# Supplementary material for: Analyses and Insights into Genetic Reassortment and Natural Selection as Key Drivers of Piscine orthoreovirus Evolution
Source: Viruses. 2024 Apr 2;16(4):556. doi: 10.3390/v16040556 (PMC11053957; doi:10.3390/v16040556)
Supplement: Supplementary file 1 [file viruses-16-00556-s001.zip]

Archive with 4 entries (4 files):
- Fasta file PRV genome sequences.fas
- FigureS1_SupplementaryFigureS1.tif
- Supplementary table S1 and S2.xlsx
- Tanglegram Script for R studio.txt
