# Supplementary material for: Analyses and Insights into Genetic Reassortment and Natural Selection as Key Drivers of Piscine orthoreovirus Evolution
Source: Viruses. 2024 Apr 2;16(4):556. doi: 10.3390/v16040556 (PMC11053957; doi:10.3390/v16040556)
Supplement: Supplementary file 1 [file viruses-16-00556-s001.zip › Fasta file PRV genome sequences.fas]

>VT06062012-358
TAATACTAAAGAAAATACACAAGAACTGACTGTTGACGAATCTGC-TGTATCTTCCAATAATCCTACCGGAAAAACTACAGACAATGG---CGGCGTCGGTAAAAATCGGGGATCGTTACCAGCTATTTCGGCATCGGATAGTGACAGTAGTGAAGAAGAAGCAATTGTTGAGGTACAGAGAATCAAGAAGTCAAAAGCTCAGAAGAAGAGCACTAAATTGGCTACAACAACTCAAAATGACTCTAACGAGAGTAATATCGTAACTCAACCTGGCATGGGAATGTCTGCA-------------AGTGTGAGTACCATCAATGTGTTGCCACCTACAGTAACTATGCCTTTGCAGACTACTCAATCATCTCCTGGCCCTGCAGTTGATCAATCTGGTGAGACGAAGTTGGGAAGATCGTCTAACGTTAGTGGAAAAGAGGCTGCTATGCAAGCTCCGGCTG-----------TCGACCGCTCTGAGATTACTGATAACCCTAGGTACGATCCTACCACGTCTACAGGC--ACCACATCC-----------------TGCCCACTTTGCTTCATGACCTTAAGTTCTGTTCCTGATCTG-CTACTTCACATTTCTATGCGTCATGCACCAATTGACAGCTTTTCCACGACTG-------CACCACAGATTCAGGATGCTGAGAGACAGTTCATTACAATT--TGGAGTGCACATAACGCTGCAGCTTTGTCCTCGCTTTCCACTGGTCTGGCGACTAGTTCAAGTTTCTTGTCTAAGGTGCCTCCGCGTTTATTCGTATTCGATGATGGAATATGCTCATCTTTTAGGTTTATGACGGCTGTTGAAGCTCGCTATCTGCCTGAGGTACGTGGCTACGCCTGGTATGATGAGATCTATGACATCATTCTACCTTTTCCAGCT--TCAG-----CTGTGGTTCGTATCGTACTTGACACGGATTGGGCTATGGTTAGTGATGAAACGTTACCTATTAAACTAACCACGCTTTTACCTACTCTTTCA----------------AATGTAGGCTTGTTGCGTCAAGTTCTCACTGTTCTTTCTGACAACAGTA------AATACAATCCTGTTTGGGCTCGCGCCAACGTAATCGT-------GATGGGTG--TGAAATTTA---------------------------TACTTGCCAATCTTGTCATCAACAGATCTAGTTCTTGGGCTCAAGACTCTACTCCCTCGGT-TTCTGGCAGACTACTACGCACAGTCCCTGGTA-------AACCAGA---ATATTGGCCATTGAT------GTATCCACGA--AGGACGCTTAACGCCAATGT-CAGCAAGATT----TCACGTT----TCGTTGAGCAAACACAGGCTGAACGCACTGGCAGAGTTGATCGAGCAATGCTTTATCAAGGAGAGAAAGTCATCTATACTGACGTTGCTGAGACCTGCGATACGTTGACCGTGCGTTTGCGTGACATGTGGACTGGGAAGA---TCTTCAAAATGCATTACACACATTCTGACATCGCTCTGGCTCTATCTGAGTGCGCTCGTGTGGTCTCCTTTTCAGCTGTGATGGCGTTATCCCCACGCACAATACTTCCTTGTCGTGCGACGACTGATGAAAGAAAG-------CTGGCACAAGT------TTTGAACATCGCTCGCCTCGGTGATCTCAGACTACGAATTGAGCC--TATTATCCAATCCGCT--GCTGACACTTTAAGATCAGT-TACCATGCTGGAGATCAACCCCAAG-----ATTTTGACTGCTGTCTTGAACAGAATATGTGAAAA-TCAAACTCAATCAGT-----------GACTGTGACTGGGACAATTCTTCGTCTGCTGAGCTCTGCTACCACAGATTCTTCTGCCTTCTGGACCTGCATC-GCAAGTTGGTTGTACAATGGGATAGTTACCACCACTCT------TCGTCAACAAGATTACCCTAACCCCACTGCCTCCATCACGGATTACACTGCACTCTGGTCTGCCCTGATTGTTAG---------------TCTTGTTTCTCCACTCACCAATGACCCAAATGCTCCTGTCAA-GATCTTCATGACTATG-GCGAATCTTTTCAACGGATATGAACGAATTCCGATGAACAATGCCAGTATGAC---ACAAGGAACACCTCCC---TGGGCATTCAACAATCCTAAC----AAATGGCCGGCCT-----GCTTCATCCAACCTCGCAACATCAACCAGAACATTGCGCCATTCATGAGAGCCTGGGCT--------GACTTGA----TCCACCGCTATTGGCCACAACCTGGTGTCGTCAATTATGGATCACCTCACCACCTTGGTGCTACTGAACTGCTAGTTGAGGATGGACAG---ATCGTCACCCCGTTACCAGTTCAACCTCAACAGTTTGAGTACGCTG--CACTTGATCGTGACAATGAGATGTCTACCTGGATCAACCAAGTTTGCAATTTCTTCATCCGCTGCATCAACGGAACGGATCTTCGTACCGCTTCTAACCAAGCTACTCAGCAAGCTT-TGATTTC----TGCCATCTCACAATTGAAGACCTCCCCATC------CCTCACATATGGATATATG----------TCCAGGTATTTACCATATGAGTTGGCGATGATTTCACCCACACTGGCGTTACC---TCCATTCCAAATACCATTCCAGCGTTTGAATGTGAAC-GACATCGTTTACCAAATTGGAGTCCGTCGTCAT------GTGGTGAGGGATCAGGTTGAACCTGCACTTGACACAAGTTCCACATTGGAGACCATTGGCCAACTGATTGAGATCGATGCTCAGGCCCTGCTCGTTTCGCTCCTTTCTGGTACCATGAATGCTAAGGTCCTGCCATCAG-TCCACTACGCAGAGAAAATCACTCCTCTTTACATGGATGACGACTTTTTCGCCCCTCATCAAAGAGCCGTCGTCGTCAGTGAAGCTTACTCCCT-----AGTACGCACCATCATCT--CACAGATTTCAGACACGCGTGGAC-CGCAAC-TCAATCCTCTGGCTTGGATCCCGGCTCCAAACGCATC------------------ATCTCCTGTCTCAGCCGAAGTAGCCAGA-----CTCGTCAATGACATG--ATCAAG-------------GAAGCTTTTGACATGCCTGGTGAA-----CTACTTGAAGGATTGATCGGATATGGTGACCCTAGATACACTCAAGTCGAGATTGTTGCACAGAGGTGTCGCGCGGCTCCACT-----------------------------------TCGGTTC-GAACCAC-TAATTC----------CTCCGT------CTGTTCT-GGCTCAAGAGCT-----------TCAACTTGTTGAGAACGTGATCACTGCTGA--ACCTAATCTGTTTGG----------ATTGGCTACTGGAGACTTATATCTCGAGCGCATTGACACTTCAGCCG--GGTTCTCTGGTCTCAACGTTATCGGCTGGGAGCAATGGGATGCTAACACTCCAGGAGTCATTGTCGCCGGTAGCTCTCTACTCATCTGCAGTGGATTCAACGGAGTAGACCCAATGATCATGGACGCTGATGGGGTGGAACGGCCGATTACCGGTAGATGGGTTGTTACACTGGAAGCTTGGCGTAGCAGCGTGGTCACCGT--------CCAGAAGTTGCTG---------TTACCAA----GGATCAGAGCAGGAAA-GTTGGCTGTAAGGATACTGGTTGGTATTTTTCCATACACCATTAACTACTATGAACCCGCTGT-TGGTATTGACGAGTGGAAGCTGTTGTCCGACTGGGCGTCCATGTGTGAACCTACAGGAATACCGGCCATACCTTTCACTGCTCC---AGTTCCATCTGATGTGTCCGTTG---TCACTGCTGCGTGCG-------------TGAGGTATCTGAGGT---------GCTCCACCTTCAGCGAAGGCTCATTGATGGCTACTAACGCAGGA-TCACCTCGCACCGTGTTT-GGACAATCAGTAGAGTTTGA-----------------CATCGGCAGATGGATGC--AGCTATGTGATTTGAACACTGGAGTCGACGAGATACAGCTACCCAACATGATCGAATTCT-----------ATCAAATCTTCAGACGCTA----CAACATCACTCAAACGGAACTGACTCAAGTTGTGA----------CATTGACTGGGACTTTGACTCATCCTGTACTCAACTACGCTTTATGGGCTACGCATAACACGACTTAAGAACTTACCACTACTTGAACGCGACACTGAAGAATATACTTATAAAGAAATAATAACATTTTTAACAACTGATGTTGTGAAAAGACTTCGTCAATTTCAAAATGGAGATCGCGAATGTTACGCAGTTCAGCTCCTCTTTCCTCTTACAGGATGGTGTCCTTCAGTTGATGTGGTTGATGGTACTAGTTACAACACACTCGGGAAGTTAATTAACTTAATACAGACTAGTTGCGGATTGCTCGCCCGTCAACTTAATGTCAGGTATCCTTTGGTTGGTGCAGCTAATGCTATAGTTAATTCACTTGTCATCACACAACTAGTTGATTGCGCCATTCGTCATGAATCTACTGCTGCCTTGATTGAACACCTTTTTGATGATAATGGTCAGATTTCATCGTTAACTGTTCACGCTACAACTTGGGATGAAGTCAAGTTAAGTAAAAACATGACTGTGCGTCGACGTGTTGTTGAGTGCGTTGCTGGGTTGAAGTATTGGCTGTTTCGTAATGTTAAAGGAGCTAAGAGCTTTGAGACATGGGGTAAGGACTATCCTGGTTATGCCAACGTTCACTTCTTCGATGATTCTGCTGGAAAACAAGCTGCAATACGTCGTATTGGGGATGACGTGCACATATTCCAACATTTTGACAATCCGACTTACGCTCCACACTTGTATGTGCCCTTGGAAGGAAACTATTCACGCGACATGTATACTGATAGTTTCTCCACTCTCGTGCAGATGGAATGTGTCGTCGATCAGGCGCGTGCTAACTCTAACAGTGGATTGAAGATGGTCTCTCGAAGATTCATTGAGGTGATGAAATGCATACAACGACCAATGGGAGAGACTGGCGTATCTATACTCTCAAAATTGGATGAGATTGGAACTGTGTTGGCTAATGGTGGACAGTTCGAGCTTGCTACTTTAGATTTAAGTCGTCGTGAGGTGATACATTCCATGATTGATACGATCTCAGACACGCCAAATTCCTCACGTGCAATTCCTTTTGACGCTACCAGGTTAGTCATTTTCCTTGACACAGCTTACACTGGACCTATGCCTTCTACTGACTTTAATGTTTCAACATATGAGTTTGGTTTTTCTTTGATTGGTTCAGTTTCTGGCAAAGCTTTCTCACGCCCCATACGTTACTCTCCAAACTACAAAGATGACCTGGGTGAC--TTGCACGATGTTAGGGAACTCCTCAGAACATTTGTGAAACGAAAAGATGACGTCACGATAAGCAACATCTGGGACGGGTTGCCTTTAGTTGACTTTGCTAAGTTTGGGAACGCTGCAGCCACACCGGTTGATCCACGCTTGAGAAAGGAATTTCCCAACGACTACTTTGATCGGGAGCAATCTATCAACCGCATGTTGTTTCGTGGCTATAGAAAAACCATTGATCGCTCATGGGCAAAAGATCAGGCTGTTTTGGAGACTATCTTTTCCATTGCTGGTAACTGGCTTACTGCTAATAAGTCTTATACTGCTGCGTACTTTGGAGCTAGTGGCATACATCCCAATGATGACCAACCTCTCGTTATCGATCCCTGGTCGAAAGGCACAATTTTTGGTGTTCCAGCCCCATCATCTAAGGTTTCCCAGTATGGATATGACGTTTCCAATGGAGTGATTACTGATCTGACTCGACCCTCACCATCTGGCACTTTTTCATTCATCTATTGCGACGTCGATCAGGTTCAAGATGCTGGTGATGATCTTGGAGTGTGCTACCAGATAGTTCGCAGTCTTTTCGACACCATCAATGACGCTCTGACTACTGGAGGTTCCTTTGTGATGAAGATCAACTTTCCCACTAGACAAATCATGGACTATTTGGTTGAGGTTGTCGCTCCCAAGTTCACTGATGGTGTTCTGATTAAGCCAGTTGTGAGTAACAACTTGGAGTTGTTTGTTGGATTTTTCTGTAAGGTCGACAATCGTGGATGTCATTGGAATTCTGACTGTTCCAGGTTCATGTTCAGACTGCACAATCGCTACAATCGTCTTGATCACGCTTGTGACTACATTCCAATTATTGGCAACGCCAGAGAACATCCACGTGCCATCTCTCGTCAGGAGTTTGCCATCAGAAATCCGACTAGCTCTAGTGACACTTTGAGCCAAGAGATTGAACTGAGTCTCGGTCTGTTTTCTCAACAGTGTGCGGCTAACACCATCACCATCTCACGTAATCTGTTACATGGCATGACGGAAATACTTGTCAGTGGTGTTGTGACCGCATCATCCCTTAATCGTTGTGAAAGACTTGATTACAGTCCTACCATTGACTCAACCACCATTCTACATCAACATCGCGAAATCGCTACTGCCTCACCACAACTGTTCCAGTTCGAAGCATCTGAATGGACTCTCCTTGCTATGGGATACAATGAGTTGGCCGCTCGGTTTGTCAATGGAAGTGCGAAATCTCTGGTTGATGTTGGTAGTGGTCCTGAAGGGAGAAGCATTAACTACGTTGATTCTGATATCAAAGTTACACTCTTTGATCAAAGGACACCCCACATCAATGTTGATTGGTTCGTCAATGTGGAATACATTCAGGGAGATTATCTTCAGCGTAGAGATTGGCGTGGTTGCACCTTTGATACTGCCATATGCATTTTCTCCTTTGGTGCCGCCACTGCTGGATCTCCAACGGGTATGATTGAATACTTAACCGAACTTCTTGAGATCTTGAAAGACGCCGGTTGTACTCGAATCATCATTCAGCTGAATTGCCCTCTAATGACCAAGCCCACTGGTGTTGTGAGTAAGCTGGAAATCGACGTGATCAATGACGATTATTACTTCATCAAGCAAGGAAGAGTTGAGCCCTACGCTAGCCCACAGGATATATTGGGAGCTATCACGCAAGCTTTGCCTCAATCTACCGTTCAGATCAAGACACTGGATGACGAATTGTCCTGGTTCCCGCGCATCATTTCAGAAGGTTTCAGAGTGACCACAGAAGCAATGAGAGACGCTATCACACTTTCCAAGTTGCTACCTCTCTTCCTGATCGAGACTTCAAAAACTCTCTTCCGGCCTGCGAAATACATTGGTCTAGTTGATGAAGTGATCACCGCAACTTGGACTGTTACTGACCCATTCGTTGACGTCTCTGTCTACCTGGAAGACACCTCTGTTGGATTCTTCAGTACGATAGATAATGAAATCGTTGGAGTTGAAGTTAAAGCCGTGTTCGATGGACGAGGAACGTATCGAGGCACTTTCTCGACTGACAAAGCTGGAGTGGTCACGTTTGAGCAGACAGAGAAAGATGGCACATCTACCATACTTGGATCTTTCCTATGTGTGACCGGCCCAAACGCTGTTGCAATCACCTGGCCTGCAAACGAAGTCGTTGGAGATAACCCAAACGTCGCCTCTCTCACCAATAACACTGGATACGAACTGATAGTGGCGTATGAATATGACGGGACATGGATTGGAGTGAACGCTTACAAGGCTAATGTTTACGAGGACGCCGCTGGAGATGACAAGATGGAGTACTATCACGTGGTTGGCGAGGAGAAACTGGCTTGGGCATTAGTAGATCATCATTATGGTTCTCCTGGCGCTCGTGTAGTGATACCTTTCGTTTGGCCTGACGTTACTGCCTTGCCTGGTGATGTATTAGTGGCTCCGCCTTACGCCGGTGACTGGTTGGTGAACGTTGATGGGAATTTAACGGCTGAACTACACGTCGATGAGCCTGATGAGATACCAGCACTCTGGACTTTAATGACACGCTCAGTGGCTAACAATGGCAGTTCACTTTCATACATTGGCCAAGCTGGTATCTACACGTATGGAGAAACCTAAAGCG----------------------CTTGTCAACCAACTACCTGAAGAC------TTGAAAAACCTGAGTGTGGCACTAAGTGGCACTATCGAATTAACTGCTGACATCTGGACTAACGCGAGTAAAA--------------------CTTTTAGGACTACGCAAAGACA----TGAAGTATATG---------------ATATAATTAATAAAATTGAATTT------ATTGATTCTTTCTTGGTTCCGTCATCTCTATTCCAACCACCTCCACACAAAAGATAT------------TGGGATGTCGACGTTCGCCAACGAGTTGTGCGTGTGCC-TAAGTGTGCAGTTCCTGATGATGTCTACCTCCCT--------CACGCTAATCTCACTGACGTGCTGGAAATCAATACAG---AATCTATTCACAAGTATGGTCAACTGC-----GGAAAGAG------ATTCAAGCTGCGGCTAAAAGATTGGATCCAACTGCAAGGATCGCAGAGACCTTT---TACAATCTTTCAGTTTAT-CAAGCAAACCAAATCAAATTTCCCCTCGAGAGATTTCTCTTGTGTTTAGTAGTTAGTTACGCCCATGAGCTGTCTCCCTCACCTCTCCTCAT-TGATGAACAGAATGTTAACTTCTTAACCATAGAAGCCAACCCAGCACTTTCTGCAT--TGAAAACCATCATGTTACACTTCATGGAGTACGGGAAATAC------------------------------------------AAGCCACCATTCTTGAAGACTTCACGCGACATCGTTCTTGCCCTCTATGATGACAAAAGACC-TCTTTCAAGTCAAATAGCTCCATTGATGATTGACCTGGTTAACTA--TGCGATAGTTATCTATTCCTG---------------TAACATTTCCCGCCTTATCAGCGTTCCAAC---GGTACGTATGATGCTTAAAGCAGCTGGGACTACTTCTTACAACCATACTCAACTAAAGCTGAAGAAGATTATACCCGCCGCTTCACTACTGTCTGTTTATCATGGTGAGACTGTTG---GTCGTGTGCCCATAGTCGTTTGGGAGGAACCTAGAGAGGAATATCGTTTCAGATTGGATGGTGC--GCGTGATCTCCCTCGAGGATGGAAGAACGAACTTCAAGGTGCGAAGAAGGCGATTGAGGATGCTTCTGACTTAGCTAGTAGTTAT--GGTATGACTGCTGAATTTGAGGAACTTCGCTCTCAGTACTCAAAGATATCAGTTCACAATGGTGTTGGCATGAAGATGATCAGAGATGCATTGGCTGGTGTTTCATCGGTATTCATAACTCGCACTCCCACAGATACAGTCCTTCAAGAGTATGTTCATGCTCCAGTCATTGAGC-------GCCCAATTCCCCCACAAGATTGGACCG-----------ATCCCGTTGGTGTGGTAAAATAC-CTGAAG--AATGACACTCAGCATTACGTGGCTCGAA-ACTTGTATGCTACCTGG--CGAGAAGCTGCTGTCCAAGTTGC----CAACAATCCCGACA--ATTGGGACCCAA-------ACACTCAGGCCATTCTGCGTTCA------------------CAATACGTAACACCTCGCGGCGGATCAGGAAGTAGTGTTAAGAAGGTACTCACTGATAAAGGTGTCATATTGAAAAACTTCTCGA------AATCTGGCGCTAAGAGCTCAACAAAAATCGTCCAAGCCGCTCAACTGGCA----------AGTATACCATTCACG----CAATACCAAGACACCATCATGGCTCCCGTCTCTCATGGA----GTGAGAATTCAAGTTCAGCGTCGTAGTCGGACGATTATGCCATTCAGCGTTCCACAGCAGCAGGTCTCCGCT-CCTCACACTCT-----CTGCGGCAACTACATCAACAAGTT-CTTGAATAAGAGCACAACTTCAGGTTCCAACGTCACTGAAAAGGTCATTCCA--CTTGGTATCTTCGCCTCATCTCCACCTACTCGTGCTGTCAACATTGACATTAAAGCTTGTGATTCTTCGATCACTTGGG----GATTCTTCTTGTCTGTCATCTGCGGTGCTATGCATGAA-----------GGTATGGATGGA--------ATCAATGTTGGGACGCCTTTTCTTGGAGTACCTGCCACCTTGGTTGAAGACGGTCTTGATTTGGGTATTGTCGGCACACGGAGCATCTCTGGTATGCAGAACATGGTTCAGAA-GTTGTCTCAACTGTATGAGCGGGGGTTTGAGTACGAAGTTAAAGATGCTTTCTCT--CCTGGGAACGCC---------TTCACTCATCAC------ACTACTACATTTCCCTCTG-----------------GCTCTACTGCTACTTCCAC----------GGAACATACAGCGAACAATAGTACCATGATGAAAACGTTCCTGATGCACTGGTTGCCTAATCACACGAAGGATCTTGAATTGATTGATTTTGTGAA----------GAAGCTTGATGTCAATCGTAACTACGTTTGCCAAGGAGATGATGGTATCATGATACTA-CCCACTAATGATGGTCGTCCGATC-AGTTCTCATCATGTTGAATCAATGCTGGAATTGCT-CAGTGTGTTCGGTAAAGAAAGTGGATGGGTTTTTG---ACATTGAGTTTAACGGATCCG--CTGAGTAC--TTGAAACTGTTGTTTTTGAACGGATGCAGGATACCTAAT----GTCGGTCGTCACCCTGTCGTTGGAAAGGAGCGGGCTAGTCGTGATCAAGATGTGATTT-----------------GGCCTGGTGGC----ATTGACGC--------------TTTCATTGGCATGTACAACAATGGA-GTTGAGG-------ATCAATTTCACTG----GCGTAGATGGTTGAAGTTCTCATGGTCGATGGCTTGTTT-CCTTTCTTCCAAGGCAGTTTTCATTAAGGGAAAATCTGACGTGATTCAGTATCCATCCTGGTCTTTCGTGTACCTTGGGCTCCCGCCAATACGCATTTTCGACTCTCCACCTTGGATCTTCTCTCCATACACTCCTGGTGGCGATTTAGGGATGTATTCCATCATGGTCACAGGTAAGAAGTA--CA---TCGTTGATCGCATGCAATCAAG-----------------TGGT----TATCAGAAAGACAACACTGACTTGTCCAATGAATCTACCTTCTTCCGGGGATATGACTACGTCAAGTTCAT------GAATGATTGCGGAGTTCTGCCTGGGTACTACATGTCACAAATACCTCGTTCACCTGATAAGACGAAGAGAAAGGTCATTGGTCCTGAGTCACGTGACTTGATTGATAGTCTTCGTAACTACTTGTTCTCAGATCAGAAACTCACGATCAGAGTCAACTATGGACATCGCATCGTTACGGATTATCCAGGCCGCTTGCCACGCAAACTACCATCTCTTGACGACGTCCCCCAAAGGTGGTTTGATACCGCGGTTGAAGCTGACATGGCGAGCACGT-ATGAGATCGAAGCGAT-GGATGTTCACCTTCT--------TCGTGGC---CAGTTCTCTAGGTAT--------------------------CAATCCTTTT-----CCAAAGTGCTGGAA-GCCTACCTGTCCGTAGATTGGGAGTTG-ACTG--ACCTTAACATACCAGCAGGCCTGTCATTGGATGTTCCGCTAGTTGCCGGCTGTGACCCTACTAATGGTGAACCATACTACAAAATGATGGGTCTCGGACCAATGA-TGGAATCCATTCAAAC--------CTACT-----TCCACGGCACAGTGTTCATGAGTAG-AGCTGTCTCTGGTCTCGATGT---TGAGTCGATCGATGTTGCTCTCTTGAAGATGAAAGCCTTGA------AAGTCCCAACTGAGGTTATCACTGGATTCTTAATGACTTGCGGTCTATCAAAACCTAAGGCATCCACGGT-CGCCACAAAAATCAACTTCCAAGATATGAAAACGGTCCAAGTCGCAAAACTCACTGGATTGAATGTTTCGGACAAATGGATGAGCATGAATTTTGATCGTTTGCTGCACTCCTACGTAGACGTTAAGACCTATGTTTCTGACAGTAG---CAATCAGATACGTTTACCTGGCGGAGCTGGATGGTTGAGAGGAGTGATCAGATTCCTTGGAGCTGGTGTCGTGATGACTAGGGTTGGACCTCCTCAGCCGGTGAGAATCTCAGTCATTTATGGCGGCGGTGCGCGATTGCATAGTAAATTCCTTAATTGGATGGTGTCCGAATGCCTATCATTAACCTGCCAATTGAACCTACTGACCAGAGTATTACCGAATTTAAGACGCAAGCGCAGACCGTGTTTTCAGGATGCATGGAGAATACTGATGTCACATTTGTTGACTACCTCAAGAGGGACGTTAAAATATTCATCGTTGACAACCGTTTTCTGCTGCCGCAGATCGCGAAGATGATTGATTCGTCGGATCTTGATGAGATTGCCAGCCAAGTGCTAAACTTACCATTACTTAGCGAAGCGTGCTTCATTCTACTTCCTCCCCTTTCTGTGATGGCTAAGAGGCTTCTTTCCTCCAGTGATTCCTACCCTGACATCTTCCTCACTAGGGTTCCAACTCGCGTGCTTAAAGCTCAATCTGACAACTCAAGATCCACTGCTCTGCTGAAATTCATGCCCAAGGTTGTTACGTCATCCACGACTGCCTCTGACATGCTGACGATGTCTGTACAGAATGCTGACGTTTACACGTTGACCCCCGATGTCATCGGAATGCCACTTCGTCGCTATGCAGAGAAATCTCATTATCCCTCAGCTTTTGATTTTGGAAGCGCACATCCATCAAACTGGCGTCGCTCAGTCATCAAGGCTTCAAACTCTCTCCTGATACCAATGGTGCCGGTCATGTCCACTGCGAAGACCTTATATCTGGACGCCGATTTCTCAACTTCTGACGATAGAACTGGCATCTTTTGGCGTCTTTCTGCCTCTGCGCGTATTCGAGCTCGACAACGTGGTGTGATTGTACTCCCCTCAATGATCAAAACATTCTACGAGAAAGAACGTGGTCTGAAAAGCGCACCAGTTCAACTTCGCAGAGAACACAAAATGGCTGCCAGACTCCTGAGAATTCCTTTTGGACGAGTGCCCTCCGAAACTTCCTTTCGTCGAGACATGGTTCAATGTTGTGATCTGCTCGTTTCCACCTCTGTCCTGAACAAGCTTTTGAGTCCAACCGAGGCTGGTAAATCACCTCCCTTTGACAAATACGTGTTTCATGGTGTACCAGTTGAGTTCATTAACAGAGTCTGCCCTGACATCGGTACACAAGCTCTCGGCCGAGACACCAATGGATATCTGCAAGAATGGTTGATTATGTTATTCCTGATGTCTGACTATATCACCTCCACCACCAGCCGCCGGCGCCTGACTCTTGTCACCAACTTTGACCCAATGCGAAAGTGGTACGACATCACCTTGCTGAAAATCACCAATACCTACTATCAATGTCAAGAGATGATGACGCCTCCAGCCATCTCTTCTTTTGGTGTGTGCAGTCAGAAAGGCACTTTCAAGTCCACTCTCAGCAGCTGGTTGTCCCAAGTTATCGTGCGCGGCGTCAATCTCTTTCCTGAAGGATCGATTGTGGACTCTGACGATCTTGGCAGCAAACTGGATCCAACATTCGAGAGTGAGTGGGAGACTAACGTCATCGAAAAAATTGGCATGCCTGTCATCATTCGTGGGCTCACGGAAGAAGGTGCTTTCAAGATAACCACTGACACCATGTTTGACACGTATGCACTGTTCAGACAACTATACGATCGGATGATTGTTCCAGTTGCTCGGCATTTCTTTGACTACTCAGTCGCATCTGGTAGGAAGATGATCTTTGCGCATTGCGACAGTGAGTTCCTTGACAACTCTTTCCCTTCTCCGTTCTATCGCACTCACATCACGATCGACAACTACGGCAACATCCTGAACCGTCCAAACCGAGTTGGTGGCGTTCTAAGCCAGTACGTACTTGCTGAGTGCTACCGTCTCATGGCCACGTCCTGCAAATCCAGACCGACTGCTAAGCTGTTGAAGGCTAAGTTGGTGCCCTGGTGGGAGTTCGACAGTCATGTGAAGCGGATGGGAGGCAAACCTGTTCACTACTCACTTGGAGTCAAGATTCAACCTGAGTTGATGAGAGACGCTGGATATTGTGGTCATCTGATTGATCATGCGCGCGTCGAAGTACTTCAAGCGATGTGGGTTCTTGAAGCAGTGGATGAGAGTTTCTTCCATAACCCTCCAAGCATGCCATTGACCATCCATCTGGCGGATTCCAAGTACAACAGGTATGAGCCCATCGGTGAACACAATTTGAACATCCCTGTTCTGATCGACACCTCCACCTCTTACCTTTCTGAGACATATCTTCCAGCTGGAGTCGTGTTCACACCAACAAAAAGATTCACAGTGGAGGGGTGTGACTTTAACTGCTGGAGGGGAAATCCAATCACTTTTAAGGGTACTCTGAGTTGGTGGTCTACAGCTGGTGAGTGAGTGCCATGGGGCTCCTGACTACTTCAGATGGTCCGCCGGTCAGCGGCTGAAGGAAATGGGTAACTATCAGACAAGTAACAACCAATTTTGGGTAACTGGCGACGGCAATGATTTCAGTGCTGAAGGCGGACTCGATTCTACGAACGCGGCATCACTCGACTTTAAAGCTGGAAAAACGAATCCTGGTGGTCACATGTATGTGATATCCGGTGACAATACGTCAGATGTCGTGAAATGGGACAGTCTAACGCCCTTGTATGGGATAGACGGACAGATGGTTGTTGTGCTGACTGCAGTAGCTATGTCTACTTTTGAGAAGATGGTGAATTTGATTGAAATGTATAGACCATTACTCGAGGCATCACAGCAGATGGCTTGTTACCGTGATTGGAAGAAGGATATTGTCCTGCTTGATGGTTATGTTGGTAGTACTCCTCAATCTGCTGTCACTAACTTTGTCACTGGAGCTAGTGTGATCAATCTGAGAGAACTGAGAAGCCTGGGGAAGATGTATCAAAATATACTCGGTGTCATAGCTAACTATGATCGTGACATTCAAGTTGCCCTGTCCCTGATCCCTCATTCAACTCCAATCGGTAGTCTGAGCGCTGACATGCATTCCATTCTGAGGATGTTTTCCCTCTCCCTCAAGCCAACCAATGTGTGCTACCTCTACCCTGAAGCGGCTCTGCAAGTGATTCGAGCTATTTCACCGACTGTCAGGAATGTTGACACTCAACAAGGTGGATCAATAGTTGAGACTCTCAATCTCTTTGAACCTGTTTTCAATGGCACTGGACCCAATCAACCTCCACTGACTGATCAGAGCGAAGTTCGCGCAATCGCAAGGTCTGATGCATCTCTGGCTCAACTCTCTCTCATCTCCAGCACAGAACCCATTGAAGCAAGAGCCCTCAAAAGCGGTACACCAACGAAAACGTACGACATTCGCCTCGTCGACCCCCTCACCACGCCCTGGGTATCTAAAGCGTATGCATTAGCTGAGAAGACCACAAGAATCCAATTTACTGACAGTGGCCGCAAAACCTGGTATACTGCTGTTGGCAAAGGAACTCTGGCATTGCATCTGGATGACATCACCAGTATGTCTATTACAATGGATCTGGGTGGGGAGAGCTACTACTACAAGACGCTCGCGAACAACGCAGCTGAAACTGTTGATCCTGAATCTGCCACTGTTGCTTTCATCTTGTTCTCAGTCACGAGGCCCCTGGAGGAGATAACCACTGCGTCGGAGCTGCAGACTGGAAAAATCGTTGCTTTTGAGAAACTCATGGTCGCGAACTCCAGTGTGCAGGGCGCGAAAATCATTGCAAACACTTCCCTGAAGTATAACTTTGATCACAATTCTATCAGCGGCGACAAATCTGAATTGAACCACTACCTGCTGTGTCAACTGCTCTTCAACAATCTCTCTGCATCCACCACCTACACTCAACAAGACGCATGGGCTGGGAAGACGACAATGCAATCTCTGGATTCAGATAAGGTGACAGTCAAAGGGGTTGAGGTTGACAGAGTTATTCCTGCTGGAGCGTTCGGTAACTACACAACTGCTGAGCAGAAGTCCTCACTTCCCAATGACCTGCACAGCGTCATGGCAACTCATCTTGAGAGGGCTGCGAAAGCAATGACAGCAATTGATGATGAAGATCAAGAGGGTGGATCGACAGTCGCCAATGCAATCTTTGGAGCACTGATTTCAAAGGAATCACCTGTCGCCGGACCAATCCCCTGGAAGAACATCAAGTTTGACGAGTTGAGAGTTTTGTCTGACAAGGCCGCCTCAAGTTTCAAAAGGGACCCATCACAAGCTCTGATTTCACATGACCCGGTCCTTGGAGACAGTGCAGTGATGACATCGCTACTTGGTGGTATTGGGAACGCAGTCAAGACAAAGGGACTATCTGCCGCATGCAAGGATACGAAGAGTGCATTGACTGCTGCCCAGTCAGGTAGATCTGTGAGACAGACAATTCTGGACAAGATAGAGAAACTGTTTCCACCAGGCCCACGCCCTGCGAAGAAGATGATTGAGGAAGGACCATCCAAAAAGGAAGCTAGGCGTCTGGGAGACTCACGTCGAGGCCAAAAATAGATGGCTGAATCAATTACTTTTGGAGGACCATCTCGCAAGCTGGACTTGGTTGCATCTGGGAGCAAGCCGATCACAGTCACTGTGACAGTTGGAGATCTGGGCTGCAGTATCTACGGAACCGTTCCTCGTGGTACTGACGAATTTGTTACCTCTGATCGCTATCTTGCGATGTGCCGTCACCTGTTGGTTTTTAAGCCTACACTGAACAATGGGACATTGACTCATTACACCGCTTTCTCTGCTATACGTAGTATGATTTCCCCTCTTGGATTTGGAGTGATGCGCAATGTTGATGTTGTTGAGAAGCAGTGCGCCATCATTGAAGCTCTTGAAAGACGTGGGATGTTGAATGAAGTCAAGGATGCGGCTGCTGAATTACCTCTTCAATTGGACGTCACTGACACCTCCACACATGTTGACCCTGCAATCATTGACTCACTCCCCCCACTGATTCAAAATGAAGTTGCTGCTGGCCTCACACCTCTTGAGTTGCCTGCCATCACCATGGTTCAAACTGCTCCCCTGATCACCCCTGCTCTTGGAATGGAGAATGATGATTTCAATCTCTCTCGCTACTTCTTTGCCTCTGGTTTCATTGATCAAGCCTCCAGAATTGGCGGTACTGTGAATGATGAATACGTCAAAGGATTCATGCAGGCCCTTCCCCGTTTCAACGACGATGGCTCCATTCGTGTAGATTGTGATGTTCTGACTTGCTTGTGCTCCCGGGATGAAGATTTGTCTGTTTTGACGCCTCTGTCTGTCAACACCACTGCTGTTTCTGACATGTTTGAGCTGTCCCATGATCACCAGCCAATGGCCTACCTGCGCACTGTGTATGTGGAAGACTACATTGCCTCACATCTTGAGTCCCTGAAAAACAGAGAGACTGCCACTCCTCTCGTCCTGAAGCTGAGCGCTGTCAACAGTGTCACTCCGAAAGCCCTGATCGCTCTGGTCGAATCCAAAGCTACTGACTCCATCTTCAATCAGGCTGACAAACGCTGGATGATTGGTCTTGATCCCATGTTCTCTGAGTGCTGGCCTGGGGCAATCGCTTTGCCTTCAATGCTTTTTGATCACAAGGTTGACTACTGGTCTGTTAGATGTCGTTTCATCCTTCGCAGTGCTCTAATTGGCATGAGTGATGATGACGCACGCCCTAGGGTTCAGATGATGCGGATGCACTATTCCCTGACCACACCAACCACCTGGTATTCAACGCGTGGCGTCTACTCCGCTGAAGGCCGTTCCAAAATTCACTATGCCAGCGGAGACCGAATGAGATTGGGACTGCGTGTTGGTGAGGTGCGAGATCGTCAAGTCACGATGTTGGAGGACCTTTCCACCATTCACTCCATGGATGTAGCCAACATGAAGGACCAGGTCATTCAGAAAGACGTGCAGCTG-------AAGGCGCTGATCGAGGCCATGTCCCAGAAGGATTCTCTCATTGACAGTCTGCGAGCGGATGTTG-----------CTGGATTAACTGAGCGTGCAGTCTTAGTTCAAGCTGAGCATCTCACTACGATTGCTGACATGGAAGTGAGGAGAGTCCAGTCTGAG---GATAAGGCCAGGATTGGCATTGACGCAGCGAATCG-CCGAGCCGGAGAAGCCATTGAGAGTGCCCATCTTTTGACTGAGGAGTTCTCCAAATGTCTCAGCTCTGA----------------CTTC--CTGATGGTGAAACCACTTTCTGAGCACAACCAATG-TCCTGTGCCGCTGCTGGAGTCTGTTTGGCCTGCATTGTGTCAACGTTACATTCAAAACATGCAACTGGTTGATGAAATCTGGACCAACAAGCTTGCTGATGCAACTGACACCATCGCCACTGAAATGGCTGAGGAGACAATGAGGATCATT-GCCGAAAGAGATTGCCAAGCTATGGTCATGCCAGTGGTCGAA-----GCACCAAAACC----------TCAAAGGAAACCTCGCATC--TACGAGCCTTCTGACGACGACCTTGAACGCACGAGCGTGTCAAGCACCAGCAGCGAGAAGAAGAAACGAGTCATCTGGAGTCGTTCTGCCACTAGAGTTCCCCGCACTGATGTAGACTTTTCTGCAATCACTGCCGCAAGACGTGATGAACATTTCGAACTGGGGATGCCTAGAGAAGGAAGATATCCTGTCCACAGTGGGATTCCTGGCAGTGTGCGCGCAACCATGACTCGGGGCCTGGCAATCGACAGCATGAGTGAGTTTCCAAAAATCATCGACTTTGGTGGCTCAGATGACTGGGATGTGGGCGTGAATAATGTGCTACGTGGCTATGGCGAACCATAGGACGGCGACAACTACTGACTTTTCTGATTTTATAGAATCAACTCTACACGGGAATATTATCTTCTATGACGACCAACATAACACTTCAAGCGAGTGGATCCCTGGTACCAGTAAGTTTGTTAGGGTCGGCTCCCTTCGAATATGTGTTGAATGCGGGCATCGGGTTGGTCTGTCTCATAACGCTAAGCCTACTATGGTCACTCATCAATGCGATGGCGAAACGTTATGGGATCATTCTGCACCCGGAGATTGGACATGGAGTGAATGGAGCTATTTCGTCACTAGCTGCGCGAATGCCCTTTCTGCAAACGCAGACGCTTACCTCAGAATCCTCACTGACAAATGGACAGAAGACAACAGTCGCGGTTCAAACGACAGACCAGACAGACGCGGAATCATTGAAGCTAAGCGACGCCTTAGAGACGATATGCGTGGCATAATGAAGAAGAAAGCCTCTGGAGACCTTGGCTTGACTGGTTGGCTGATCCTGGACCCTGACGAGTTGAAATCTTTCCCTGACTATTCAACGGAGATGACACAGCTGCAGGAGGACATGGAGGAGCTGAACCCAGTGGAGCAGAAGACTGGAAATGGTGGAAAAGTGCACGTGGCGGCCGCAAATCAGTTCCCACACAAGATCATTCTGCGTCCTGCGTATGGCACCGTTCCCATCGTGATGTACCTGGATACACGTGAAGATCACAACGCTTACCTTTGTCTTTCATTGAAAACAAAAGCGCACATGGTAAACATGATACGAAGGATGTGCTATTCAGGCATGCCAGCCAACATTATCAAAATGACGCAAGGAATGGCGCTCTCTGGA----ATGGAGGAGATGACTTTTCGTTCAGGTCAC----AGACTTTTCGGTCACATGCACTCTGGCCACACAATCCTTGTTAAAGGAACTTCATCATTGACATTGACATCTGGTAAATGCTCACATACGTGTCAGAATTTGCTCAAATGGTCATCGGCGTGAATGGCTAGAGCAATTTTCTCGGGTATTTCTGCCTTTTTCGCGAACGCACCTTACGTTCAAGATGGCGACACAATTAAGCATGCATTCCTTTCTGGCGACTCACTCTTTTTCCAAGGGACCAACACACTGTACCCCACACTTTCCACAAGTTATCAAGGAGATACTGACCTCCCAACCCCATTTACTGTTATGTATCAGACTGCTATGGTCCGGTCTGCGTTATTTCAGGTACCACTCTTCGGCGGGCTTTGGAACGCAAGAAGCTATCGGGATTTAGTGTTCACTTCTCAGGCTATGCTAAATGTCAAGACTAACACCTCTGTCACCTGCCCTCCTCCTGTCATACCGCGACCTGCGTATGTCTACAACGTGATGAATAATCAAAGATTCGCGCAGAGTGCTACAGCTAGGAACAAAGTCTATGTCGATTTTTCAATCACCACATTGTTCCAAATGGATATCAATGGCTTCGCTCTTCCTCTCTTGTTCAATCCTGATGACAATGGCATAGATGTGACCCTTGCATTGACTAGTCTTGTGGGACAATCTTGGAGTACTATCGTCGGTGCACGATATGAAAGCGCTGGAAATGCGGCAATGGATATAGACAACCCAATACATCGCACGAACAGAGCACTCATGCTCCTATACCTGGGTAGCGCATGCGGATACTTCAATCCAACGATGACATGGAATGGCTTCTATTTTCGTCAAGCTGGGAAACCAGGATCCTGGGGCGCTGATTTGGACCCAATTTTAGTTCGCGGTGACTCTGCTCTCATCAATCGAGCCACATTCGTTCGTTTGAATCGTTGGGTTGTCTTCAAGGACTTTCTCTGGCAGATGTCTCGTGGAACATTGCATGCTCTGGTCCTCGGAGGAATGATCTGCGCTGTTGAGCAACCTTTGAGAGGTCTGAGCGTGATTTCAGTTTTGGCAAATACTGTTTGCGCACCTTGGACTGGTGTTAATGGACGCGTGGGGGATGAGGTAACTACCATTGGCCTGAAGTACGTTGCGATCGAGAATCTGATTCGGTCTGGTAGTTACACCGTTGCTGAAGGTGTGGTCGCTGATGCCCAAATTGCCGCTTGGGGGGTCCGCAACACAGACCATATGGATAGAGTTCGTGCTGCTGATGACGCTAACGTATTAGCCGGAGTCAACATCAGACGCGCCAAGCCCTGGGATAATGGTGGTGGATTCCAAAGATTGGCTGCTGTGAGAGCGTTAGTGAACCTAATGGCGGCAAATACACGGTAACATGTCGAACTTTGATCTTGGACGTCAGGCTAATAAGCCAAAAACTGAATATCACTTGAATGCATTACTTTACTTGAAATGTGGAATAAAAAACAGCGAATCTGTTGGTTCTGTAATCATCAACTTTCCTGCTCGTTTCGACACCGCAAAGAGCGTTAGCCCCTTATCTGCAATGACTAATGATGGCTTCCTCAAGTTCAAGGACCCTTCTGACTCCCTTGCCTCTCGTGACCGTCCTGCGTTCAATAACTATGTGCGTGCACTTCAACCATCGCCTGAGCATCCTCACCATTTCCAAGCACTTGACCCTGCCTTCACTGATGAAATCTTGAAAACTTGTGATCCTACTTTCAACTGGACATCCATCAAAAGTGGTGACAAATACTATCTTCCTGCCATCAGTCAAGCTCTAGCGTATCGTGCCTCTGGCTTTCGTTTCAACTCTGAGAAACACCTGGAACAAACTGGTTCATTATTACCCATAGCTCTCGGTATCAGCAAAGCAACATGCGCCCTCCCTGTCCTTGTGGACTCTGGTACGGTGGTCTGTCCTGAAGAGAATGTTTCTGCCTTGTTTTCAAAAGACAAACTCTCCTCCCTGGACATCCAGTTTGGATACCCAAAACCAAAGAATGGCAATGACTCCACTGCGTACACAAAATCCATCAATGGGTACCAAATTGGTGCGTATGGTTTGAAGCTCCCTGGAGGTCATTTCCTCAAGCTGATTCACATCCTCAACTGCATGTGCCTGAAAGCAGACCTGGATCTTCTGTCTCAAGTGCCCTCCCTGGCAGATTCCCTCAATCGCGGAATGAGATGCGGCTATGCCCTGCTTCAATATGTTTCCCAGTTTGCCACTGTGGACAGAGAATTGCTCCTGATGTCTTTCCTCCTGAAAGAGGCTAACGATCCCACCTTCCATGAAGTTGCTGCAATGTGGAAATCCGTTCGTGATGGTACCGCTCAAATGGACGACGTGCGTTTTGACCTGCAACCTTTTGGCATCATGGCTTCAACTGCATCGCTCAGGGATGGGGTTCGCATCATGGCCATGTTTTGTTAGATGCATAGATTTACCCAAGAAGACCATGTTATTATTAACTCAAGACTTGATGCCATTGAAGAGGACAACAAGCGGAACTTCGCTTCATTGAAACAATCAATCCACAACAACTACGGATTGCTTCGCAGCCTGCTTGGAGGTCAAGGACGCTTGAACGGGAAAATTGGAGATCTGGAGAAGGACGTCAATCTGATACATCTGAGAGTGGTTTCCCTGGAACATGCGCTTGATGATCTTCGCGCTGATTTTGACGCTTTTACTCCAACTGTTGGTCCTGAGATTGACGACAAACTGGCTCCGCTCCAGAAACAACTTAAGGTGCTGAATGACCAGCTCACAATCATGAACTCTGAGGTTGCTGTGTTGGGGAAAGGGATATTCGGAGACTATCAACTGACTGACCTGCTTGGACACACTGTTGGTGGAGTTGCGGCTGTGACGACAAATTCACTCACAAG--CGCCTTCCGCTTGA---------GCGACCGACTGCCTGCGACTACTGTTGGAGATTTCAGTCTATCCACTGGAGTAGGATACACCTTTGTCGGGACGGCACCAAGGCCAATCCTTCAAGTTGAAGATTTCATGCGGGGCACCTGCAGGATGAATCTCACTGACACTGCGCTGATGTATGGTGGTAGCCACATTCCACTCCTGCAACAGTCACTGCTTCAACTGGAGACAACAGTTCCTCCTGGCCCGACAGACTGGAAGAAGCT----GCCTCAAATGGTGAAAGGCGTGCTCTGGATGAGTCTGGTGGATTATGAAGGCGCCAATGTAGTTCCTGTGGTGGTGATGAGGAAGGTTAATGCTACGGTGACGACTGTCATTCTCCCAGACATGGTTGGCAAGCAAAAGCTGAATTTCCTCGTTTCCCTGGACGACAAGATCAACGTTCATGAATCCTGGAATGGAGTGATCATTCATGGTGGAGACTTCGTGATCATCATCTAG
>USMP Coho 1993
-----CTAAAGAAAATACACAAGAACTGACTGTTGACGAATCTGC-TGTATCTTCCAATAATCCTACCGGAAAAACTACAGACAATGG---CGGCGTCGGTAAAAATCGGGGATCGTTACCAGCTATTTCGGCATCGGATAGTGACAGTAGTGAAGAAGAAGCAATTGTTGAGGTACAGAGAATCAAGAAGTCAAAAGCTCAGAAGAAGAGCACTAAATTGGCTACAACAACTCAAAATGACTCTAACGAGAGTAATATCGTAACTCAACCTGGCATGGGAATGTCTGCA-------------AATGTGAGTACCATCAATGTGTTGCCACCTACAGTAACTATGCCTTTGCAGACTACTCAATCATCTCCTGGCCCTGCAGTTGATCAATCTGGTGAGACGAAGTTGGGAAGATCGTCTAACGTTAGTGGAAAAGAGGCTGCTATGCAAGCTCCGGCTG-----------TCGACCGCTCTGAGATTACTGATAACCCTAGGTACGATCCTACCACGTCTACAGGC--ACTACATCC-----------------TGCCCACTTTGCTTCATGACCTTAAGTTCTGTTCCTGATCTG-CTACTTCACATTTCTATGCGTCATGCACCAATTGACAGCTTTTCCACGACTG-------CACCACAGATTCAGGATGCTGAGAGACAGTTCATTACAATT--TGGAGTGCACATAACGCTGCAGCTTTGTCCTCGCTTTCCACTGGTCTGACGACTAGTTCAAGTTTCTTGTCTAAGGTGCCTCCGCGTTTATTCGTATTCGATGATGGAATATGCTCATCTTTTAGGTTTATGACGGCTGTTGAAGCTCGCTATCTGCCTGAGGTACGTGGCTACGCCTGGTATGATGAGATCTATGACATCATTCTACCTTTTCCAGCT--TCAG-----CTGTGGTTCGTATCGTACTTGACACGGATTGGGCTATGGTTAGTGATGAAACGTTACCTATTAAACTAACCACTCTTTTACCTACTCTTTCA----------------AATGTAGGCTTGTTGCGTCAAGTTCTCACTGTTCTTTCTGACAACAGTA------AATACAATCCTGTTTGGGCTCGCGCCAACGTAATCGT-------GATGGGTG--TGAAATTTA---------------------------TACTTGCCAATCTTGTCATCAACAGATCTAGTTCTTGGGCTCAAGACTCTACTCCCTCGGT-GTCTGGCAGACTACTACGCACAGTCCCTGGTA-------AACCAGA---ATATTGGCCATTGAT------GTATCCACGA--AGGACGCTTAACGCCAATGT-CAGCAAGATT----TCACGTT----TCGTTGAGCAAACACAGGCTGAACGCACTGGCAGAGTTGATCGAGCAATGCTTTATCAAGGAGAGAAAGTCATCTATACTGACGTTGCTGAGACCTGCGATACGTTGACCGTGCGTTTGCGTGACATGTGGACTGGGAAGA---TCTTCAAAATGCATTACACACATTCTGACATCGCTCTGGCTCTATCTGAGTGCGCTCGTGTGGTCTCCTTTTCAGCTGTGATGGCGTTATCCCCACGCACAATACTTCCTTGTCGTGCGACGACTGATGAAAGAAAG-------CTGGCACAAGT------TTTGAACATCGCTCGCCTCGGTGATCTCAGACTACGAATTGAGCC--TATTATCCAATCCGCT--GCTGACACTTTAAGATCAGT-TACCATGCTGGAGATCAACCCCAAG-----ATTTTGACTGCTGTCTTGAACAGAATATGTGAAAA-TCAAACTCAATCAGT-----------GACTGTGACTGGGACAATTCTTCGTCTGCTGAGCTCTGCTACCACAGATTCTTCTGCCTTCTGGACCTGCATC-GCAAGTTGGTTGTACAATGGGATAGTTACCACCACTCT------TCGTCAACAAGATTACCCTAACCCCACTGCCTCCATCACGGATTACACTGCACTCTGGTCTGCCCTGATTGTTAG---------------TCTTGTTTCTCCACTCACCAATGACCCAAATGCTCCTGTCAA-GATCTTCATGACTATG-GCGAATCTTTTCAACGGATATGAACGAATTCCGATGAACAATGCCAGCATGAC---ACAAGGAACACCTCCC---TGGGCATTCAACAATCCTAAC----AAATGGCCGGCCT-----GCTTCATCCAACCTCGCAACATCAACCAGAACATTGCGCCATTCATGAGAGCCTGGGCT--------GACTTGA----TCCACCGCTATTGGCCACAACCTGGTGTCGTCAATTATGGATCACCTCACCACCTTGGTGCTACTGAACTGCTAGTTGAGGATGGACAG---ATCGTCACCCCGTTACCAGTTCAACCTCAACAGTTTGAGTACGCTG--CACTTGATCGTGACAATGAGATGTCTACCTGGATCAACCAAGTTTGCAATTTCTTCATCCGCTGCATCAACGGAACGGATCTTCGTACCGCTTCTAACCAAGCTACTCAGCAAGCTT-TGATTTC----TGCCATCTCACAATTGAAGACCTCCCCATC------CCTCACATATGGATATATG----------TCCAGGTATTTACCATATGAGTTGGCGATGATTTCACCCACACTGGCGTTACC---TCCATTCCAAATACCATTCCAGCGTTTGAATGTGAAC-GACATCGTTTACCAAATTGGAGTCCGTCGTCAT------GTGGTGAGGGATCAGGTTGAACCTGCACTTGACACAAGTTCCACATTGGAGACCATTGGCCAACTGATTGAGATCGATGCTCAGGCCCTGCTCGTTTCGCTCCTTTCTGGTACCATGAATGCTAAGGTCCTGCCATCAG-TCCACTACGCAGAGAAAATCACTCCTCTTTACATGGATGACGACTTTTTCGCCCCTCATCAAAGAGCCGTCGTCGTCAGTGAAGCTTACTCCCT-----AGTACGCACCATCATCT--CACAGATTTCAGACACGCGTGGAC-CGCAAC-TCAATCCTCTGGCTTGGATCCCGGCTCCAAACGCATC------------------ATCTCCTGTCTCAGCCGAAGTAGCCAGA-----CTCGTCAATGACATG--ATCAAG-------------GAAGCTTTTGACATGCCTGGTGAA-----CTACTTGAAGGATTGATCGGATATGGTGACCCTAGATACACTCAAGTCGAGATTGTTGCACAGAGGTGTCGCGCGGCTCCACT-----------------------------------TCGGTTC-GAACCAC-TGATTC----------CTCCGT------CTGTTCT-GGCTCAAGAGCT-----------TCAACTTGTTGAGAACGTGATCACTGCTGA--ACCTAATCTGTTTGG----------ATTGGCTACTGGAGACTTATATCTCGAGCGCATTGACACTTCAGCCG--GGTTCTCTGGTCTCAACGTTATCGGCTGGGAGCAATGGGATGCTAACACTCCAGGAGTCATTGTCGCCGGTAGCTCTCTACTCATCTGCAGCGGATTCAACGGAGTAGACCCAATGATCATGGACGCTGATGGGGTGGAACGGCCGATTACCGGTAGATGGGTTGTTACACTGGAAGCTTGGCGTAGCAGCGTGGTCACCGT--------CCAGAAGTTGCTG---------TTACCAA----GGATCAGAGCAGGAAA-GTTGGCTGTAAGGATACTGGTTGGTATTTTTCCATACACCATTAACTACTATGAACCCGCTGT-TGGTATTGACGAGTGGAAGCTGTTGTCCGACTGGGCGTCCATGTGTGAACCTACAGGAATACCGGCCATACCTTTCACTGCTCC---AGTTCCATCTGATGTGTCCGTTG---TCACTGCTGCGTGCG-------------TGAGGTATCTGAGGT---------GCTCCACCTTCAACGAAGGCTCATTGATGGCTACTAACGCAGGA-TCACCTCGCACCGTGTTT-GGACAATCAGTAGAGTTTGA-----------------CATCGGCAGATGGATGC--AGCTATGTGATTTGAACACTGGAGTCGACGAGATACAGCTACCCAACATGATCGAATTCT-----------ATCAAATCTTCAGACGCTA----CAACATCACTCAAACGGAACTGACTCAAGTTGTGA----------CATTGACTGGGACTTTGACTCATCCTGTACTCAACT------------------------------------------------------------------------------------------------------------------------------------------GATCGCGAATGTTACGCAGTTCAGCTCCTCTTTCCTCTTACAGGATGGTGTCCTTCAGTTGATGTGGTTGATGGTACTAGTTACAACACACTCGGGAAGTTAATTAACTTAATACAGACTAGTTGCGGATTGCTCGCCCGTCAACTTAATGTCAGGTATCCTTTGGTTGGTGCAGCTAATGCTATAGTTAATTCACTTGTCATCACACAACTAGTTGATTGCGCCATTCGTCATGAATCTACTGCTGCCTTGATTGAACACCTTTTTGATGATAATGGTCAGATTTCATCGTTAACTGTTCACGCTACAACTTGGGATGAAGTCAAGTTAAGTAAAAACATGACTGTGCGTCGACGTGTTGTTGAGTGCGTTGCTGGGTTGAAGTATTGGCTGTTTCGTAATGTTAAAGGAGCTAAGAGCTTTGAGACATGGGGTAAGGACTATCCTGGTTATGCCAACGTTCACTTCTTCGATGATTCTGCTGGAAAACAAGCTGCAATACGTCATATTGGGAATGACGTGCACATATTCCAACATTTTGACAATCCGACTTACGCTCCACACTTGTATGTGCCCTTGGAAGGAAACTATTCACGCGACATGTATACTGATAGTTTCTCCACTCTCGTGCAGATGGAATGTGTCGTCGATCAGGCGCGTGCTAACTCTAACAGTGGATTGAAGATGGTCTCTCGAAGATTCATTGAGGTGATGAAATGCATACAACGACCAATGGGAGAGACTGGCGTATCTATACTCTCAAAATTGGATGAGATTGGAACTGTGTTGGCTAATGGTGGACAGTTCGAGCTTGCTACTTTAGATTTAAGTCGTCGTGAGGTGATACATTCCATGATTGATACGATCTCAGACACGCCAAATTCCTCACGTGCAATTCCTTTTGACGCTACCAGGTTAGTCATTTTCCTTGACACAGCTTACACTGGACCTATGCCTTCTACTGACTTTAATGTTTCAACATATGAGTTTGGTTTTTCTTTGATTGGTTCAGTTTCTGGCAAAGCTTTCTCACGCCCCATACGTTACTCTCCAAACTACAAAGATGACCTGGGTGAC--TTGCACGATGTTAGGGAACTCCTCAGAACATTTGTGAAACGAAAAGATGACGTCACGATAAGCAACATCTGGGACGGGTTGCCTTTAGTTGACTTTGCTAAGTTTGGGAACGCTGCAGCCACACCGGTTGATCCACGCTTGAGAAAGGAATTTCCCAACGACTACTTTGATCGGGAGCAATCTATCAACCGCATGTTGTTTCGTGGCTATAGAAAAACCATTGATCGCTCATGGGCAAAAGATCAGGCTGTTTTGGAGACTATCTTTTCCATTGCTGGTAACTGGCTTACTGCTAATAAGTCTTATACTGCTGCGTACTTTGGAGCTAGTGGCATACATCCCAATGATGACCAACCTCTCGTTATCGATCCCTGGTCGAAAGGCACAATTTTTGGTGTTCCAGCCCCATCATCTAAGGTTTCCCAGTATGGATATGACGTTTCCAATGGAGTGATTACTGATCTGACTCGACCCTCACCATCTGGCACTTTTTCATTCATCTATTGCGACGTCGATCAGGTTCAAGATGCTGGTGATGATCTTGGAGTGTGCTACCAGATAGTTCGCAGTCTTTTCGACACCATCAATGACGCTCTGACTACTGGAGGTTCCTTTGTGATGAAGATCAACTTTCCCACTAGACAAATCATGGACTATTTGGTTGAGGTTGTCGCTCCCAAGTTCACTGATGGTGTTCTGATTAAGCCAGTTGTGAGTAACAACTTGGAGTTGTTTGTTGGATTTTTCTGTAAGGTCGACAATCGTGGATGTCATTGGAATTCTGACTGTTCCAGGTTCATGTTCAGACTGCACAATCGCTACAATCATCTTGATCACGCTTGTGACTACATTCCAATTATTGGCAACGCCAGAGAACATCCACGTGCCATCTCTCGTCAGGAGTTTGCCATCAGAAATCCGACTAGCTCTAGTGACACTTTGAGCCAAGAGATTGAACTGAGTCTCGGTCTGTTTTCTCAACAGTGTGCGGCTAACACCATCACCATCTCACGTAATCTGTTACATGGCATGACGGAAATACTTGTCAGTGGTGTTGTGACCGCATCATCCCTTAATCGTTGTGAAAGACTTGATTACAGTCCTACCATTGACTCAACCACCATTCTACATCAACATCGCGAAATCGCTACTGCCTCACCACAACTGTTCCAGTTCGAAGCATCTGAATGGACTCTCCTTGCTATGGGATACAATGAGTTGGCCGCTCGGTTTGTCAATGGAAGTGCGAAATCTCTGGTTGATGTTGGTAGTGGTCCTGAAGGGAGAAGCATTAACTACGTTGATTCTGATATCAAAGTTACACTCTTTGATCAAAGGACACCCCACATCAATGTTGATTGGTTCGCCAATGTGGAATACATTCAGGGAGATTATCTTCAGCGTAGAGATTGGCGTGGTTGCACCTTTGATACTGCCATATGCATTTTCTCCTTTGGTGCCGCCACTGCTGGATCTCCAACGGGTATGATTGAATACTTAACCGAACTTCTTGAGACCTTGAAAGACGCCGGTTGTACTCGAATCATCATTCAGCTGAATTGCCCTCTAATGACCAAGCCCACTGGTGTTGTGAGTAAGCTGGAAATCGACGTGATCAATGACGATTATTACTTCATCAAGCAAGGAAGAGTTGAGCCCTACGCTAGCCCACAGGATATATTGGGAGCTATCACGCAAGCTTTGCCTCAATCTACCGTTCAGATCAAGACACTGGATGACGAATTGTCCTGGTTCCCGCGCATCATTTCAGAAGGTTTCAGAGTGACCACAGAAGCAATGAGAGACGCTATCACACTTTCCAAGTTGCTACCTCTCTTCCTGATCGAGACTTCAAAAACTCTCTTCCGGCCTGCGAAATACATTGGTCTAGTTGATGAAGTGATCACCGCAACTTGGACTGTTACTGACCCATTCGTTGACGTCTCTGTCTACCTGGAAGACACCTCTGTTGGATTCTTCAATACGATAGATAATGAAATCGTTGGAGTTGAAGTTAAAGCCGTGTTCGATGGACGAGGAACGTATCGAGGCACTTTCTCGACTGACAAAGCTGGAGTGGTCACGTTTGAGCAGACAGAGAAAGATGGCACATCTACCATACTTGGATCTTTCCTATGTGTGACCGGCCCAAACGCTGTTGCAATCACCTGGCCTGCAAACGAAGTCGTTGGAGATAACCCAAACGTCGCCTCTCTCACCAATAACACTGGATACGAACTGATAGTGGCGTATGAATATGACGGGACATGGATTGGAGTGAACGCTTACAAGGCTAATGTTTACGAGGACGCCGCTGGAGATGACAAGATGGAGTACTATCACGTGGTTGGCGAGGAGAAACTGGCTTGGGCATTAGTAGATCATCATTATGGTTCTCCTGGCGCTCGTGTAGTGATACCTTTCGTTTGGCCTGACGTTACTGCCTTGCCTGGTGATGTATTAGTGGCTCCGCCTTACGCCGGTGACTGGTTGGTGAACGTTGATGGGAATTTAACGGCTGAACTACACGTCGATGAGCCTGATGAGATACCAGCACTCTGGACTTTAATGACACGCTCAGTGGCTAG-----------------------------------------------------------------------------------------------------------------------------------TGTGGCACTAAGTGGCACTATCGAATTAACTGCTGATATCTGGACTAACGCGAGTAAAA--------------------CTTTTAGGACTACGCAAAGACA----TGAAGTATATG---------------ATATAATTAACAAAATTGAATTT------ATTGATTCTTTCTTGGTTCCGTCATCTCTATTTCAACCACCTCCACACAAAAGATAT------------TGGGATGTCGACGTTCGCCAACGAGTTGTGCGTGTGCC-TAAGTGTGCAGTTCCTGATGATGTCTACCTCCCT--------CACGCTAATCTCACTGACGTGCTGGAAATCAATACAG---AATCTATTCACAAGTATGGTCAACTGC-----GGAAAGAG------ATTCAAGCTGCGGCTAAAAGATTGGATCCAACTGCAAGGATCGCAGAGACCTTT---TACAATCTTTCAGTTTAT-CAAGCAAACCAAATCAAATTTCCCCTCGAGAGATTTCTCTTGTGTTTAGTAGTTAGTTACGCCCATGAGCTGTCTCCCTCACCTCTCCTCAT-TGATGAACAGAATGTTAACTTCTTAACCATAGAAGCCAACCCAGCACTTTCTGCAT--TGAAAACCATCATGTTACACTTCATGGAGTACGGGAAATAC------------------------------------------AAGCCACCATTCTTGAAGACTTCACGCGACATCGTTTTTGCCCTCTATGATGACAAAAGACC-TCTTTCAAGTCAAATAGCTCCATTGATGATTGACCTGGTTAACTA--TGCGATAGTTATCTATTCCTG---------------CAACATTTCCCGCCTTATCAGCGTTCCAAC---GGTACGTATGATGCTTAAAGCAGCTGGGACTACTTCTTACAACCATACTCAACTAAAGCTGAAGAAGATTATACCCGCCGCTTCACTACTGTCTGTTTATCATGGTGAGACTGTTG---GTCGTGTGCCCATAGTCGTTTGGGAGGAACCTAGAGAGGAATATCGTTTCAGATTGGATGGTGC--GCGTGATCTCCCTCGAGGATGGAAGAACGAACTTCAAGGTGCGAAGAAGGCGATTGAGGATGCTTCTGACTTAGCTAGTAGTTAT--GGTATGACTGCTGAATTTGAGGAACTTCGCTCTCAGTACTCAAAGATATCAGTTCACAATGGTGTTGGCATGAAGATGATCAGAGATGCATTGGCTGGTGTTTCATCGGTATTCATAACTCGCACTCCCACAGATACAGTCCTTCAAGAGTATGTTCATGCTCCAGTCATTGAGC-------GCCCAATTCCCCCACAAGATTGGACCG-----------ATCCCGTTGGTGTGGTAAAATAC-CTGAAG--AATGACACTCAGCATTACGTGGCTCGAA-ACTTGTATGCTACCTGG--CGAGAAGCTGCTGTCCAAGTTGC----CAACAATCCCGACA--ATTGGGACCCAA-------ACACTCAGGCCATTCTGCGTTCA------------------CAATACGTAACACCTCGCGGCGGATCAGGAAGTAGTGTTAAGAAGGTACTCACTGATAAAGGTGTCATATTGAAAAACTTCTCGA------AATCTGGCGCAAAGAGCTCAACAAAAATCGTCCAAGCCGCTCAACTGGCA----------AGTATACCATTCACG----CAATACCAAGACACCATCATGGCTCCCGTCTCTCATGGA----GTGAGAATTCAAGTTCAGCGTCGTAGTCGGACGATTATGCCATTCAGCGTTCCACAGCAGCAGGTCTCCGCT-CCTCACACTCT-----CTGCGGCAACTACATCAACAAGTT-CTTGAATAAGAGCACAACTTCAGGTTCCAACGTCACTGAAAAGGTCATTCCA--CTTGGTATCTTCGCCTCATCTCCACCTACTCGTGCTGTCAACATTGACATTAAAGCTTGTGATTCTTCGATCACTTGGG----GATTCTTCTTGTCTGTCATCTGCGGTGCTATGCATGAA-----------GGTATGGATGGA--------ATCAATGTTGGGACGCCTTTTCTTGGAGTACCTGCCACCTTGGTTGAAGACGGTCTTGATTTGGGTATTGTCGGCACACGGAGCATCTCTGGTATGCAGAACATGGTTCAGAA-GTTGTCTCAACTGTATGAGAGGGGGTTTGAGTACGAAGTTAAAGATGCTTTCTCT--CCTGGGAACGCC---------TTCACTCATCAC------ACTACTACATTTCCCTCTG-----------------GCTCTACTGCTACTTCCAC----------GGAACATACAGCGAACAATAGTACCATGATGAAAACGTTCCTGATGCACTGGTTGCCTAATCACACGAAGGATCTTGAATTGATTGATTTTGTGAA----------GAAGCTTGATGTCAATCGTAACTACGTTTGCCAAGGAGATGATGGTATCATGATACTA-CCCACTAATGATGGTCGTCCGATC-AGTTCTCATCATGTTGAATCAATGCTGGAATTGCT-CAGTGTGTTCGGTAAAGAAAGTGGATGGGTTTTTG---ACATTGAGTTTAACGGATCCG--CTGAGTAC--TTGAAACTGTTGTTTTTGAACGGATGCAGGATACCTAAT----GTCGGTCGTCACCCTGTCGTTGGAAAGGAGCGGGCTAGTCGTGATCAAGATGTGATTT-----------------GGCCTGGTGGC----ATTGACGC--------------TTTCATTGGCATGTACAACAATGGA-GTTGAGG-------ATCAATTTCACTG----GCGTAGATGGTTGAAGTTCTCATGGTCGATGGCTTGTTT-CCTTTCTTCCAAGGCAGTTTTCATTAAGGGAAAATCTGACGTGATTCAGTATCCATCCTGGTCTTTCGTGTACCTTGGGCTCCCGCCAATACGCATTTTCGACTCTCCACCTTGGATCTTCTCTCCATACACTCCTGGCGGCGATTTAGGGATGTATTCCATCATGGTCACAGGTAAGAAGTA--CA---TCGTTGATCGCATGCAATCAAG-----------------TGGT----TATCAGAAAGACAACACTGACTTGTCCAATGAATCTACCTTCTTCCGGGGATATGACTACGTCAAGTTCAT------GAATGATTGCGGAGTTCTGCCTGGGTACTACATGTCACAAATACCTCGTTCACCTGATAAGACGAAGAGAAAGGTCATTGGTCCTGAGTCACGTGACTTGATTGATAGTCTTCGTAACTACTTGTTCTCAGATCAGAAGCTCACGATCAGAGTCAACTATGGACATCGCATCGTTACGGATTATCCAGGCCGCTTGCCACGCAAACTACCATCTCTTGACGACGTCCCCCAAAGGTGGTTTGATACCGCGGTTGAAGCTGACATGGCGAGCACGT-ATGAGATCGAAGCGAT-GGATGTTCACCTTCT--------TCGTGGC---CAGTTCTCTAGGTAT--------------------------CAATCCTTTT-----CCAAAGTGCTGGAA-GCCTACCTGTCCGTAGATTGGGAGTTG-ACTG--ACCTTAACATACCAGCAGGCCTGTCATTGGATGTTCCACTAGTTGCCGGCTGTGACCCTACTAATGGTGAACCATACTACAAAATGATGGGTCTCGGACCAATGA-TGGAATCCATTCAAAC--------CTACT-----TCCACGGCACAGTGTTCATGAGTAG-AGCTGTCTCTGGTCTCGATGT---TGAGTCGATCGATGTTGCTCTCTTGAAGATGAAAGCCTTGA------AAGTCCCAACTGAGGTTATCACTGGATTCTTAATGACTTGCGGTCTATCAAAACCTAAGGCATCCACGGT-CGCCACAAAAATCAACTTCCAAGATATGAAAACGGTCCAAGTCGCAAAACTCACTGGATTGAATGTTTCGGACAAATGGATGAGCATGAATTTTGATCGTTTGCTGCACTCCTACGTAGACGTTAAGACCTATGTTTCTGACAGTAG---CAATCAGATACGTTTACCTGGCGGAGCTGGATGGTTGAGAGGAGTGATCAGATTCCTTGGAGCTGGTGTCGTGATGACTAGGGTTGGACCTCCTCAGCCGGTGAGAATCTCAGTCATTTATGGCGGCGGTGCGCGATTGCATAGTAAATTCCT--------------------------------------------ACCTACTGACCAGAGTATTACCGAATTTAAGACGCAAGCGCAGACCGTGTTTTCAGGATGCATGGAGAATACTGATGTCACATTTGTTGACTACCTCAAGAGGGACGTTAAAATATTCATCGTTGACAACCGTTTTCTGCTGCCGCAGATCGCAAAGATGATTGATTCGTCGGATCTTGATGAGATTGCCAGCCAAGTGCTAAACTTACCATTACTTAGCGAAGCGTGCTTCATTCTACTTCCTCCCCTTTCTGTGATGGCTAAGAGGCTTCTTTCCTCCAGTGATTCCTACCCTGACATCTTCCTCACTAGGGTTCCAACTCGCGTGCTTAAAGCTCAATCTGACAACTCAAGATCCACTGCTCTGCTGAAATTCATGCCCAAGGTTGTTACGTCATCCACGACTGCCTCTGACATGCTGACGATGTCTGTACAGAATGCTGACGTTTACACGTTGACCCCCGATGTCATCGGAATGCCACTTCGTCGCTATGCAGAGAAATCTCATTATCCCTCAGCTTTTGATTTTGGAAGTGCACATCCATCAAACTGGCGTCGCTCAGTCATCAAGGCTTCAAACTCTCTCCTGATACCAATGGTGCCGGTCATGTCCACTGCGAAGACCTTATATCTGGACGCCGATTTCTCAACTTCTGACGATAGAACTGGCATCTTTTGGCGTCTTTCTGCCTCTGCGCGTATTCGAGCTCGACAACGTGGTGTGATTGTACTCCCCTCAATGATCAAAACATTCTACGAGAAAGAACGTGGTCTGAAAAGCGCACCAGTTCAACTTCGCAGAGAACACAAAATGGCTGCCAGACTCCTGAGGATTCCTTTTGGACGAGTGCCCTCCGAAACTTCCTTTCGTCGAGACATGGTTCAATGTTGTGATCTGCTCGTTTCCACCTCTGTCCTGAACAAGCTTTTGAGTCCAACCGAGGCTGGTAAATCACCTCCCTTTGACAAATACGTGTTTCATGGTGTACCAGTTGAGTTCATTAACAGAGTCTGCCCTGACATCGGTACACAAGCTCTCGGCCGAGACACCAATGGATATCTGCAAGAATGGTTGATTATGTTATTCCTGATGTCTGACTATATCACCTCCACCACCAGCCGCCGGCGCCTGACTCTTGTCACCAACTTTGACCCAATGCGAAAGTGGTACGACATCACCTTGCTGAAAATCACCAATACCTACTATCAATGTCAAGAGATGATGACGCCTCCAGCCATCTCTTCTTTTGGTGTGTGCAGTCAGAAAGGCACTTTCAAGTCCACTCTCAGCAGCTGGTTGTCTCAAGTCATCGTGCGCGGCGTCAATCTCTTTCCTGAAGGATCGATTGTGGACTCTGACGATCTTGGCAGCAAACTGGATCCAACATTCGAGAGTGAGTGGGAGACTAACGTCATCGAAAAAATTGGCATGCCTGTCATCATTCGTGGGCTCACGGAAGAAGGTGCTTTCAAGATAACCACTGACACCATGTTTGACACGTATGCACTGTTCAGACAACTATACGATCGGATGATTGTTCCAGTTGCTCGGCATTTCTTTGACTACTCAGTCGCATCTGGTAGGAAGATGATCTTTGCGCATTGCGACAGTGAGTTCCTTGACAACTCTTTCCCTTCTCCGTTCTATCGCACTCACATCACGATCGACAACTACGGCAACATCCTGAACCGTCCAAACCGAGTTGGTGGCGTTCTAAGCCAGTACGTACTTGCTGAGTGCTACCGTCTCATGGCCACGTCCTGCAAATCCAGACCGATTGCCAAGCTGTTGAAGGCTAAGTTGGTGCCCTGGTGGGAGTTCGACAGTCATGTGAAGCGGATGGGAGGCAAACCTGTTCACTACTCACTTGGAGTCAAGATTCAACCTGAGTTGATGAGAGACGCTGGATATTGTGGTCATCTGATTGATCATGCGCGCGTC----------------------------------------------------------------------------------------------------------------------------------------------------------------------------------------------------------------------------------------------------------------------------------------------------------------------------------------------------------------------------------------AACTATCAGACAAGTAACAACCAATTTTGGGTAACTGGCGACGGCAATGATTTCAGTGCTGAAGGCGGACTCGATTCTACGAACGCGGCATCACTCGACTTTAAAGCTGGAAAAACGAATCCTGGTGGTCACATGTATGTGATATCCGGTGACAATACGTCAGATGTCGTGAAATGGGACAGTCTAACGCCCTTGTATGGGATAGACGGACAGATGGTTGTTGTGCTGACTGCAGTAGCTATGTCTACTTTTGAGAAGATGGTGAATTTGATTGAAATGTATAGACCATTACTCGAGGCATCACAGCAGATGGCTTGTTACCGTGATTGGAAGAAGGATATTGTCCTGCTTGATGGTTATGTTGGTAGTACTCCTCAATCTGCTGTCACTAACTTTGTCACTGGAGCTAGTGTGATCAATCTGAGAGAACTGAGAAGCCTGGGGAAGATGTATCAAAATATACTCGGTGTCATAGCTAACTATGATCGTGACATTCAAGTTGCCCTGTCCCTGATCCCTCATTCAACTCCAATCGGTAGTCTGAGCGCTGACATGCATTCCATTCTGAGGATGTTTTCCCTCTCCCTCAAGCCAACCAATGTGTGCTACCTCTACCCTGAAGCGGCTCTGCAAGTGATTCGAGCTATTTCACCGACTGTCAGGAATGTTGACACTCAACAAGGTGGATCAATAGTTGAGACTCTCAATCTCTTTGAACCTGTTTTCAATGGCACTGGACCCAATCAACCTCCACTGACTGATCAGAGCGAAGTTCGCGCAATCGCAAGGTCTGATGCATCTCTGGCTCAACTCTCTCTCATCTCCAGCACAGAACCCATTGAAGCAAGAGCCCTCAAAAGTGGTACACCAACGAAAACGTACGACATTCGCCTCGTCGACCCCCTCACCACGCCCTGGGTATCTAAAGCGTCTGCATTAGCTGAGAAGACCGCAAGAATCCAATTTACTGACAGTGGCCGCAAAACCTGGTATACTGCTGTTGGCAAAGGAACTCTGGCATTGCATCTGGATGACATCACCAGTATGTCTATTACAATGGATCTGGGTGGGGAGAGCTACTACTACAAGACGCTCGCGAACAACGCAGCTGAAACTGTTGATCCTGAATCTGCCACTGTTGCTTTCATCTTGTTCTCAGTCACGAGGCCCCTGGAGGAGATAACCACTGCGTCGGAGCTGCAGACTGGAAAAATCGTTGCTTTTGAGAAACTCATGGTCGCGAACTCCAGTGTGCAGGGCGCAAAAATCATTGCAAACACTTCCCTGAAGTACAACTTTGATCACAATTCTATCAGCGGCGACAAATCTGAATTGAACCACTACCTGCTGTGTCAACTGCTCTTCAACAATCTCTCTGCATCCACCACCTACACTCAACAAGACGCATGGGCTGGGAAGACGACAATGCAATCTCTGGATTCAGATAAGGTGACAGTCAAAGGGGTTGAGGTTGACAGAGTTATTCCTGCTGGAGCGTTCGGTAACTACACAACTGCTGAGCAGAAGTCCTCACTTCCCAATGACCTGCACAGCGTCATGGCAACTCATCTTGAGAGGGCTGCGAAAGCAATGACAGCAATTGATGATGAAGATCAAGAGGGTGGATCGACAATCGCCAATGCAATCTTTGGAGCACTGATTTCAAAGGAATCACCTGTCGCCGGACCAATCCCCTGGAAGAACATCAAGTTTGACGAGTTGAGAGTTTTGTCTGACAAGGCCGCCTCAAGTTTCAAAAGGGACCCATCACAAGCTCTGATTTCACATGACCCGGTCCTTGGAGACAGTGCAGTGATGACATCGCTACTTGGTGGTATTGGGAACGCAGTCAAGACAAAGGGACTATCTGCCGCATGCAAGGATACGAAGAGTGCATTGACTGCTGCCCAGTCAGGTAGATCTGTGAGACAGACAATTCTGGACAAGATAGAGAAACTGTTTCCACCAGGCCCACGCCCTGCGAAGAAGATGATTGAGGAAGGACCATCCAAAAAGGAAGCT------------------------------------------------------------------------------------------------------------------------------------------------ATCTACGGAACCGTTCCTCGTGGTACTGACGAATTTGTTACCTCTGATCGCTATCTTGCGATGTGCCGTCACCTGTTGGTTTTTAAGCCTACACTGAACAATGGGACATTGACTCATTACACCGCTTTCTCTGCTATACGTAGTATGATTTCCCCTCTTGGATTTGGAGTGATGCGCAATGTTGATGTTGTTGAGAAGCAGTGCGCCATCATTGAAGCTCTTGAAAGACGTGGGATGTTGAATGAAGTCAAGGATGCGGCTGCTGAATTACCTCTTCAATTGGACGTCACTGACACCTCCACACATGTTGACCCTGCAATCATTGACTCACTCCCCCCACTGATTCAAAATGAAGTTGCTGCTGGCCTCACACCTCTTGAGTTGCCTGCCATCACCATGGTTCAAACTGCTCCCCTGATCACCCCTGCTCTTGGAATGGAGAATGATGATTTCAATCTCTCTCGCTACTTCTTTGCCTCTGGTTTCATTGATCAAGCCTCCAGAATTGGCGGTACTGTGAATGATGAATACGTCAAAGGATTCATGCAGGCCCTTCCCCGTTTCAACGACGATGGCTCCATTCGTGTAGATTGTGATGTTCTGACTTGCTTGTGCTCCCGGGATGAAGATTTGTCTGTTTTGACGCCTCTGTCTGTCAACACCACTGCTGTTTCTGACATGTTTGAGCTGTCCCATGATCACCAGCCAATGGCCTACCTGCGCACTGTGTATGTGGAAGACTACATTGCCTCACATCTTGAGTCCCTGAAAAACAGAGAGACTGCCACTCCTCTCGTCCTGAAGCTGAGCGCTGTCAACAGTGTCACTCCGAAAGCCCTGATCGCTCTGGTCGAATCCAAAGCTACTGACTCCATCTTCAATCAGGCTGACAAACGCTGGATGATTGGTCTTGATCCCATGTTCTCTGAGTGCTGGCCTGGGGCAATCGCTTTGCTTTCAATGCTTTTTGATCACAAGGTTGACTACTGGTCTGTTAGATGTCGTTTCATCCTTCGCAGTGCTCTAATTGGCATGAGTGATGATGACGCACGCCCTAGGGTTCAGATGATGCGGATGCACTATTCCCTGACCACACCAACCACCTGGTATTCAACGCGTGGCGTCTACTCCGCTGAAGGCCGTTCCAAAATTCACTATGCCAGCGGAGACCGAATGAGATTGGGACTGCGTGTTGGTGAGGTGCGAGATCGTCAAGTCACGATGTTGGAGGACCTTTCCACCATTCACTCCATGGATGTAGCCAACATGAAGGACCAGGTCATTCAGAAAGACGTGCAGCTG-------AAGGCGCTGACCGAGGCCATGTCCCAGAAGGACTCTCTCATTGACAGTCTGCGAGCGGATGTTG-----------CTGGATTAACTGAGCGTGCAGTCTTAGTTCAAGCTGAGCATCTCACTACGATTGCTGACATGGAAGTGAGGAGAGTCCAGTCTGAG---GATAAGGCCAGGATTGGCATTGACGCAGCGAATCG-CCGAGCCGGAGAAGCCATTGAGAGTGCCCATCTTTTGACTGAGGAGTTCTCCAAATGTCTCAGCTCTGA----------------CTTC--CTGATGGTGAAACCACTTTCTGAGCACAACCAATG-TCCTGTGCCGCTGCTGGAGTCTGTTTGGCCTGCATTGTGTCAACGTTACATTCAAAACATGCAACTGGTTGATGAAATCTGGACCAACAAGCTTGCTGATGCAACTGACACCATCGCCACTGAAATGGCTGAGGAGACAATGAGGATCATT-GCCGAAAGAGATTGCCAAGCTATGGTCATGCCAGTGGTCGAA-----GCACCAAAACC----------TCAAAGGAAACCTCGCATC--TACGAGCCTTCTGACGACGACCTTGAACGCACGAGCGTGTCAAGCACCAGCAGCGAGAAGAAGAAACGAGTCATCTGGAGTCGTTCTGCCACTAGAGTTCCCCGCACTGATGTAGACTTTTCTGCAATCACTGCCGCAAGACGTGATGAACATTTCGAACTGGGGATGCCTAGAGAAGGAAGATATCCTGTCCACGGTGGGATTCCTGGCAGTGTGCGCGCAACCATGACTCGGGGCCTGGCAATCGACAGCATGAGTGAGTTTCCAAAAATCATCGACTTTGGTGGCTCAGATGACTG-------------------------------------GAACCATAGGACGGCGACAACTACTGACTTTTCTGATTTTATAGAATCAACTTTACACGGGAATATTATCTTCTATGACGACCAACATAACACTTCAAGCGAGTGGATCCCTGGTACCAGTAAGTTTGTTAGGGTCGGCTCCCTTCGAATATGTGTTGAATGCGGGCATCGGGTTGGTCTGTCTCATAACGCTAAGCCTACTATGGTCACTCATCAATGCGATGGCGAAACGTTGTGGGATCATTCTGCACCCGGAGATTGGACATGGAGTGAATGGAGCTATTTCGTCACTAGCTGCGCGAATGCCCTTTCTGCAAACGCAGACGCTTACCTCAGAATCCTCACTGACAAATGGACAGAAGACAACAGTCGCGGTTCAAACGACAGACCAGACAGACGCGGAATCATTGAAGCTAAGCGACGCCTTAGAGACGATATGCGTGGCATAATGAAGAAGAAAGCCTCTGGAGACCTTGGCTTGACTGGTTGGCTGATCCTGGACCCTGACGAGTTGAAATCTTTCCCTGACTATTCAACGGAGATGACACAGCTGCAGGAGGACATGGAGGAGCTGAACCCAGTGGAGCAGAAGACTGGAAATGGTGGAAAAGTGCACGTGGCGGCCGCAAATCAGTTCCCACACAAGATCATTCTGCGTCCTGCGTATGGCACCGTTCCCATCGTGATGTACCTGGATACACGTGAAGATCACAACGCTTACCTTTGTCTTTCATTGAAAACAAAAGCGCACATGGTAAACATGATACGAAGGATGTGCTATTCAGGCATGCCAGCCAACATCATCAAAATGACGCAAGGAATGGCGCTCTCTGGA----ATGGAGGAGATGACTTTTCGTTCAGGTCAC----AGACTTTTCGGTCACATGCACTCTGGTCACACAATCCCTGTTAAAGGAACTTCATCATTGACATTGACATCTGGTAAATGCTCACATACGTGTCAGAATTTGCTCAAATGGTCATCGGCGTG------------------------------------------------------------------------AATTAAGCATGCATTCCTTTCTGGCGACTCACTCTTTTTCCAAGGGACCAACACACTGTACCCCACACTTTCCACAAGTTATCAAGGAGATACTGACCTCCCAACCCCATTTACTGTTATGTATCAGACTGCTATGGTCCGGTCTGCGTTATTTCAGGTACCACTCTTCGGCGGGCTTTGGAACGCAAGAAGCTATCGGGATTTAGTGTTCACTTCTCAGGCTATGCTAAATGTCAAGACTAACACCTCTGTCACCTGCCCTCCTCCTGTCATACCGCGACCTGCGTATGTCTACAACGTGATGAATAATCAAAGATTCGCGCAGAGTGCTACAGCTAGGAACAAAGTCTATGTCGATTTTTCAATCACCACATTGTTCCAAATGGATATCAATGGCTTCGCTCTTCCTCTCTTGTTCAATCCTGATGACAATGGCATAGATGTGACCCTTGCATTGACTAGTCTTGTGGGACAATCTTGGAGTACTATCGTCGGTGCACGATATGAAAGCGCTGGAAATGCGGCAATGGATATAGACAACCCAATACATCGCACGAACAGAGCACTCATGCTCCTATACCTGGGTAGCGCATGCGGATACTTCAATCCAACGATGACATGGAATGGCTTCTATTTTCGTCAAGCTGGGAAACCAGGATCCTGGGGCGCTGATTTGGACCCAATTTTAGTTCGCGGTGACTCTGCTCTCATCAATCGAGCCACATTCGTTCGTTTGAATCGTTGGGTTGTCTTCAAGGACTTTCTCTGGCAGATGTCTCGTGGAACATTGCATGCTCTGGTCCTCGGAGGAATGATCTGCGCTGTTGAGCAACCTTTGAGAGGTCTGAGCGTGATTTCAGTTTTGGCAAATACTGTTTGCGCACCTTGGACTGGTGTTAATGGACGCGCGGGGGATGAGGTAACTACCATTGGCCTGAAGTACGTTGCGATCGAGAATCTGATTCGGTCTGGTAGTTACACCGTTGCTGAAGGTGTGGTCGCTGATGCCCAAATTGCCGCTTGGGGGGTCCGCAACACAGACCATATGGATAGAGTTCGTGCTGCTGATGACGCTAACGTATTAGCCGGAGTCAACATCAGACGCGCCAAGCCCTGGGATAATGGTGGTGGATTCCAAAGATTGGCTGCTG-------------------------------------------------------------------------------------------------TGAATGCATTACCTTACTTGAAATGTGGAATAAAAAACAGCGAATCTGTTGGTTCTGTAATCATCAACTTTCCTGCTCGTTTCGACACCGCAAAGAGCGTTAGCCCCTTATCTGCAATGACTAATGATGGCTTCCTCAAGTTCAAGGACCCTTCTGACTCCCTTGCCTCTCGTGACCGTCCTGCGTTCAATGACTATGTGCGTGCACTTCAACCATCGCCTGAGCATCCTCACCATTTCCAAGCACTTGACCCTGCCTTCACTGATGAAATCTTGAAAACTTGTGATCCTACTTTCAACTGGACATCCATCAAAAGTGGTGACAAATACTATCTTCCTGCCATCAGTCAAGCTCTAGTGTATCGTGCCTCTGGCTTTCGTTTCAACTCTGAGAAACACCTGGAACAAACTGGTTCATTATTACCCATAGCTCTCGGTATCAGCAAAGCAACATGCGCCCTCCCTGTCCTTGTGGACTCTGGTACGGTGGTCTGTCCTGAAGAGAATGTTTCTGCCTTGTTTTCAAAAGACAAACTCTCCTCCCTGGACATCCAGTTTGGATACCCAAAACCAAAGAATGGCAATGACTCCACTGCGTACACAAAATCCATCAATGGGTACCAGATTGGTGCGTATGGTTTGAAGCTCCCTGGAGGTCATTTCCTCAAGCTGATTCACATCCTCAACTGCATGTGCCTGAAAGCAGACCTGGATCTTCTGTCTCAAGTGCCCTCCCTGGCAGATTCCCTCAATCGCGGAATGAGATGCGGCTATGCCCTGCTTCAATATGTTTCCCAGTTTGCCACTGTGGACAGAGAATTGCTCCTGATGTCTTTCCTCCTGAAAGAGGCTAACGATCCCACCTTCCATGAAGTTGCTGCAATGTGGAAATCCGTTCGTGATGGTACCGCTCAAATGGACGACGTGCGTTTTGACCTGCAACCTTTTGGCATCATGGCTTCAACTGCATCGCTCAGGGATGGGGTTCGCATCATGGCCATGTTTTGTTAGATGCATAGATTTACCCAAGAAGACCATGTTATTATTAACTCAAGACTTGATGCCATTGAAGAGGACAACAAGCGGAACTTCGCTTCATTGAAACAATCAATCCACAACAACTACGGATTGCTTCGCAGCCTGCTTGGAGGTCAAGGACGCTTGAACGGGAAAATTGGAGATCTGGAGAAGGACGTCAATCTGATACATCTGAGAGTGGTTTCCCTGGAACATGCGCTTGATGATCTTCGCGCTGATTTTGACGCTTTTACTCCAACTGTTGGTCCTGAGATTGACGACAAACTGGCTCCGCTCCAGAAACAACTTAAGGTGCTGAATGACCAGCTCACAATCATGAACTCTGAGGTTGCTGTGTTGGGGAAAGGGATATTCGGAGACTATCAACTGACTGACCTGCTTGGACACACTGTTGGTGGAGTTGCGGCTGTGACGACAAATTCACTCACAAG--CGCCTTCCGCTTGA---------GCGACCGACTGCCTGCGACTACTGTTGGAGATTTCAGTCTATCCACTGGAGTAGGATACACCTTTGTTGGGACGGCACCAAGGCCAATCCTTCAAGTTGAAGATTTCATGCGGGGCACCTGCAGGATGAATCTCACTGACACTGCGCTGATGTATGGTGGTAGCCACATTCCACTCCTGCAACAGTCACTGCTTCAACTGGAGACAACAGTTCCTCCTGGCCCGACAGACTGGAAGAAGCT----GCCTCAAATGGTGAAAGGCGTGCTCTGGATGAGTCTGGTGGATTATGAAGGCGCCAATGTAGTTCCTGTGGTGGTGATGAGGAAGGTTAATGCTACGGTGACGACTGTCATTCTCCCAGACATGGTTGGCAAGCAAAAGCTGAATTTCCTCGTTTCCCTGGACGACAAGATCAACGTTCATGAATCCTGGAATGGAGTGATCATTCATGGTGGAGACTTCGTGATCATCATCTAG
>r17 631
CGCTTGTCAACCAACTACCTGAA----GAC--TTGAAAAACCTGAGTGTGGCACTAAGTGGCACTATCGAATTAACTGCTGATATCTGGACTAACGCGAGTAAAA--------------------CTTTTAGGACTACGCAAAGACA----TGAAGTATATGATATAATTA------ATAAAATT--GAATTTATTGATT-------------CTTTCTTGGTTCCGTCATCTC-----TATTTCAAC--------CACCTCCACACAAAA-GATATTGGGATGTCGACGTTCGCCAACGAGTTGTGCGTGTGCC-TAAGTGTGCAGTTCCTGATGATGTCTACCTCCCT-CACGCTA-------ATCTCACTGACGTGCTGGAAATCAATACAG---AATCTATTCACAAGTATGGTCAACTGC-----GGAAAGAG------ATTCAAGCTGCGGCTAAAAGATTGGATCCAACTG--CAAGGATCGCAGAGACCTTT---TACAATCTTTCAGTTTAT-CAAGCAAACCAAATCAAATTTCCCCTCGAGAGATTTCTCTTGTGTTTAGTAG---TTAGTTACGCCCATGAGCTGTCTCCCTCACCTCTCCTCAT-TGATGAACAGAATGTTAACTTCTTAACCATAGAAGCCAACCCAGCACTTTCTGCAT--TGAAAACCATCATGTTACACTTCATGGAGTACGGGAAATACAA-------GCCACCATTCT---------TGAAGACT-----------------TCACGCGACATCGTTTTTGCCC----TCTATGATGACAAAAGACC-TCTTTCAAGTCAAATAGCTCCATTGATGATTG---------------ACCTGGTTAACTATGCGATAGT--TATCTAT----TCCTGCAACATTTCCCGCCTTATCAGCGTTCCAACGGTACGTATGATGCTTAAAGCAGCTGGGACTACTTCTTACAACCATACTCAAC---TAAAGCTGAAGAAGATCATACCCGCCGCTTCACTACTGTCTGTTTATCATGGTGAGACTGTTG-GTCGTGTGCCCATAGTCGTTTGGGAGGAACCTAGAGAGGAATATCGTTTCAGATTGGATGGTGC--GCGTGATCTCCCTCGAGGATGGAAGAACGAACTTCAAGGTGCGAAGAAGGCGATTGAGGATGCTTCTGACTTAGCTAGTAGTTA--TGGCATGACTGCTGAATTTGAGGAACTTCGCTCTCAGTACTCAAAGATATCAGTTCACAATGGTGTTGGCATGAAGATGATCAGAGATGCATTGGCTGGTGTTTCATCGGTATTCATAACTCGCACTCCCACAGATACAGTTCTTCAAGAGTATGTTCATGCTCCAGTCATTGAGC--------GCCCAATTCCCCCACAAGATTG---GACCGATCCCGT-TGGTGTGGTAAAATACCTGAAGAATGACACT--------CAGCATTATGTGGCTCG-AAACTTGTATGCTACCTGG--CGAGAAGCTGCTGTCCAAGTTGC----CAACAATCCCGACA--ATTGGGACCCAA-------ACACTCAGGCCATTCT----------------GCGT--TCACAATACGTAACACCTCGCGGCGGATCAGGAAGTAGTGTTAAGAAGGTACTCACTGATAAAGGTGTCATATTGAAAAACTTCTCAA------AATCTGGCGCTAAGAGCTCAACAAAAATCGTCCAAGCCGCTCAACTGGCA----------AGTATACCATTCACG----CAATACCAAGACACCATCATGGCTCCCGTCTCTCATGGA----GTGAGAATTCAAGTTCAG--CGTCGTAGTCGGACGATTATGCCATTCAGCGTTCCACAGCAGCAGGTCTCCGCT-CCTCACACTCT-----CTGCGGCAACTACATCAACAAGTT-CTTGAATAAGAGCA----CAACTTCAGGTTCCAACGTCACCGAAAAGGTCATTCCA--CTTGGTATCTT------------CGCCTCATCTCCACCTACTCGTGCTGTCAACATTGACATTAAAGCTTGTGATTCTTCGATCACTTGGG----GATTCTTCTTGTCTGTCATCTGCGGTGCTATGCATGAA-----------GGTATGGATGGA--------ATCAATGTTGGGACGCCTTTTCTTGGAGTACCTGCCACCTTGGTTGAAGACGGTCTTGATTTGGGTATTGTCGGCACACGGAGCATCTCTGGTATGCAGAACATGGTTCAGAA-GTTGTCTCAACTGTATGAGCGGGGGTTTGAGTACGAAGTTAAAGATGCTTTCTCTCCTGGGAACGCCTT-----CACTCATCACACTACTACATTTCCCTCTGGCTCTACTG--CTACTTCCACGGAACATACAGCGAACAATAGCACCATGATGAA---------AACGTTCCTGATGCACTGGTTACCTAATCAC----ACGAAGGATCT---TGAATTGATTGATTTTGT--------------------------GAAGAAGCTTGATGTCAATCGTAACTACGTTTGCCAAGGAGATGATGGTATCATGATACTACC-CACTAATGATGGTCGTCCGATCAGTTCTCATCATGT-TGAATCAATGCTGGAATTGCTCAGTGTGTTCGGTAAAGAGAGTGGATGGGTTTTTG---ACATTGAGTTTAACGGATCCG--CTGAGTAC--TTGAAACTGTTGTTTTTGAACGGATGCAGGATACCTAAT----GTCGGTCGTCACCCTGTCGTTGGAAAGGAGCGGGCTAGTCGTGATCAAGATGTGATTT---------GGCCTGGTGGC------------ATTGACGC--------------TTTCATTGGCATGTACAACAATGGA-GTTGAGG-------ATCAATTTCACT----GGCGTAGATGGTTGAAGTTCTCATGGTCGATGGCTTGTTT-CCTTTCTTCCAAG-GCAGTCTTCATCAAGGGAAAATCTGACGTGATTCAGTATCCATCCTGGTCTTTCGTGTACCTTGGGCTCCCGCCAATACGCATTTTCGACTCTCCACCTTGGATCTTCTCTCCATACACTCCTGGCGGCGATTTAGGGATGTATTCCATCATGGTCACAG--GTAAGAAGTACATCGTTGATCGCATGCAATCAAGTGGTTATCAGAAAGACAACACTGACTTGTCCAATGAATCTACCTTCTTCCGG--------GGATATGACTACGTCAAGTTCATGAATGATTGCGGAGTTCTGCCTGGGTACTACATGTCACAAATACCTCGTTCACCTGATAAGACGAAGAGAAAGGTCATTGGTCCTGAGTCACGTGACTTGATTGATAGTCTTCGTAACTACTTGTTCTCAGATCAGAAGCTCACAATCAGAGTCAAC-TATGGACATCGC-ATCGTTACGGATTATCCAGGCCGCTTGCCACGCAAATTACCATCTCTTGACGACGTCCCCCAAAGGTGGTTTGATACCGCGGTTGAAGCTGACATGGCGAGCACG-TATGAGATCGAAGCGAT-GGATGTTCACCTTCT-----------TCGTGGCCAGTTCTCTAGGTAT--------------------------CAATCCTTTT-----CTAAAGTGTTGGAA-GCCTACCTGTCCGTAGATTGGGAGTTG-ACTG--ACCTTAACATACCAGCAGGCCTGTCATTGGATGTTCCACTAGTTGCCGGCTGTGACCCTACTAATGGCGAACCATACTACAAAATGATGGGTCTCGGACCAATGA-TGGAATCCATTCAAAC--------CTACT-----TCCACGGCACAGTGTTCATGAGTAGA----GCTGTCT--CTGGTC-TCGATGT-TGAGTCGATCGATGTTGCTCTCTTGAAGATGAAAGCCTTGAAAGTCCCAACTGAGGTTATCACTGGATTCTTAATGACTTGCGGTCTATCAAAACCTAAGGCATCCACGGTCGCCACAAAAATCAACTTCC----AAGACATGAAAACGGTCCAAGTCGCAAAACTCACTGGATTAAATGTTTCGGACAAATGGATGAGCATGAATTTTGATCGTTTGCTGCACTCCTACGTAGACGTTAAGACCTATGTTTCTGACAGTAG---CAATCAGATACGTTTACCTGGCGGAGCTGGATGGTTGAGAGGAGTGATCAGATTCCTTGGAGCTGGTGTCGTGATGACTAGGGTTGGACCTCCTCAGCCAGTGAGAATCTCAGTCATTTATGGCGGCGGTGCGCGATTGCATAGTAAATTACGCTTTATGGGCTACGCATAACACGACTTAAGAACTTACCACTACTTGAACGCGACACTGAAGAATATACTTATAAAGAAATAATAACATTTTTAACAACTGATGTTGTGAAAAGACTTCGTCAATTCCAAAATGGAGATCGCGAATGTTACGCAGTTCAGCTCCTCTTTCCTCTTACAGGATGGTGTCCTTCAGTTGATGTGGTTGATGGTACTAGTTACAACACACTTGGGAAGTTAATTAACCTAATACAGACTAGTTGCGGATTGCTCGCCCGTCAACTTAATGTCAGGTATCCTTTGGTTGGTGCAGCTAATGCTATAGTCAATTCACTTGTCATCACACAACTAGTTGATTGCGCAATTCGTCATGAATCGACTGCTGCCTTGATTGAACACCTTTTTGATGATAATGGTCAGATTTCATCGTTAACTGTTCACGCTACAACTTGGGATGAAGTCAAGTTAAGTAAAAACATGACTGTGCGTCGACGTGTTGTTGAGTGCGTTGCTGGGTTGAAGTATTGGCTGTTTCGTAATGTTAAAGGAGCTAAGAGCTTTGAGACATGGGGTAAGGACTATCCTGGTTATGCTAACGTTCACTTCTTCGATGATTCTGCTGGAAAACAAGCTGCAATACGTCATATTGGGAACGACGTGCACATATTCCAACATTTTGACAATCCAACTTACGCTCCACACTTGTATGTGCCCTTGGAAGGAAACTATTCACGCGACATGTACACTGATAGTTTCTCCACTCTCGTGCAGATGGAATGTGTCGTCGATCAGGCGCGTGCTAACTCTAACAGTGGATTGAAGATGGTCTCTCGAAGATTCATTGAGGTGATGAAATGCATACAACGACCAATGGGAGAGACTGGCGTATCTATACTCTCAAAATTGGATGAGATTGGAACTGTGTTGGCTAATGGTGGACAGTTCGAGCTTGCTACTTTAGACCTGAGTCGTCGTGAGGTGATACATTCCATGATTGACACGATCTCAGACACGCCAAATTCCTCACGCGCAATTCCTTTTGACGCTACCAGGTTAGTCATTTTCCTTGACACAGCTTACACTGGACCTATGCCTTCTACTGACTTTAATGTTTCAACATATGAGTTTGGTTTTTCTTTGATTGGTTCAGTTTCTGGCAAAGCTTTCTCACGCCCCATACGTTACTCTCCAAACTACAAAGATGACCTGGGTGAC--TTGCACGATGTTAGGGAACTCCTCAGAACATTTGTGAAACGAAAAGATGACGTCACGATAAGCAACATCTGGGACGGGTTGCCTTTAGTTGACTTTGCTAAGTTTGGGAACGCTGCAGCCACACCGGTTGATCCACGCTTGAGAAAGGAATTTCCCAACGACTACTTTGATCGGGAGCAATCTATCAACCGCATGTTGTTTCGTGGTTATAGAAAAACCATTGATCGCTCATGGGCAAAAGATCAGGCTGTTTTGGAGACTATCTTTTCCATTGCTGGTAACTGGCTTACTGCTAATAAGTCTTATACTGCTGCGTACTTTGGAGCTAGTGGCATACATCCCAATGATGACCAACCTCTCGTTATCGATCCCTGGTCAAAAGGTACAATTTTTGGTGTTCCAGCCCCATCATCTAAGGTTTCCCAGTATGGATATGATGTTTCCAATGGAGTGATTACTGATCTGACTCGACCCTCACCATCTGGCACTTTTTCATTCATCTATTGCGACGTCGATCAGGTTCAAGATGCTGGTGATGATCTTGGAGTGTGCTACCAGATAGTTCGCAGTCTTTTCGACACCATCAATGACGCTCTGACTACTGGAGGTTCCTTTGTGATGAAGATCAACTTTCCCACTAGACAAATCATGGACTATTTGGTTGAGGTTGTCGCTCCCAAGTTCACTGATGGTGTTCTGATTAAGCCAGTTGTGAGTAACAACTTGGAGTTGTTTGTTGGATTTTTCTGTAAGGTCGACAATCGTGGATGTCATTGGAATTCTGACTGTTCCAGGTTCATGTTCAGACTGCACAATCGCTACAATCATCTTGATCACGCTTGTGACTACATTCCAATTATTGGCAACGCCAGAGAACATCCACGTGCCATCTCTCGTCAGGAGTTTGCCATCAGAAATCCGACTAGCTCTAGCGACACTTTGAGCCAAGAGATTGAACTGAGTCTCGGTCTGTTTTCTCAACAGTGTGCGGCTAACACCATCACCATCTCACGTAATCTGTTACATGGCATGACGGAAATACTTGTCAGTGGTGTTGTGACTGCATCATCCCTTAATCGTTGTGAAAGACTTGATTACAGTCCTACCATTGACTCAACCACCATTCTACATCAACATCGCGAAATCGCTACTGCCTCACCACAACTGTTCCAGTTCGAAGCGTCTGAATGGACTCTCCTTGCTATGGGATACAATGAGTTGGCCGCTCGGTTTGTCAATGGAAGTGCGAAATCTCTGGTTGATGTTGGTAGTGGTCCTGAAGGGAGAAGCATTAACTACGTTGATTCTGATATCAAAGTTACGCTCTTTGATCAAAGGACACCTCACATCAATGTTGATTGGTTCGCCAATGTGGAATACATTCAGGGAGATTATCTTCAGCGTAGAGATTGGCGTGGTTGCACCTTTGATACTGCCATATGCATTTTCTCCTTTGGTGCCGCCACTGCTGGATCTCCAACGGGCATGATTGAATACTTAACCGAACTTCTTGAGATCTTGAAAGACGCCGGTTGTACTCGAATCATCATTCAGCTGAATTGCCCTCTAATGACCAAGCCCACTGGTGTTGTGAGTAAGCTGGAAATCGACGTGATCAATGACGACTATTACTTCATCAAGCAAGGAAGAGTTGAGCCCTACGCTAGCCCACAGGATATATTGGGAGCTATCACGCAAGCTTTGCCTCAATCTACCGTTCAGATCAAGACACTGGATGACGAATTGTCCTGGTTCCCGCGCATCATTTCAGAAGGTTTCAGAGTGACCACAGAAGCAATGAGAGACGCTATCACACTTTCCAAGTTGCTACCTCTCTTCCTGATCGAGACTTCAAAAACTCTCTTCCGGCCTGCGAAATACATTGGTCTAGTTGATGAAGTGATCAACGCAACTTGGACTGTTACTGACCCATTCGTTGACGTCTCTGTCTACCTGGAAGACACCTCTGTTGGATTCTTCAATACGATAGATAATGAAATCATTGGAGTTGAAGTTAAAGCCGTGTTCGATGGACGAGGAACGTATCGAGGCACTTTCTCGACTGACAAAGCTGGAGTGGTCACGTTTGAACAGACAGAGAAAGATGGCACATCTACCATACTTGGATCTTTCCTATGTGTGACCGGCCCAAACGCTGTTGCAATCACCTGGCCTGCAAATGAAGTCGTTGGAGATAACCCAAACGTCGCCTCTCTCACCAATAACACTGGATACGAACTGATAGTGGCATATGAATATGACGGGACATGGATTGGAGTGAACGCTTACAAGGCTAATGTTTACGAGGACGCCGCTGGAGATGACAAGATGGAGTACTATCACGTGGTTGGCGAGGAGAAACTGGCTTGGGCATTAGTAGATCATCATTATGGTTCTCCTGGCGCTCGTGTAGTGATACCTTTCGTTTGGCCTGACGTTACTGCCTTGCCTGGTGATGTATTAGTGGCTCCACCTTACGCCGGTGACTGGTTGGTGAACGTTGATGGGAATTTAACGGCTGAATTACACGTCGATGAGCCTGATGAGATACCAGCACTCTGGACTTTAATGACACGCTCAGTGGCTAACAATGGCAGTTCACTTTCATACATTGGCCAAGCTGGTATCTACACGTATGGAGCGACTTAAGAGGAAAGATAAGTACAAAAATACTAATACTAAAGAAAATACACAAGAACTGACTGTTGACGAATCTGC-TGTATCTTCCAATAATCCTACCGGAAAAACTACAGACAATGG---CGGCGTCGGTAAAAATCGGGGATCGTTACCAGCTATTTCGGCATCGGATAGTGACAGTAGTGAAGAAGAAGCAATTGTTGAGGTACAGAGAATCAAGAAGTCAAAAGCTCAGAAGAAGAGCACTAAATTGGCTACAACAACTCAA----AATGACTCTAACGAGAGTAATATCGTAACTCAACCTGGCATGGGAATGTCTGCAAA-------TGTGAGTACCATCAATGTGTTGCCACCTACAGTGACTATGCCTTTGCAGACTACTCAATCATCTCCTGGCCCTGCAGTTGATCAATCTGGTGAGACGAAGTTGGGAAGATCGTCTAACGTTAGTGGAAAGGAGGCTGCTATGCAAGCTCCGGCTG------TCGACCGCTCTG---AAATTACTGATAACCCTAGGTACGATCCTACCACGTCTACAGGC--ACTACATC--CTGCCCACTT------TGCTTCATGACCTTA------AGTTCTGTTCCTGATCTG-CTACTTCACATTTCCATGCGTCATGCACCCATTGACAGCTTTTCCACGACTG-------CACCACAGATTCAGGATGCTGAGAGACAGTTCATTACAATT--TGGAGTGCACATAACGCTGCAGCTTTGTCCTCGCTTTCCACTGGTCTGACGACTAGTTCAAGTTTCTTGTCTAAGGTTCCTC-CGCGTT----TATTCGTATTCGATGATGGAATATGCTCATCTTTTAGGTTCATGACGGCTGTTGAAG------CTCGCTATCTGCCTGAGGTACGTGGCTACGCCTGGTATGATGAGATCTATGACATCATTCTGCCTTTTCCAGCTTCAGCTGTGGTTCGTATCGTACTTGACACGGATTGGGCTATGGTTAGTGATGAAACGCTACC------------TATTAAACTAACCACTCTTTTACCTACTCTTTCAAAT-GTAGGCTTGTTG--CGTCAAGTTCTCACTGTTCTTTCTGACAACAGTA------AATACAATCCTGTCTGGGCTCGCGCCAACGTAATC-------GTGATG----------------GGTGTGAA-------ATTCA------TACTTGCCAATCTTGTCATCAACAGATCTAGTTCTTGGGCTCAAGACTCTACTCCTTCGGT-TTCTGGCAGACTACTACGCACAGTCCCTGGCA-------AACCAGA---ATATTGGCCATTGAT------GTATCCACGA--AGGACGCTTAACGCCAATGT-CAGCAAGA----TTTCACGTT----TCGTTGAGCAAACACAGGCCGAACGTACTGGCAGAGTTGATCGAGCAATGCTTTATCAAGGAGAGAAGGTCATCTATACTGACGTTGCTGAGACCT-GCGATACGTTGACCGTGCGTTTGCGTGACATGTGGACTGGAAA---GATCTTCAAAATGCATTACACACATTCTGACATCGCTCTGGCTCTATCTGAGTGCGCTCGTGTGGTCTCCTTCTCAGCTGTGATGGCGTTATCCCCACGCACAATACTTCCTTGTCGTGCGACGACTGATGA-AAGAAAG------CTGGCGCAAGT------TTTGAACATCGCTCGCCTCGGTGATCTCAGACTACGAATTGAGC--CTATTATCCAATCCGCT--GCTGACACTTTAAGATCAGT-TACCATGCTGGAGATCAACCCCAAG-----ATTTTGACTGCTGTCTTGAACAGAATATGTGAAAA-TCAAACTC--------AATCAG-TGACTGTGACTGGGACAATCCTTCGTCTGCTGAGCTCTGCTACCACAGATTCTTCTGCCTTCTGGACCTGCATC-GCAAGTTGGTTGTACAATGGGATAGTTACCACCACT--CTTCGTCAACAAGATTACCCTAACCCCACTGCCTCCATCACGGATTACACTGCAC-TCTGGTCTGCCCTGATCGTTAGTCTTGT--TTCTCCACTCACCAATGACCCAAATGCTCCTGTCAAG-ATCTTCATGACTATG-GCGAACCTTTTCAACGGATATGAACGAATTCCAATGAACAATGCCAGCATGAC---ACAAGGAACACCT---CCCTGGGCATTCAACAATCCTAAC----AAATGGCCGGCCT-----GCTTCATCCAACCTCGCAACATTAACCAGAACATTGCGCCATTCATGAGAGCCTGGGCT---GATTTGATCCACCGCTACTGGCCACAACCTGGTGTCGTCAACTATGGATCACCTCACCACCTTGGCGCTACTGAACTGCTAGTTGAGGATGGACAGATCGTCACCCCGTTACCAGTTCAACCTCAACAGTTTGAGTACGCTGCACTTGATCGTGACA--ATGAGA---------------TGTCTACCTGGATCAACCAAG--TTTGCAATTTCTTCATCCGCTGCATCAACGGAACGGATCTTCGTACCGCCTCTAACCAAGCTACTCAGCAAGCTT-TGATTTC----TGCCATCTCACAATTGAAGACCTCCCCATC----CCTCA-CATATGGATATA----------TGTC-CAG-GTACTTACCATATGAGTTGGCGATGATTTCACCTACACTGGCGTTACC---TCCATTCCAAATACCATTCCAGCGTTTGAATGTGAAC-GACATCGTTTACCAAATTGGAGTCCGTCGTCA------TGTGGTGAGGGATCAGGTTGAACCTGCACTTGACACAAGTTCCACATTAGAGACCATTGGCCAACTGATTGAGATCGATGCTCAGGCCCTGCTCGTTTCGCTCCTTTCTGGTACCATGAATGCTAAGGTCCTGCCATCCG-TCCACTACGCAGAGAAAATCACTCCTCTTTACATGGATGACGACTTTTTCGCCCCTCATCAAAG--AGCCGTCGTCGTCAGTGAAGCTTACTCCCT--AGTACGCACCATCATC--TCACAGATTTCAGACACGCGTGGAC-CGCA-ACTCAATCCTCTGGCTTGGATCCCAGCTCCGAACGCATC------------------ATCTCCTGTCTCAGCC--------GAAGTAGCCAGACTCGTCAATGACATG--ATCAAGGAAGCTTTTGACATGCCTGGTGAACTACTTGAAG---------GATTGATCGGATATGGTGACCCTA-------GATACACTCAAGTCGAGATTGTTGCACAGAGGTGTCGCGCAGCTCCACTTCGGTTCGA---ACCACTGATTCCTC----------------------------CGTCTGTTCTGGCTCAAGAG--------------CTTCA-----ACTTGTT----------GAGAACGTGATCACCGCTGA--------ACCTAATCTGTTTGGATT-----GGCTACTGG------AGACTTATATCTC-----------------GAGCGCATTGACACTTCAGCCG--GGTTCTCTGGTCTCAACGTTATCGGCTGGGAGCAATGGGATGCTAACACTCCAGGAGTCATCGTCGCCGGTAGTTCTCTACTCATCTGCAGCGGATTCAACGGAGTAGACCCAATGATCATGGACGCTGATGGGGTAGAACGGCCGATTACCGGTAGATGGGTTGTTACACTGGAAGCTTGGCGTAGCAGCGTA---GTCACCG-----TCCAGAAGTTGCTG---------TTACCAA----GGATCAGAGCAGGAAA-GTTGGCTGTAAGGATACTGGTTGGTATTTTTCCATACACCATTAACTACTATGAACCCGCTGT-TGGTATTGACGAGTGGAAGCTGTTGTCCGACTGGGCGTCCATGTGTGAACCTACAGGAATACC-----GGCCATACCTTTCACTGCTCCAGTTCCATCTGATGTGTCCGTTG---TCACTGCTGCGTGCG-------------TGAGGTATCTGAGGTGCTCCAC---CTTCAACG---AAGGCTCATTGATGGCTACTAACGCAGGA-TCACCTCGCACCGTGTTT-GGGCAATCAGTAGAGTTTGA-----------------CATCGGCAGATGGATGC--AGCTATGTGATTTGAATACTGGAGTCGACGAGATACAGCTACCTAACATGATCGAATTCT-----------ATCAAATCTTCAGACGCTA----CAACATCACTCAAACGGAACTGACTCAAGTCGTGA----------CATTGACTGGGACTTTGACTCATCCTGTACTCAACTAAGTGGCTCGGCGGAACAGGAATGCCTATCATAAACCTGCCAATTGAACCTACTGACCAGAGTATTACCGAATTTAAGACGCAAGCGCAGACCGTGTTTTCAGGATGCATGGAGAATACTGATGTCACATTTGTTGACTACCTCAAGAGGGACGTTAAAATATTCATCGTTGACAACCGTTTTCTGCTGCCGCAGATCGCGAAGATGATTGATTCGTCGGATCTTGATGAGATTGCCAGCCAAGTGCTGAACTTACCATTACTTAGCGAAGCGTGCTTCATTCTACTTCCTCCCCTTTCCGTGATGGCTAAGAGGCTTCTTTCCTCCAGTGATTCCTACCCTGACATCTTCCTCACTAGGGTTCCAACTCGCGTGCTTAAAGCTCAGTCTGACAACTCAAGATCCACCGCTCTGCTGAAATTCATGCCCAAGGTTGTTACGTCATCCACGACTGCCTCCGACATGCTGACGATGTCTGTACAGAATGCTGACGTTTACACGTTGACCCCCGATGTCATCGGAATGCCACTTCGTCGCTATGCAGAGAAATCTCATTATCCTTCAGCTTTTGATTTTGGAAGTGCACATCCATCAAACTGGCGTCGCTCAGTCATCAAGGCTTCAAACTCTCTCCTGATACCAATGGTGCCGGTCATGTCCACTGCGAAGACCTTATATCTGGACGCCGATTTCTCAACTTCTGACGATAGAACTGGCATCTTTTGGCGTCTTTCTGCCTCCGCGCGTATTCGAGCTCGACAACGTGGTGTGATTGTACTCCCTTCGATGATCAAAACATTCTACGAGAAAGAACGTGGTCTGAAGAGCGCACCAGTTCAACTTCGCAGAGAACACAAAATGGCTGCCAGACTCCTGAGGATTCCTTTTGGACGAGTGCCCTCCGAAACTTCCTTTCGCCGAGACATGGTTCAATGTTGTGATCTGCTCGTTTCCACCTCTGTCCTGAACAAGCTTTTGAGTCCAACCGAGGCTGGTAAATCACCTCCCTTTGACAAATACGTGTTTCATGGTGTGCCAGTTGAGTTCATTAACAGAGTCTGCCCTGACATCGGTACACAAGCTCTCGGCCGAGACACCAATGGATATCTGCAAGAATGGTTGATTATGTTATTCCTGATGTCTGACTATATCACCTCCACCACCAGCCGCCGGCGCCTGACTCTTGTCACCAACTTTGACCCAATGCGAAAGTGGTACGACATCACCTTGCTGAAAATCACCAATACCTACTATCAATGTCAAGAGATGATGACGCCTCCAGCCATCTCTTCTTTTGGTGTGTGCAGTCAGAAAGGCACTTTCAAGTCCACTCTCAGCAGCTGGTTGTCTCAAGTCATCGTGCGCGGCGTCAATCTCTTTCCTGAAGGATCGATTGTGGACTCTGACGATCTTGGCAGCAAACTGGATCCAACATTCGAGAGTGAGTGGGAGACTAACGTCATCGAGAAAATTGGCATGCCTGTCATCATTCGTGGGCTCACGGAAGAAGGTGCTTTCAAGATAACCACTGACACCATGTTTGACACGTATGCACTGTTCAGACAACTATACGATCGGATGATTGTTCCAGTTGCTCGGCATTTCTTTGACTACTCAGTTGCATCCGGCAGGAAGATGATCTTTGCGCATTGCGACAGTGAGTTCCTTGACAACTCCTTCCCTTCTCCGTTCTATCGTACTCACATCACGATCGACAACTACGGCAATATCCTGAACCGTCCAAACCGAGTTGGTGGCGTTCTAAGCCAGTACGTACTTGCTGAGTGCTACCGTCTCATGGCCACGTCCTGCAAATCCAGACCGATTGCCAAACTGTTGAAGGCTAAGTTGGTGCCTTGGTGGGAGTTTGACAGTCACGTGAAGCGGATGGGAGGCAAACCTGTTCACTACTCACTTGGAGTCAAGATTCAACCTGAGTTGATGAGAGACGCTGGATATTGTGGCCATCTGATCGATCATGCGCGCGTCGAAGTACTTCAAGCGATGTGGGTTCCTGAAGCAGTGGATGAGAGTTTCTTCCATAACCCTCCAAGCATGCCATTGACCATCCATCTGGCGGATTCCAAGTACAACAGGTATGAGCCCATCGGTGAACACAATTTGAACATCCCTGTTCTGATCGACACCTCCACCTCTTACCTTTCTGAGACATATCTTCCAGCGGGAGTCGTGTTCACACCAACAAAAAGATTCACAGTGGAGGGGTGTGACTTTAACTGCTGGAGGGGGAATCCAATCACTTTCAAGGGTACTCTGAGTTGGTGGTCTACAGCTGGTGAGTGAGTGCCATGGGGCTCCTGACTACTTCAGATGGTCCGCCGGTCAGCGGCTGAAGGAAATGGGTAACTATCAGACAAGTAACAACCAATTTTGGGTAACTGGCGACGGCAATGATTTCAGTGCTGAAGGCGGACTCGATTCTACGAACGCGGCATCACTCGACTTTAAAGCTGGAAAAACGAATCCTGGTGGTCACATGTATGTGATATCCGGTGACAATACGTCAGATGTCGTGAAATGGGACAGTCTAACGCCCTTGTATGGGATAGACGGACAGATGGTTGTTGTGCTGACTGCAGTAGCTATGTCTACTTTTGAGAAGATGGTGAATTTGATTGAAATGTATAGACCATTACTCGAGGCATCACAGCAGATGGCTTGTTACCGTGATTGGAAGAAGGATATTGTCCTGCTTGATGGTTATGTTGGTAGTACTCCTCAATCTGCTGTCACTAACTTTGTCACTGGAGCTAGTGTGATCAATCTGAGAGAACTGAGAAGCCTGGGGAAGATGTATCAAAATATACTCGGTGTCATAGCTAACTATGATCGTGACATTCAAGTTGCCCTATCCCTGATCCCTCATTCAACTCCAATCGGTAGTCTGAGCGCTGACATGCATTCCATTCTGAGGATGTTTTCCCTCTCCCTCAAGCCAACCAATGTGTGCTACCTCTACCCTGAAGCGGCTCTGCAAGTGATTCGAGCTATTTCACCGACTGTCAGGAATGTTGACACTCAACAAGGTGGATCAATAGTTGAGACTCTCAATCTCTTTGAACCTGTTTTCAATGGCACTGGACCCAATCAACCTCCACTGACTGATCAGAGCGAAGTTCGCGCGATCGCAAGGTCTGATGCATCTCTGGCTCAACTCTCTCTCATCTCCAGCACAGAACCCATTGAAGCAAGAGCCCTAAAAAGTGGTACACCAACGAAAACGTACGACATTCGCCTCGTTGACCCCCTCACCACGCCCTGGGTATCTAAAGCGTACGCATTAGCTGAGAAGACCGCAAGAATCCAATTCACTGACAGTGGCCGCAAAACCTGGTATACTGCTGTTGGCAAAGGAACTCTGGCATTGCATCTGGATGACATCACCAGTATGTCTATTACAATGGATCTGGGTGGTGAGAGCTACTACTACAAGACGCTCGCCAACAACGCAGCTGAAACTGTCGATCCTGAATCTGCCACTGTCGCTTTCATCTTGTTCTCAGTCACGAGGCCCCTGGAGGAGATAACCACTGCGTCGGAGCTGCAGACTGGAAAAATCGTTGCTTTTGAGAAACTCATGGTCGCGAACTCCAGTGTGCAGGGCGCAAAAATCATTGCAAACACTTCCCTGAAGTACAACTTTGATCACAATTCTATCAGCGGCGACAAATCTGAATTGAACCACTACTTGCTGTGTCAACTGCTCTTCAACAATCTCTCTGCATCCACCACCTACACTCAACAAGACGCATGGGCTGGGAAGACGACAATGCAATCTCTGGATTCAGATAAGGTGACAGTCAAAGGAGTTGAGGTTGACAGAGTCATTCCTGCTGGAGCGTTCGGTAACTACACAACTGCTGAGCAGAAGTCCTCACTTCCCAATGACCTGCATAGCGTCATGGCAACTCATCTTGAGAGGGCTGCGAAAGCAATGACAGCAATTGATGATGAAGATCAAGAGGGTGGATCGACAGTCGCCAATGCAATCTTTGGAGCACTGATTTCAAAGGAATCACCTGTTGCTGGACCAATCCCCTGGAAGAACATCAAGTTTGACGAGTTGAGAGTTTTGTCTGACAAGGCCGCCTCAAGTTTCAAAAGAGACCCATCACAAGCTCTGATTTCACATGACCCGGTCCTTGGAGACAGTGCAGTGATGACATCGCTACTTGGCGGTATTGGGAACGCAGTCAAGACGAAAGGACTATCTGCCGCATGCAAGGATACGAAGAGTGCATTGACTGCTGCCCAGTCAGGTAGATCTGTGAGACAGACAATTCTGGACAAGATAGAGAAACTGTTTCCACCAGGCCCACGCCCTGCGAAGAAGATGATTGAGGAAGGACCATCCAAAAAGGAAGCTAGGCGTCTGGGAGACTCACGTCGAGGCCAAAAATAGATGGCTGAATCAATTACTTTTGGAGGACCATCTCGCAAGCTGGACTTGGTTGCATCTGGGAGCAAGCCGATCACAGTCACTGTGACAGTTGGAGATCTGGGCTGCAGTATCTACGGAACCGTTCCTCGTGGTACTGATGAATTTGTTACCTCTGATCGCTATCTTGCGATGTGCCGTCACCTGTTGGTTTTTAAGCCTACACTGAACAATGGGACATTGACTCATTACACCGCTTTCTCTGCTATACGTAGTATGATTTCTCCTCTTGGATTTGGAGTGTTGCGCAATGTTGATGTTGTTGAGAAGCAGTGTGCCATCATTGAAGCTCTTGAAAGACGTGGGATGTTGAATGAAGTCAAGGATGCGGCTGCTGAATTACCTCTTCAATTGGATGTCACTGACACCTCCACACATGTTGACCCTGCGATCATTGACTCACTCCCCCCACTGATTCAAAATGAAGTTGCTGCTGGCCTCACACCTCTTGAGTTGCCTGCCATCACCATGGTTCAAACCGCTCCCCTGATCACCCCTGCTCTTGGCATGGAGAATGATGATTTCAATCTCTCTCGCTACTTCTTTGCCTCTGGTTTCATTGATCAAGCCTCCAGAATTGGCGGTACTGTGAATGATGAATACGTCAAAGGATTCATGCAGGCCCTTCCCCGTTTCAACGACGATGGCTCCATTCGTGTAGATTGTGATGTTCTGACTTGCTTGTGCTCCCGGGATGAAGATTTGTCTGTTTTGACACCTCTGTCTGTCAACACCACTGCTGTTTCTGACATGTTTGAGCTGTCCCATGATCACCAGCCAATGGCCTACCTGCGCACTGTGTATGTGGAAGACTACATTGCCTCACATCTTGAGTCCCTGAAAAACGGAGAGACTGCCACTCCTCTCGTCCTGAAGCTAAGCGCTGTCAACAGTGTCACTCCGAAAGCCCTGATCGCTCTGGTCGAATCCAAAGCCACTGACTCAATCTTCAATCAGGCTGACAAACGCTGGATGATTGGTCTTGATCCCATGTTCTCTGAGTGCTGGCCTGGGGCAATCGCTTTGCTTTCAATGCTTTTTGATCACAAGGTTGACTACTGGTCTGTTAGATGTCGTTTCATCCTTCGCAGCGCTCTGATTGGCATGAGTGATGACGACGCACGCCCTAGGGTTCAGATGATGCGGATGCACTATTCCCTGACCACACCAACCACCTGGTATTCAACGCGTGGCGTCTACTCTGCTGAAGGTCGTTCCAAAATTCACTATGCCAGCGGAGACCGAATGAGATTGGGACTGCGTGTTGGTGAGGTGCGAGATCGTCAAGTAACGATGTTGGAGGACCTTTCCACCGTTCACTCCATGGATGTCGCCAACATGAAGGACCAGGTCATTCAGAAAGACGTGCAGCTG-------AAGGCGCTGACCGAGGCCATGTCCCAGAAGGATTCTCTCATTGACAGTCTGCGAGCGGATGTTG-----------CTGGATTAACTGAGCGTGCAGTCTTAGTTCAAGCTGAGCATCTCACTACGATTGCTGACATGGAAGTGAGGAGAGTCCAGTCTGAG---GATAAGGCCAGGATTGGCATTGACGCAGCGAATCG-CCGAGCCGGAGAAGCCATTGAGAGTGCCCATCTCTTGACTGAGGAGTTCTCCAAATGTCTCAGCTCTGA----------------CTTC--CTGATGGTGAAACCACTTCCTGAGCACAACCAATG-TCCTGTGCCGCTGCTGGAGTCTGTTTGGCCTGCATTGTGTCAACGTTACATTCAAAACATGCAACTGGTTGATGAAATCTGGACCAACAAGCTTGCTGATGCGACTGACACCATCGCCACTGAAATGGCTGAGGAGACAATGAGGATCATT-GCTGAAAGAGACTGCCAAGCTATGGTCATGCCAGTGGTCGAA-----GCACCAAAACC----------TCAAAGGAAACCTCGCATC--TACGAGCCTTCTGACGACGACCTTGAACGCACGAGCGTGTCAAGCACCAGCAGCGAGAAGAAGAAGCGAGTCATCTGGAGTCGTTCTGCCACTAGAGTTCCCCGCACTGATGTAGACTTTTCTGCAATCACTGCCGCAAGACGTGATGAACATTTCGAACTGGGGATGCCTAGAGAAGGAAGATATCCTGTCCACAGTGGGATTCCTGGCAGTGTGCGCGCAACCATGACTCGGGGCCTGGCAATCGACAGCATGAGTGAGTTTCCAAAAATCATCGACTTTGGTGGCTCAGATGACTGGGACGTGGGCGTGAATAATGTGCTACGTGGCTATGGCGAACCATAGGACGGCGACAACTACTGACTTTTCTGATTTTATAGAATCAACTTTACACGGGAATATTATCTTCTATGACGACCAACATAACACTTCAAGCGAGTGGATCCCTGGTACCAGTAAGTTTGTTAGGGTCGGTTCCCTTCGAATATGTGTTGAATGCGGGCATCGGGTTGGTCTGTCTCATAACGCTAAGCCTACTATGGTCACTCATCAATGCGATGGCGAAACGTTGTGGGATCATTCTGCACCCGGAGATTGGACATGGAGTGAATGGAGCTATTTCGTCACTAGCTGCGCGAATGCCCTTTCTGCAAACGCAGACGCTTACCTCAGAATCCTCACTGACAAATGGACAGAAGACAACAGTCGCGGTTCAAACGACAGACCAGACAGACGCGGAATCATTGAAGCTAAGCGACGCCTTAGAGACGATATGCGTGGCATAATGAAGAAGAAAGCCCCTGGAGACCTTGGCTTGACTGGTTGGCTGATCCTGGACCCTGACGAGTTGAAATCTTTCCCTGACTATTCAACGGAGATGACACAGCTGCAGGAGGACATGGAGGAGCTGAACCCAGTGGAGCAGAAGACTGGAAATGGTGGAAAAGTGCACGTGGCGGCCGCAAATCAGTTCCCACACAAGATCATTCTGCGTCCTGCGTATGGCACCGTTCCCATCGTGATGTACCTGGACACACGTGAAGATCACAACGCTTACCTTTGCCTTTCATTGAAAACAAAAGCGCACATGGTAAACATGATACGAAGGATGTGCTATTCAGGCATGCCAGCCAACATCATCAAAATGACGCAAGGAATGGCGCTCTCTGGA----ATGGAGGAGATGACTTTTCGTTCAGGTCAC----AGACTTTTCGGTCACATGCACTCTGGTCACACAATCCCTGTTAAAGGAACTTCATCATTGACATTGACATCTGGTAAATGCTCACACACGTGTCAGAATTTGCTCAAATGGTCATCGGCGTGAATGGCTAGAGCAATTTTCTCGGGTATTTCTGCCTTTTTCGCGAACGCACCTTACGTTCAAGATGGCGACACAATTAAGCATGCATTCCTTTCTGGCGACTCACTCTTTTTCCAAGGGACCAACACACTGTACCCCACACTTTCCACAAGTTATCAAGGAGATACTGACCTCCCAACCCCATTTACTGTTATGTATCAGACTGCTATGGTCCGGTCTGCGTTATTTCAGGTACCACTCTTCGGCGGGCTTTGGAACGCAAGAAGCTATCGGGATTTAGTATTCACTTCTCAGGCTATGCTAAATGTCAAGACTAACACCTCTGTCACCTGCCCTCCTCCTGTCATACCGCGACCTGCGTATGTCTACAACGTGATGAATAATCAAAGATTCGCGCAGAGTGCTACAGCTAGGAACAAAGTCTATGTCGATTTTTCAATCACCACATTGTTCCAAATGGATATCAATGGCTTCGCTCTTCCTCTCTTGTTCAATCCTGATGACAATGGTATAGATGTGACCCTTGCATTGACTAGTCTTGTGGGACAATCTTGGAGTACTATCGTCGGTGCACGATATGAAAGCGCTGGAAATGCGGCAATGGATATAGACAACCCAATACATCGTACGAACAGAGCACTCATGCTCCTATACCTGGGTAGCGCATGCGGATACTTCAATCCAACGATGACATGGAATGGCTTCTATTTTCGTCAAGCTGGGAAACCAGGATCCTGGGGCGCTGATTTGGACCCAATTTTAGTTCGCGGTGACTCTGCTCTCATCAATCGAGCCACATTCGTTCGTTTGAATCGTTGGGTTGTCTTCAAAGACTTTCTCTGGCAGATGTCTCGTGGAACATTGCATGCTCTGGTCCTCGGAGGAATGATCTGCGCTGTTGAGCAACCTTTGAGAGGTCTGAGCGTGATTTCAGTTTTGGCAAATACTGTTTGCGCACCTTGGACTGGTGTTAATGGACGCGCGGGGGATGAGGTAACTACCATTGGCCTGAAGTACGTTGCGATCGAGAATCTGATTCGGTCTGGTAGTTACACCGTTGCTGAAGGTGTGGTCGCTGATGCCCAAATTGCCGCTTGGGGGGTCCGCAACACAGACCATATGGATAGAGTTCATGCTGCTGATGACGCTAACGTATTAGCCGGAGTCAACATCAGACGCGTCAAGCCCTGGGATAATGGTGGTGGATTCCAAAGATTGGCTGCTGTGAGAGCGTTAGTGAACCTAATGGCGGCAAATACACGGTAACATGTCGAACTTTGATCTTGGACGTCAGGCTAATAAGCCAAAAACTGAATATCACTTGAATGCATTACCTTACTTGAAATGTGGAATAAAAAACAGCGAATCTGTTGGTTCTGTAATCATCAACTTTCCTGCTCGTTTCGACACCGCGAAGAGCGTTAGCCCCTTATCTGCAATGACTAATGATGGCTTCCTCAAGTTCAAGGACCCTTCTGACTCCCTTGCCTCTCGTGACCGTCCTGCGTTCAATGACTATGTGCGTGCACTTCAACCATCGCCTGAGCATCCTCACCATTTCCAAGCACTTGACCCTGCCTTCACTGATGAAATCCTGAAAACTTGTGATCCTACTTTCAACTGGACATCCATCAAAAGTGGTGACAAATACTACCTTCCTGCTATCAGTCAAGCTCTAGTGTATCGTGCCTCTGGCTTTCGTTTCAACTCTGAGAAGCACCTGGAACAAACTGGTTCATTATTGCCCATAGCTCTTGGTATCAGCAAAGCAACATGCGCCCTCCCTGTCCTTGTGGACTCTGGTACAGTGGTCTGTCCTGAAGAGAATGTTTCTGCCTTGTTTTCAAAAGACAAACTCTCCTCCCTGGACATCCAGTTTGGATACCCAAAACCAAAGAATGGCAATGATTCCACTGCGTACACAAAATCCATCAATGGGTACCAGATTGGTGCGTATGGTTTGAAGCTTCCTGGAGGTCATTTCCTCAAGCTGATTCACATCCTCAACTGCATGTGCCTGAAAGCAGACCTGGATCTTCTGTCTCAAGTGCCCTCCCTGGCAGATTCCCTCAATCGTGGAATGAGATGTGGCTATGCCCTGCTTCAATATGTTTCCCAGTTCGCCACTGTGGACAGAGAATTGCTCCTGATGTCTTTCCTCCTGAAAGAGGCTAACGACCCCACCTTCCATGAAGTTGCTGCAATGTGGAAATCCGTTCGTGATGGTACCGCTCAAATGGACGACGTGCGTTTTGACCTGCAACCTTTTGGCATCATGGCTTCAACTGCATCGCTCAGGGATGGGGTTCGCATCATGGCCATGTTTTGTTAGATGCATAGATTTACCCAAGAAGACCATGTTATTATTAACTCAAGACTTGATGCCATTGAAGAGGACAACAAGCGGAACTTCGCTTCATTGAAACAATCAATCCACAACAACTACGGATTGCTTCGCAGCCTGCTTGGAGGTCAAGGACGCTTGAACGGGAAAATTGGAGATCTGGAGAAGGACGTCAATCTGATACATCTGAGAGTGGTTTCCCTGGAACATGCGCTTGATGATCTTCGCGCTGATTTTGACGCTTTTACTCCAACTGTTGGTCCTGAGATTGACGACAAACTGGCTCCGCTCCAGAAACAGCTTAAGGTGCTGAATGACCAGCTCACAATCATGAACTCTGAGGTTGCTGTGTTGGGGAAAGGGATATTCGGAGACTATCAACTGACTGACCTGCTTGGACACACTGTTGGTGGAGTTGCGGCTGTGACGACAAATTCACTCACAAG--CGCCTTCCGCTTGA---------GCGACCGACTGCCTGCGACTACTGTTGGAGATTTCAGTCTATCCACTGGAGTAGGATATACCTTTGTTGGGACGGCACCAAGGCCAATCCTTCAAGTTGAAGATTTCATGCGGGGCACCTGCAGGATGAATCTCACTGACACTGCGCTGATGTATGGTGGTAGCCACATTCCACTCCTGCAACAGTCACTGCTTCAACTGGAGACAACAGTTCCTCCTGGCCCGACAGATTGGAAGAAGCT----GCCTCAAATGGTGAAAGGCGTGCTCTGGATGAGTCTGGTGGATTATGAAGGCGCCAATGTAGTTCCTGTGGTGGTGATGAGGAAGGTTAATGCTACGGTGACGACTGTCATTCTCCCAGACATGGTTGGCAAGCAGAAGCTGAATTTCCTCGTTTCCCTGGACGACAAGATCAACGTTCATGAATCCTGGAATGGAGTGATCATTCATGGTGGAGACTTCGTGATCATCATCTAG
>R2BC17
CGCTTGTCAACCAACTACCTGAA----GAC--TTGAAAAACCTGAGTGTGGCACTAAGTGGCACTATCGAATTAACTGCTGATATCTGGACTAACGCGAGTAAAA--------------------CTTTTAGGACTACGCAAAGACA----TGAAGTATATGATATAATTA------ATAAAATT--GAATTTATTGATT-------------CTTTCTTGGTTCCGTCATCTC-----TGTTTCAAC--------CACCTCCACACAAAA-GATATTGGGATGTCGACGTTCGCCAACGAGTTGTGCGTGTGCC-TAAGTGTGCAGTTCCTGATGATGTCTACCTCCCT-CACGCTA-------ATCTCACTGACGTGCTGGAAATCAATACAG---AATCTATTCACAAGTATGGTCAACTGC-----GGAAAGAG------ATTCAAGCTGCGGCTAAAAGATTGGATCCAACTG--CAAGGATCGCAGAGACCTTT---TACAATCTTTCAGTTTAT-CAAGCAAACCAAATCAAATTTCCCCTCGAGAGATTTCTCTTGTGTTTAGTAG---TTAGTTACGCCCATGAGCTGTCTCCCTCACCTCTCCTCAT-TGATGAACAGAATGTTAACTTCTTAACCATAGAAGCCAACCCAGCACTTTCTGCAT--TGAAAACCATCATGTTACACTTCATGGAGTACGGGAAATACAA-------GCCACCATTCT---------TGAAGACT-----------------TCACGCGACATCGTTTTTGCCC----TCTATGATGACAAAAGACC-TCTTTCAAGTCAAATAGCTCCATTGATGATTG---------------ACCTGGTTAACTATGCGATAGT--TATCTAT----TCCTGCAACATTTCCCGCCTTATCAGCGTTCCAACGGTACGTATGATGCTTAAAGCAGCTGGGACTACTTCTTACAACCATACTCAAC---TAAAGCTGAAGAAGATTATACCCGCCGCTTCACTACTGTCTGTTTATCATGGTGAGACTGTTG-GTCGTGTGCCCATAGTCGTTTGGGAGGAACCTAGAGAGGAATATCGTTTCAGATTGGATGGTGC--GCGTGATCTCCCTCGAGGATGGAAGAACGAACTTCAAGGTGCGAAGAAGGCGATTGAGGATGCTTCTGACTTAGCTAGTAGTTA--TGGCATGACTGCTGAATTTGAGGAACTTCGCTCTCAGTACTCAAAGATATCAGTTCACAATGGTGTTGGCATGAAGATGATCAGAGATGCATTGGCTGGTGTTTCATCGGTATTCATAACTCGCACTCCCACAGACACAGTTCTTCAAGAGTATGTTCATGCTCCAGTCATTGAGC--------GCCCAATTCCCCCACAAGATTG---GACCGATCCCGT-TGGTGTGGTAAAATACCTGAAGAATGACACT--------CAGCATTATGTGGCTCG-AAACTTGTATGCTACCTGG--CGAGAAGCTGCTGTCCAAGTTGC----CAACAATCCCGACA--ATTGGGACCCGA-------ACACTCAGGCCATTCT----------------GCGT--TCACAATACGTAACACCTCGCGGCGGATCAGGAAGTAGTGTTAAGAAGGTACTCACTGATAAAGGTGTCATATTGAAAAACTTCTCGA------AATCTGGCGCTAAGAGCTCAACAAAAATCGTCCAAGCCGCTCAACTGGCA----------AGTATACCATTCACG----CAATACCAAGACACCATCATGGCTCCCGTCTCTCATGGA----GTGAGAATTCAAGTTCAG--CGTCGTAGTCGGACGATTATGCCATTCAGCGTTCCACAGCAGCAGGTCTCCGCT-CCTCACACTCT-----CTGCGGCAACTACATCAACAAGTT-CTTGAATAAGAGCA----CAACTTCAGGTTCCAACGTCACTGAAAAGGTCATTCCA--CTTGGTATCTT------------CGCCTCATCTCCACCTACTCGTGCTGTCAACATTGACATTAAAGCTTGTGATTCTTCGATCACTTGGG----GATTCTTCTTGTCTGTCATCTGCGGTGCTATGCATGAA-----------GGTATGGATGGA--------ATCAATGTTGGGACGCCTTTTCTTGGAGTACCTGCCACCTTGGTTGAAGACGGTCTTGATTTGGGTATTGTCGGCACACGGAGCATCTCTGGTATGCAGAACATGGTTCAGAA-GTTGTCTCAACTGTATGAGCGGGGGTTTGAGTACGAAGTTAAAGATGCTTTCTCTCCTGGGAACGCCTT-----CACTCATCACACTACTACATTTCCCTCTGGCTCTACTG--CTACTTCCACGGAACATACAGCGAACAATAGTACCATGATGAA---------AACGTTCCTGATGCACTGGTTACCTAATCAC----ACGAAAGATCT---TGAATTGATTGATTTTGT--------------------------GAAGAAGCTTGATGTCAATCGTAACTACGTTTGCCAAGGAGATGATGGCATCATGATACTACC-CACTAATGATGGTCGTCCGATCAGTTCTCATCATGT-TGAATCAATGCTGGAATTGCTCAGTGTGTTCGGTAAAGAAAGTGGATGGGTTTTTG---ACATTGAGTTTAACGGATCCG--CTGAGTAC--TTGAAACTGTTGTTTTTGAACGGATGCAGGATACCTAAT----GTCGGTCGTCACCCTGTCGTTGGAAAGGAGCGGGCTAGTCGTGATCAAGATGTGATTT---------GGCCTGGTGGC------------ATTGACGC--------------TTTCATTGGCATGTACAACAATGGA-GTTGAGG-------ATCAATTTCACT----GGCGTAGATGGTTGAAGTTCTCATGGTCGATGGCTTGTTT-TCTTTCTTCCAAG-GCAGTCTTCATCAAGGGAAAATCTGACGTGATTCAGTATCCATCCTGGTCTTTCGTGTACCTTGGGCTCCCGCCAATACGCATTTTCGACTCTCCACCTTGGATCTTCTCTCCATACACTCCTGGCGGCGATTTAGGGATGTATTCCATCATGGTCACAG--GTAAGAAGTACATCGTTGATCGCATGCAATCAAGTGGTTATCAGAAAGACAACACTGACTTGTCCAATGAATCTACCTTCTTCCGG--------GGATATGACTACGTCAAGTTCATGAATGATTGCGGAGTTCTGCCTGGGTACTACATGTCACAAATACCTCGTTCACCTGATAAGACGAAGAGAAAGGTCATTGGTCCTGAGTCACGCGACTTGATTGATAGTCTTCGTAACTACTTGTTCTCAGATCAGAAGCTCACAATCAGGGTCAAC-TATGGACATCGC-ATCGTTACGGATTATCCAGGCCGCTTGCCACGCAAACTACCATCTCTTGACGACGTCCCCCAAAGGTGGTTTGATACCGCGGTTGAAGCTGACATGGCGAGCGCG-TATGAGATCGAAGCGAT-GGATGTTCACCTTCT-----------TCGTGGCCAGTTCTCTAGGTAT--------------------------CAATCCTTTT-----CCAAAGTGTTGGAA-GCCTACCTGTCCGTAGATTGGGAGTTG-ACTG--ACCTTAACATACCAGCAGGCCTGTCATTGGATGTTCCACTAGTTGCCGGCTGTGACCCTACTAATGGTGAACCATACTACAAAATGATGGGTCTCGGACCAATGA-TGGAATCCATTCAAAC--------CTACT-----TCCACGGCACAGTGTTCATGAGTAGA----GCTGTCT--CTGGTC-TCGATGT-TGAGTCGATCGATGTTGCTCTCTTGAAGATGAAAGCCTTGAAAGTCCCAACTGAGGTTATCACTGGATTCTTAATGACTTGCGGTCTATCAAAACCTAAGGCATCCACGGTCGCCACAAAAATCAACTTCC----AAGATATGAAAACGGTCCAAGTCGCAAAACTCACTGGATTGAATGTTTCGGACAAATGGATGAGCATGAATTTTGATCGTTTGCTGCACTCCTACGTAGACGTTAAGACCTATGTTTCTGACAGTAG---CAATCAGATACGTTTACCTGGCGGAGCTGGATGGTTGAGAGGAGTGATCAGATTCCTTGGAGCTGGTGTCGTGATGACTAGGGTTGGACCTCCTCAGCCGGTGAGAATCTCAGTCATTTATGGCGGCGGTGCGCGATTGCATAGTAAATTACGCTTTATGGGCTACGCATAACACGACTTAAGAACTTACCACTACTTGAACGCGACACTGAAGAATATACTTATAAAGAAATAATAACATTTTTAACAACTGATGTTGTGAAAAGACTTCGTCAATTCCAAAATGGAGATCGCGAATGTTACGCAGTTCAGCTCCTCTTTCCTCTTACAGGATGGTGTCCTTCAGTTGATGTGGTTGATGGTACTAGTTACAACACACTCGGGAAGTTAATTAACCTAATACAGACTAGTTGCGGATTGCTCGCCCGTCAACTTAATGTCAGGTATCCTTTGGTTGGTGCAGCTAATGCCATAGTTAATTCACTTGTCATCACACAACTAGTTGATTGCGCAATTCGTCATGAATCGACTGCTGCCTTGATTGAACACCTTTTTGATGATAATGGTCAGATTTCATCGTTAACTGTTCACGCTACAACTTGGGATGAAGTCAAGTTAAGTAAAAACATGACTGTGCGTCGACGTGTTGTTGAGTGCGTTGCTGGGTTGAAGTATTGGCTGTTTCGTAATGTTAAAGGAGCTAAGAGCTTTGAGACATGGGGCAAGGACTATCCTGGTTATGCCAACGTTCACTTCTTCGATGATTCTGCTGGAAAACAAGCTGCAATACGTCATATTGGGAACGACGTGCACATATTCCAACATTTTGACAATCCAACTTACGCTCCACACTTGTATGTGCCTTTGGAAGGAAACTATTCACGTGACATGTATACTGATAGTTTCTCCACTCTCGTGCAGATGGAATGTGTCGTTGATCAGGCGCGTGCTAACTCTAACAGTGGATTGAAGATGGTCTCTCGAAGATTCATTGAGGTGATGAAATGCATACAACGACCAATGGGAGAGACTGGCGTATCTATACTCTCAAAATTGGATGAGATTGGAACTGTGTTGGCTAATGGTGGACAGTTCGAGCTTGCTACTTTAGATCTAAGTCGTCGTGAGGTGATACATTCCATGATTGATACGATCTCAGACACGCCAAATTCCTCACGTGCAATTCCTTTTGACGCTACCAGGTTAGTCATTTTCCTTGACACAGCTTACACTGGACCTATGCCTTCTACTGACTTTAATGTTTCAACATATGAGTTTGGTTTTTCTTTGATTGGTTCAGTTTCTGGCAAAGCTTTCTCACGCCCCATACGTTACTCTCCAAACTACAAAGATGACCTGGGTGAC--TTGCACGATGTTAGGGAACTCCTCAGAACATTTGTGAAACGAAAAGATGACGTCACGATAAGCAACATCTGGGACGGGTTGCCTTTAGTTGACTTTGCTAAGTTTGGGAATGCTGCAGCCACACCGGTTGATCCACGCTTGAGAAAGGAATTTCCCAACGACTACTTTGATCGGGAGCAATCTATCAACCGCATGTTGTTTCGTGGTTATAGAAAAACCATTGATCGCTCATGGGCAAAAGATCAGGCTGTTTTGGAGACTATCTTTTCCATTGCTGGTAACTGGCTTACTGCTAATAAGTCTTATACTGCTGCGTACTTTGGAGCTAGTGGCATACATCCCAATGATGACCAACCTCTCGTTATCGATCCCTGGTCGAAAGGCACAATTTTTGGTGTTCCAGCCCCATCATCTAAGGTTTCCCAGTATGGATATGACGTTTCCAATGGAGTGATTACTGATCTGACTCGACCCTCACCATCTGGCACTTTTTCATTCATCTATTGCGACGTCGATCAGGTTCAAGATGCTGGTGATGATCTTGGAGTGTGCTACCAGATAGTTCGCAGTCTTTTCGACACCATTAATGACGCTCTGACTACTGGAGGTTCCTTTGTGATGAAGATCAACTTTCCCACTAGACAAATCATGGACTATTTGGTTGAGGTTGTCGCTCCCAAGTTCACTGATGGTGTTCTGATTAAGCCAGTTGTGAGTAACAACTTGGAGTTGTTTGTTGGATTCTTCTGTAAGGTCGACAATCGTGGATGTCATTGGAATTCTGACTGTTCCAGGTTCATGTTCAGACTGCACAATCGCTACAATCATCTTGATCACGCTTGTGACTACATTCCAATTATTGGCAACGCCAGAGAACATCCACGTGCCATCTCTCGTCAGGAGTTTGCCATCAGAAATCCGACTAGCTCTAGTGACACTTTGAGCCAAGAGATTGAACTGAGTCTCGGTCTGTTTTCTCAACAGTGTGCGGCTAACACCATCACCATCTCACGTAATCTGTTACATGGCATGACGGAAATACTTGTCAGTGGTGTTGTGACCGCATCATCCCTTAATCGTTGTGAAAGACTTGATTACAGTCCTACCATTGACTCAACCACCATTCTACATCAACATCGCGAAATCGCTACTGCCTCACCACAACTGTTCCAGTTCGAAGCATCTGAATGGACTCTCCTTGCTATGGGATACAATGAGTTGGCCGCTCGGTTTGTCAATGGAAGTGCGAAATCTCTGGTTGATGTTGGTAGTGGTCCTGAAGGGAGAAGCATTAACTACGTTGATTCTGATATCAAGGTTACACTCTTTGATCAAAGGACACCCCACATCAATGTTGATTGGTTCGCCAATGTGGAATACATTCAGGGAGATTATCTTCAGCGTAGAGATTGGCGTGGTTGCACCTTTGATACTGCCATATGCATTTTCTCCTTTGGTGCCGCCACTGCTGGATCTCCAACGGGTATGATTGAATACTTAACCGAACTTCTTGAGATCTTGAAAGACGCCGGTTGTACTCGAATCATCATTCAGCTGAATTGCCCTCTAATGACCAAGCCCACTGGTGTTGTGAGTAAGCTGGAAATCGACGTGATCAATGACGATTATTACTTCATCAAGCAAGGAAGAGTTGAGCCCTACGCTAGCCCACAGGATATATTGGGAGCTATCACGCAAGCTTTGCCTCAATCTACCGTTCAGATCAAGACACTGGATGATGAATTGTCCTGGTTCCCGCGCATCATTTCAGAAGGTTTCAGAGTGACCACAGAAGCAATGAGAGACGCTATCACACTTTCCAAGTTGCTACCTCTCTTCCTGATCGAGACTTCAAAAACTCTCTTCCGGCCTGCGAAATACATTGGTCTAGTTGATGAAGTGATCAACGCAACTTGGACTGTTACTGACCCATTCGTTGACGTCTCTGTCTACCTGGAAGACACCTCTGTTGGATTCTTCAATACGATAGATAATGAAATCATTGGAGTTGAAGTTAAAGCCGTGTTCGATGGACGAGGAACGTATAGAGGCACTTTCTCGACTGACAAAGCTGGAGTGGTCACGTTTGAACAGACAGAGAAAGATGGCACATCTACCATACTTGGATCTTTCCTATGTGTGACCGGCCCAAACGCTGTTGCAATCACCTGGCCTGCAAACGAAGTCGTTGGAGATAACCCAAACGTCGCCTCTCTCACCAATAACACTGGATACGAACTGATAGTGGCGTATGAATATGACGGGACATGGATTGGAGTGAACGCTTACAAGGCTAATGTTTACGAGGACGCCGCTGGAGATGACAAGATGGAGTACTATCACGTGGTTGGCGAGGAGAAACTGGCTTGGGCATTAGTAGATCATCATTATGGTTCTCCTGGCGCTCGTGTAGTGATACCTTTCGTTTGGCCTGACGTTACTGCCTTGCCTGGTGATGTATTAGTAGCTCCGCCTTACGCCGGTGACTGGTTGGTGAACGTTGATGGGAATTTAACGGCTGAACTACACGTCGATGAGCCTGATGAGATACCAGCACTCTGGACTTTAATGACACGCTCAGTGGCTAACAATGGCAGTTCACTTTCATACATTGGCCAAGCTGGTATCTACACGTATGGAGCGACTTAAGAGGAAAGATAAGTACAAAAATACTAATACTAAAGAAAATACACAAGAACTGACTGTTGACGAATCTGC-TGTATCTTCCAATAATCCTACCGGAAAAACTACAGACAATGG---CGGCGTCGGTAAAAATCGGGGATCGTTACCAGCTATTTCGGCATCGGATAGTGACAGTAGTGAAGAAGAAGCAATTGTTGAGGTACAGAGAATCAAGAAGTCAAAAGCTCAGAAGAAGAGCACTAAATTGGCTACAACAACTCAA----AATGACTCTAACGAGAGTAATATCGTAACTCAACCTGGCATGGGAATGTCTGCAAA-------TGTGAGTACCATCAATGTGTTGCCACCTACAGTGACTATGCCTTTGCAGACTACTCAATCATCTCCTGGCCCTGCAGTTGATCAATCTGGTGAGACGAAGTTGGGAAGATCGTCTAACGTTAGTGGAAAAGAGGCTGCTATGCAAGCTCCGGCTG------TCGACCGCTCTG---AGATTACTGATAACCCTAGGTACGATCCTACCACGTCTACAGGC--ACTACATC--CTGCCCACTT------TGCTTCATGACCTTA------AGTTCTGTTCCTGATCTG-CTACTTCACATTTCCATGCGTCATGCACCCATTGACAGCTTTTCCACGACTG-------CGCCACAGATTCAGGATGCTGAGAGACAGTTCATTACAATT--TGGAGTGCACATAACGCTGCAGCTTTGTCCTCGCTTTCCACTGGTCTGACGACTAGTTCAAGTTTCTTGTCTAAGGTGCCTC-CGCGTT----TATTCGTATTCGATGATGGAATATGCTCATCTTTTAGGTTTATGACGGCTGTTGAAG------CTCGCTATCTGCCTGAGGTACGTGGCTACGCCTGGTATGATGAGATCTATGACATCATTCTGCCTTTTCCAGCTTCAGCTGTGGTTCGTATCGTACTTGACACGGATTGGGCTATGGTTAGTGATGAAACGTTACC------------TATTAAACTGACCACTCTTTTACCTACTCTTTCAAAT-GTAGGCTTGTTG--CGTCAAGTTCTCACTGTTCTTTCTGACAACAGTA------AATACAATCCTGTTTGGGCTCGCGCCAACGTAATC-------GTGATG----------------GGTGTGAA-------ATTTA------TACTTGCCAATCTTGTCATCAACAGATCTAGTTCTTGGGCTCAAGACTCTACTCCCTCGGT-TTCTGGCAGACTACTACGCACAGTCCCTGGTA-------AACCAGA---ATATTGGCCATTGAT------GTATCCACGA--AGGACGCTTAACGCCAATGT-CAGCAAGA----TTTCACGTT----TCGTTGAGCAAACACAGGCTGAACGCACTGGCAGAGTTGATCGAGCAATGCTTTATCAAGGAGAGAAAGTTATCTATACTGACGTTGCTGAGACCT-GCGATACGTTGACCGTGCGTTTGCGTGACATGTGGACTGGGAA---GATCTTCAAAATGCATTACACACATTCTGACATCGCTCTGGCTCTATCTGAGTGCGCTCGTGTGGTCTCCTTCTCAGCTGTGATGGCGTTATCCCCACGCACAATACTTCCTTGTCGTGCGACGACTGATGA-AAGAAAG------CTGGCACAAGT------TTTGAACATTGCTCGCCTCGGTGATCTCAGACTACGAATTGAGC--CTATCATTCAATCCGCT--GCTGACACTTTAAGATCAGT-TACCATGCTGGAGATCAACCCCAAG-----ATTTTGACTGCTGTCTTGAACAGAATATGTGAAAA-TCAAACTC--------AATCAG-TGACTGTGACTGGGACAATTCTTCGTCTGCTGAGCTCTGCTACCACAGATTCTTCTGCCTTCTGGACCTGCATC-GCAAGTTGGTTGTACAATGGGATAGTTACCACCACT--CTTCGTCAACAAGATTACCCTAACCCCACTGCCTCCATCACGGATTACACTGCAC-TCTGGTCTGCCCTGATTGTTAGTCTTGT--TTCTCCACTCACCAATGACCCAAATGCTCCTGTCAAG-ATCTTCATGACTATG-GCGAATCTTTTCAACGGATATGAACGAATTCCGATGAACAATGCCAGCATGAC---ACAAGGAACACCT---CCCTGGGCATTCAACAATCCTAAC----AAATGGCCGGCCT-----GCTTCATCCAACCTCGCAACATCAACCAGAACATTGCGCCATTCATGAGAGCCTGGGCT---GACTTGATCCACCGCTACTGGCCACAACCTGGTGTCGTCAACTATGGATCACCTCACCACCTTGGTGCTACTGAACTGCTAGTTGAGGATGGACAGATCGTCACCCCGTTACCAGTTCAACCTCAACAGTTTGAGTACGCTGCACTTGATCGTGACA--ATGAGA---------------TGTCTACCTGGATCAACCAAG--TTTGCAATTTCTTCATCCGCTGCATCAACGGAACGGATCTTCGTACCGCTTCTAACCAAGCTACTCAGCAAGCTT-TGATTTC----TGCCATCTCACAATTGAAGACCTCCCCATC----CCTCA-CATATGGATATA----------TGTC-CAG-GTATTTACCATATGAGTTGGCGATGATTTCACCCACACTGGCGTTACC---TCCATTCCAAATACCATTCCAGCGTTTGAATGTGAAC-GACATCGTTTACCAAATTGGAGTCCGTCGTCA------TGTGGTGAGGGATCAGGTTGAACCTGCACTTGACACAAGTTCCACATTGGAGACCATTGGCCAACTGATTGAGATCGATGCTCAGGCCCTGCTCGTTTCGCTCCTTTCTGGTACCATGAATGCTAAGGTCCTGCCATCAG-TCCACTACGCAGAGAAAATCACTCCTCTTTACATGGATGACGACTTTTTCGCCCCTCATCAAAG--AGCTGTCGTCGTCAGTGAAGCTTACTCCCT--AGTACGCACCATCATC--TCACAGATTTCAGACACGCGTGGAC-CACA-ACTCAATCCTCTGGCTTGGATCCCAGCTCCAAACGCATC------------------ATCTCCTGTCTCAGCC--------GAAGTAGCCAGACTCGTCAATGACATG--ATCAAGGAAGCTTTTGACATGCCTGGTGAACTACTTGAAG---------GATTGATCGGATATGGTGACCCTA-------GATACACTCAAGTCGAGATTGTTGCACAGAGGTGTCGCGCGGCTCCACTTCGGTTCGA---ACCACTGATTCCTC----------------------------CGTCTGTTCTGGCTCAAGAG--------------CTTCA-----ACTTGTT----------GAGAACGTGATCACTGCTGA--------ACCTAATCTGTTTGGATT-----GGCTACTGG------AGATTTATATCTC-----------------GAGCGTATTGACACTTCAGCCG--GGTTCTCTGGTCTCAACGTTATCGGCTGGGAGCAATGGGATGCTAACACTCCAGGAGTCATTGTCGCCGGTAGCTCTCTACTCATCTGCAGCGGATTCAACGGAGTAGACCCAATGATCATGGACGCTGATGGGGTGGAACGGCCGATTACCGGTAGATGGGTTGTTACACTTGAAGCTTGGCGTAGCAGCGTG---GTCACCG-----TTCAGAAGTTGCTG---------TTGCCAA----GGATCAGAGCAGGAAA-GTTGGCTGTAAGGATACTGGTTGGTATTTTTCCATACACCATTAACTACTATGAACCCGCTGT-TGGTATTGACGAGTGGAAGCTGTTGTCCGACTGGGCGTCCATGTGTGAACCTACAGGAATACC-----GGCCATACCTTTCACTGCTCCAGTTCCATCTGATGTGTCCGTTG---TCACTGCTGCGTGCG-------------TGAGGTATCTGAGGTGCTCCAC---CTTCAACG---AAGGCTCATTGATGGCTACTAACGCAGGA-TCACCTCGCACCGTGTTT-GGGCAATCAGTAGAGTTTGA-----------------CATCGGCAGATGGATGC--AGCTATGTGATTTGAACACTGGAGTCGACGAGATACAGCTACCCAACATGATCGAATTCT-----------ATCAAATCTTCAGACGCTA----CAACATCACTCAAACGGAACTGACTCAAGTTGTGA----------CATTGACTGGGACTTTGACTCATCCTGTACTCAACTA-------------------AATGCCTATCATTAACCTGCCAATTGAACCTACTGACCAGAGTATTACCGAATTTAAGACGCAAGCGCAGACCGTGTTTTCAGGATGCATGGAGAATACTGATGTCACATTTGTTGACTACCTCAAGAGGGACGTTAAAATATTCATCGTTGACAACCGTTTTCTGCTGCCGCAGATCGCGAAGATGATTGATTCGTCGGATCTTGATGAGATTGCCAGCCAAGTGCTAAACTTACCATTACTTAGCGAAGCGTGCTTCATTCTACTTCCTCCCCTTTCTGTGATGGCTAAGAGGCTTCTTTCATCCAGTGATTCCTACCCTGACATCTTCCTCACTAGGGTTCCAACTCGCGTGCTTAAAGCTCAATCTGACAACTCAAGATCCACTGCTCTGCTGAAATTCATGCCCAAGGTTGTTACGTCATCCACGACTGCCTCCGACATGCTGACGATGTCTGTACAGAATGCTGACGTTTACACGTTGACCCCTGATGTCATCGGAATGCCACTTCGTCGCTATGCAGAGAAATCTCATTATCCTTCAGCTTTTGACTTTGGAAGTGCACATCCATCAAACTGGCGTCGCTCAGTCATCAAGGCTTCAAACTCTCTCCTGATACCAATGGTGCCGGTCCTGTCCACTGCGAAGACCTTATATCTGGACGCCGATTTCTCAACTTCTGACGATAGAACTGGCATCTTTTGGCGTCTTTCTGCCTCTGCGCGTATTCGAGCTCGACAACGTGGTGTGATTGTACTCCCTTCAATGATCAAAACATTCTACGAGAAAGAACGTGGTCTGAAAAGCGCACCAGTTCAACTTCGCAGAGAACACAAAATGGCTGCCAGACTCCTGAGGATTCCTTTTGGACGAGTGCCCTCCGAAACTTCCTTTCGTCGAGACATGGTTCAATGTTGTGATCTGCTCGTTTCCACCTCTGTCCTGAACAAGCTTTTGAGTCCAACCGAGGCTGGTAAATCACCTCCCTTTGACAAATACGTGTTTCATGGTGTACCAGTTGAGTTCATTAACAGAGTCTGCCCTGACATCGGTACACAAGCTCTCGGCCGAGACACCAATGGATATCTGCAAGAATGGTTGATTATGTTATTCCTGATGTCTGACTATATCACCTCCACCACCAGCCGCCGGCGCCTGACTCTTGTCACCAACTTTGACCCAATGCGAAAGTGGTACGACATCACCTTGCTGAAAATCACCAATACCTACTATCAATGTCAAGAGATGATGACGCCTCCAGCCATCTCTTCTTTTGGTGTGTGCAGTCAGAAAGGCACTTTCAAGTCCACTCTCAGCAGCTGGTTGTCTCAAGTTATCGTGCGCGGCGTCAATCTCTTTCCTGAAGGATCGATTGTGGACTCTGACGATCTTGGCAGCAAACTGGATCCAACATTCGAGAGTGAGTGGGAGACTAACGTCATCGAGAAAATTGGCATGCCTGTCATCATTCGTGGGCTCACGGAAGAAGGTGCTTTCAAGATAACCACTGACACCATGTTTGACACGTATGCACTGTTCAGACAACTATACGATCGGATGATTGTTCCAGTTGCTCGGCATTTCTTTGACTACTCAGTTGCATCTGGCAGGAAGATGATCTTTGCGCATTGCGACAGTGAGTTCCTTGACAACTCTTTCCCTTCTCCGTTCTATCGCACTCACATCACGATCGACAATTACGGCAACATCCTGAACCGTCCAAACCGAGTTGGTGGCGTTCTAAGCCAGTACGTACTTGCTGAGTGCTACCGTCTCATGGCCACGTCCTGCAAATCCAGACCGATTGCCAAGCTGTTGAAGGCTAAGTTGGTGCCCTGGTGGGAGTTTGACAGTCATGTGAAGCGGATGGGAGGCAAACCTGTTCACTACTCACTTGGAGTCAAGATTCAACCTGAGTTGATGAGAGACGCTGGATATTGTGGTCATCTGATTGATCATGCGCGCGTCGAAGTACTTCAAGCGATGTGGGTTCCTGAAGCAGTGGATGAGAGTTTCTTCCATAACCCTCCAAGCATGCCATTGACCATCCATCTGGCGGATTCCAAGTACAACAGGTATGAGCCCATCGGTGAACACAATTTGAACATCCCTGTTCTGATCGACACCTCCACCTCTTACCTTTCTGAGACATATCTTCCAGCTGGAGTCGTGTTCACACCAACAAAAAGATTCACAGTGGAGGGGTGTGACTTTAACTGCTGGAGGGGAAATCCAATCACTTTCAAGGGTACTCTGAGTTGGTGGTCTACAGCTGGTGAGTG-------------------------------------------------------AATGGGTAACTATCAGACAAGTAACAACCAATTTTGGGTAACTGGCGACGGCAATGATTTCAGTGCTGAAGGCGGACTCGATTCTACGAACGCGGCATCACTCGACTTTAAAGCTGGAAAAACGAATCCTGGTGGTCACATGTATGTGATATCCGGTGACAATACGTCAGATGTCGTGAAATGGGACAGTCTAACGCCCTTGTATGGGATAGACGGACAGATGGTTGTTGTGCTGACTGCAGTAGCTATGTCTACTTTTGAGAAGATGGTGAATTTGATTGAAATGTATAGACCATTACTCGAGGCATCACAGCAGATGGCTTGTTACCGTGATTGGAAGAAGGATATTGTCCTGCTTGATGGTTATGTTGGTAGTACTCCTCAATCTGCTGTCACTAACTTTGTCACTGGAGCTAGTGTGATCAATCTGAGAGAACTGAGAAGCCTGGGGAAGATGTATCAAAATATACTCGGTGTCATAGCTAACTATGATCGTGACATTCAAGTTGCCCTGTCCCTGATCCCTCATTCAACTCCAATCGGTAGTCTGAGCGCTGACATGCATTCCATTCTGAGGATGTTTTCCCTCTCCCTCAAGCCAACCAATGTGTGCTACCTCTACCCTGAAGCGGCTCTGCAGGTGATTCGAGCTATTTCACCGACTGTCAGGAATGTTGACACTCAACAAGGTGGATCAATAGTTGAGACTCTCAATCTCTTTGAACCTGTTTTCAATGGCACTGGACCCAATCAACCTCCACTGACTGATCAGAGCGAAGTTCGCGCAATCGCAAGGTCTGATGCATCTCTGGCTCAACTCTCTCTCATCTCCAGCACAGAACCCATTGAAGCAAGAGCCCTCAAAAGTGGCACACCAACAAAAACGTACGACATTCGCCTCGTCGACCCCCTCACCACGCCCTGGGTATCTAAAGCGTATGCATTAGCTGAGAAGACCGCAAGAATCCAATTCACTGACAGTGGCCGCAAAACCTGGTATACTGCTGTTGGCAAAGGAACTCTGGCATTGCATCTGGATGACATCACCAGTATGTCTATTACAATGGATCTGGGTGGGGAGAGCTACTACTACAAGACGCTCGCGAACAACGCAGCTGAAACTGTTGATCCTGAATCTGCCACTGTTGCTTTCATCTTGTTCTCAGTCACGAGGCCCCTGGAGGAGATAACCACTGCGTCGGAGCTGCAGACTGGAAAAATCGTTGCTTTTGAGAAACTCATGGTCGCGAACTCCAGTGTGCAGGGCGCCAAAATCATTGCAAACACTTCCCTGAAGTACAACTTTGATCACAATTCTATCAGTGGCGACAAATCTGAATTGAACCACTACCTGCTGTGTCAACTGCTCTTCAACAATCTCTCTGCATCCACCACCTACACTCAACAAGACGCATGGGCTGGGAAGACGACAATGCAATCTCTGGATTCAGATAAGGTGACAGTCAAAGGGGTTGAGGTTGACAGAGTTATTCCTGCTGGAGCGTTCGGTAACTACACAACTGCTGAGCAGAAGTCCTCACTTCCCAATGACCTGCACAGCGTCATGGCAACTCATCTTGAGAGGGCTGCGAAAGCAATGACAGCAATTGATGATGAAGATCAAGAGGGTGGATCGACAGTCGCCAATGCAATCTTTGGAGCACTGATTTCAAAGGAATCACCTGTCGCTGGACCAATCCCCTGGAAGAACATCAAGTTTGACGAGTTGAGAGTTTTGTCTGACAAGGCCGCCTCAAGTTTCAAAAGGGACCCATCACAAGCTCTGATTTCACATGACCCGGTCCTTGGAGACAGTGCAGTGATGACATCGCTACTTGGTGGTATTGGGAACGCAGTCAAGACAAAGGGACTATCTGCCGCATGCAAGGATACGAAGAGTGCATTGACTGCTGCCCAGTCAGGTAGATCTGTGAGACAGACAATTCTGGACAAGATAGAGAAACTGTTTCCACCAGGCCCACGCCCTGCGAAGAAGATGATTGAGGAAGGACCATCCAAAAAGGAAGCTAGGCGTCTGGGAGACTCACGTCGAGGCCAAAAATAGATGGCTGAATCAATTACTTTTGGAGGACCATCTCGCAAGCTGGACTTGGTTGCATCTGGGAGCAAGCCGATCACAGTCACTGTGACAGTTGGAGATCTGGGCTGCAGTATCTACGGAACCGTTCCTCGTGGTACTGATGAATTTGTTACCTCTGATCGCTATCTTGCGATGTGCCGTCACCTGTTGGTTTTTAAGCCTACACTGAACAATGGGACATTGACTCATTACACCGCTTTCTCTGCTATACGTAGTATGATTTCTCCTCTTGGATTTGGAGTGTTGCGCAATGTTGATGTTGTTGAGAAGCAGTGTGCCATCATTGAAGCTCTTGGAAGACGTGGGATGTTGAATGAAGTCAAGGATGCGGCTGCTGAATTACCTCTTCAATTGGATGTCACTGACACCTCCACACATGTTGACCCTGCGATCATTGACTCACTCCCCTCACTGATTCAAAATGAAGTTGCTGCTGGCCTCACACCTCTTGAGTTGCCTGCCATCACCATGGTTCAAACCGCTCCCCTGATCACCCCTGCTCTTGGCATGGAGAATGATGATTTCAATCTCTCTCGCTACTTCTTTGCCTCTGGTTTCATTGATCAAGCCTCCAGAATTGGCGGTACTGTGAATGATGAATACGTCAAAGGATTCATGCAGGCCCTTCCCCGTTTCAACGACGATGGCTCCATTCGTGTAGATTGTGATGTTCTGACTTGCTTGTGCTCCCGGGATGAAGATTTGTCTGTTTTGACGCCTCTGTCTGTCAACACCACTGCTGTTTCTGACATGTTTGAGCTGTCCCATGATCACCAGCCAATGGCCTACCTGCGCACTGTGTATGTGGAAGACTACATTGCCTCACATCTTGAGTCCCTGAAAAACAGAGAGACTGCCACTCCTCTCGTCCTGAAGCTAAGCGCTGTCAACAGTGTCACTCCGAAAGCCCTGATCGCTCTGGTCGAATCCAAAGCTACTGACTCAATCTTCAATCAGGCTGACAAACGCTGGATGATTGGTCTTGATCCCATGTTCTCTGAGTGCTGGCCTGGGGCAATCGCTTTGCTTTCAATGCTTTTTGATCACAAGGTTGACTACTGGTCTGTTAGATGTCGTTTCATCCTTCGCAGCGCTCTGATTGGCATGAGTGATGACGACGCACGCCCTAGGGTTCAGATGATGCGGATGCACTATTCCCTGACCACACCAACCACCTGGTATTCAACGCGTGGCGTCTACTCTGCTGAAGGTCGTTCCAAAATTCACTATGCCAGCGGAGACCGAATGAGATTGGGACTGCGTGTTGGTGAGGTGCGAGATCGTCAAGTAACGATGTTGGAGGACCTTTCCACCGTTCACTCCATGGATGTCGCCAACATGAAGGACCAGGTCATTCAGAAAGACGTGCAGCTG-------AAGGCGCTGACCGAGGCCATGTCCCAGAAGGATTCTCTCATTGACAGTCTGCGAGCGGATGTTG-----------CTGGATTAACTGAGCGTGCAGTCTTAGTTCAAGCTGAGCATCTCACTACGATTGCTGACATGGAAGTGAGGAGAGTCCAGTCTGAG---GATAAGGCCAGGATTGGCATTGACGCAGCGAATCG-CCGAGCCGGAGAAGCCATTGAGAGTGCCCATCTCTTGACTGAGGAGTTCTCCAAATGTCTCAGCTCTGA----------------CTTC--CTGATGGTGAAACCACTTCCTGAGCACAACCAATG-TCCTGTGCCGCTGCTGGAGTCTGTTTGGCCTGCATTGTGTCAACGTTACATTCAAAACATGCAACTGGTTGATGAAATCTGGACCAACAAGCTTGCTGATGCGACTGACACCATCGCCACTGAAATGGCTGAGGAGACAATGAGGATCATT-GCTGAAAGAGACTGCCAAGCTATGGTCATGCCAGTGGTCGAA-----GCACCAAAACC----------TCAAAGGAAACCTCGCATC--TACGAGCCTTCTGACGACGACCTTGAACGTACGAGCGTGTCAAGCACCAGCAGCGAGAAGAAGAAGAGAGTCATCTGGAGTCGTTCTGCCACTAGAGTTCCCCGCACTGATGTAGACTTTTCTGCAATCACTGCCGCAAGACGTGATGAACATTTCGAACTGGGGATGCCTAGAGAAGGAAGATATCCTGTCCACAGTGGGATTCCTGGCAGTGTGCGCGCAACCATGACTCGGGGCCTGGCAATCGACAGCATGAGTGAGTTTCCAAAAATCATCGACTTTGGTGGCTCAGATGA-----------------------------------ATGGCGAACCATAGGACGGCGACAACTACTGACTTTTCTGATTTTATAGAATCAACTTTACACGGGAATATTATCTTCTATGACGACCAACATAACACTTCAAGCGAGTGGATCCCTGGTACCAGTAAGTTTGTTAGGGTCGGTTCCCTTCGAATATGTGTTGAATGCGGGCATCGGGTTGGTCTGTCTCATAACGCTAAGCCTGCTATGGTCACTCATCGATGCGATGGCGAAACGTTGTGGGATCATTCTGCACCCGGAGATTGGACATGGAGTGAATGGAGCTATTTCGTCACTAGCTGCGCGAATGCCCTTTCTGCAAACGCAGACGCTTACCTCAGAATCCTCACTGAAAAATGGACAGAAGACAACAGTCGCGGTTCAAACGACAGACCAGACAGACGCGGAATCATTGAAGCTAAGCGACGCCTTAGAGACGATATGCGTGGCATAATGAAGAAGAAAGCCTCTGGAGACCTTGGCTTGACTGGTTGGCTGATCCTGGACCCTGACGAGTTGAAATCTTTCCCTGACTATTCAACGGAGATGACACAGCTGCAGGAGGACATGGAGGAGCTGAACCCAGTGGAGCAGAAGACTGGAAATGGTGGAAAAGTGCACGTGGCGGCCGCAAATCAGTTCCCACACAAGATCATTCTGCGTCCTGCGTATGGCACCGTTCCCATCGTGATGTACCTGGACACACGTGAAGATCACAACGCTTACCTTTGCCTTTCATTGAAAACAAAAGCGCACATGGTAAACATGATACGAAGGATGTGCTATTCAGGCATGCCAGCCAACATCATCAAAATGACGCAAGGAATGGCGCTCTCTGGA----ATGGAGGAGATGACTTTTCGTTCAGGTCAC----AGACTTTTCGGTCACATGCACTCTGGTCACACAATCCCTGTTAAAGGAACTTCATCATTGACATTGACATCTGGTAAATGCTCACATACGTGTCAGAATTTGCTCAAATGGTCATCGGCGTG-ATGGCTAGAGCAATTTTCTCGGGTATTTCTGCCTTTTTCGCGAACGCACCTTACGTTCAAGATGGCGACACAATTAAGCATGCATTCCTTTCTGGCGACTCACTCTTTTTCCAAGGGACCAACACACTGTACCCCACACTTTCCACAAGTTATCAAGGAGATACTGACCTCCCAACCCCATTTACTGTTATGTATCAGACTGCTATGGTCCGGTCTGCGTTATTTCAGGTACCACTCTTCGGCGGGCTTTGGAACGCAAGAAGCTATCGGGATTTAGTGTTCACTTCTCAGGCTATGCTAAATGTCAAGACTAACACCTCTGTCACCTGCCCTCCTCCTGTCATACCGCGACCTGCGTATGTCTACAACGTGATGAATAATCAAAGATTCGCGCAGAGTGCTACAGCTAGGAACAAAGTCTATGTCGATTTTTCAATCACCACATTGTTCCAAATGGACATCAATGGCTTCGCTCTTCCTCTCTTGTTCAATCCTGATGACAATGGTATAGATGTGACCCTTGCATTGACTAGTCTTGTGGGACAATCTTGGAGTACTATCGTCGGTGCACGATATGAAAGCGCTGGAAATGCGGCAATGGATATAGACAACCCAATACATCGCACGAACAGAGCACTCATGCTCCTATACCTGGGTAGCGCATGCGGATACTTCAATCCAACGATGACATGGAATGGCTTCTATTTTCGTCAAGCTGGGAAACCAGGATCCTGGGGCGCTGATTTGGACCCAATTTTAGTTCGCGGTGACTCTGCTCTCATCAATCGAGCCACATTCGTTCGTTTGAATCGTTGGGTTGTCTTCAAAGACTTTCTCTGGCAGATGTCTCGTGGAACATTGCATGCTCTGGTCCTCGGAGGAATGATCTGCGCTGTTGAGCAACCTTTGAGAGGTCTGAGCGTGATTTCAGTTTTGGCAAATACTGTTTGCGCACCTTGGACTGGTGTTAATGGACGCGCGGGGGATGAGGTAACTACCATTGGCCTGAAGTACGTTGCGATCGAGAATCTGATTCGGTCTGGTAGTTACACCGTTGCTGAAGGTGTGGTCGCTGATGCCCAAATTGCCGCTTGGGGGGTCCGCAACACAGACCATATGGATAGAGTTCGTGCTGCTGATGACGCTAACGTATTAGCCGGAGTCAACATCAGACGCGTCAAGCCCTGGGATAATGGTGGTGGATTCCAAAGATTGGCTGCTGTGAGAGCGTTAGTGAACC-----------------------CATGTCGAACTTTGATCTTGGACGTCAGGCTAATAAGCCAAAAACTGAATATCACTTGAATGCATTACCTTACTTGAAATGTGGAATAAAAAACAGCGAATCTGTTGGTTCTGTAATCATCAACTTTCCTGCTCGTTTCGACACCGCAAAGAGCGTTAGCCCCTTATCTGCAATGACTAATGATGGCTTCCTCAAGTTCAAGGACCCTTCTGACTCCCTTGCCTCTCGTGACCGTCCTGCGTTCAATGACTATGTGCGTGCACTTCAACCGTCGCCTGAGCATCCTCACCATTTCCAAGCACTTGACCCTGCCTTCACTGATGAAATCTTGAAAACTTGTGATCCTACTTTCAACTGGACATCTATCAAAAGTGGTGACAAATACTATCTTCCTGCCATCAGTCAAGCTCTAGTGTATCGTGCCTCTGGCTTTCGTTTCAACTCTGAGAAACACCTGGAACAAACTGGTTCATTATTGCCCATAGCTCTCGGTATCAGCAAAGCAACATGCGCCCTCCCTGTCCTTGTGGACTCTGGTACAGTGGTCTGTCCTGAAGAGAATGTTTCTGCCTTGTTTTCAAAAGACAAACTCTCCTCCCTGGACATCCAGTTTGGATACCCAAAACCAAAGAATGGCAATGACTCCACTGCGTACACAAAATCCATCAATGGGTACCAGATTGGTGCGTATGGTTTGAAGCTCCCTGGAGGCCATTTCCTCAAGCTGATTCACATCCTCAACTGCATGTGCCTGAAAGCAGACCTGGATCTTCTGTCTCAAGTGCCCTCCCTGGCAGATTCCCTCAATCGCGGAATGAGATGCGGCTATGCCCTGCTTCAATATGTTTCCCAGTTTGCCACTGTGGACAGAGAATTGCTCCTGATGTCTTTCCTCCTGAAAGAGGCTAACGATCCCACCTTCCATGAAGTTGCTGCAATGTGGAAATCCGTTCGTGATGGTACCGCTCAAATGGACGACGTGCGTTTTGACCTGCAACCTTTTGGCATCATGGCTTCAACTGCATCGCTCAGGGATGGGGTTCGCATCATGGCCATGTTTTGTTAGATGCATAGATTTACCCAAGAAGACCATGTTATTATTAACTCAAGACTTGATGCCATTGAAGAGGACAACAAGCGGAACTTCGCTTCATTGAAACAATCAATCCACAACAACTACGGATTGCTTCGCAGCCTGCTTGGAGGTCAAGGACGCTTGAACGGGAAAATTGGAGATCTGGAGAAGGACGTCAATCTGATACATCTGAGAGTGGTTTCCCTGGAACATGCGCTTGATGATCTTCGCGCTGATTTTGACGCTTTTACTCCAACTGTTGGTCCTGAGATTGACGACAAACTGGCTCCGCTCCAGAAACAGCTTAAGGTGCTGAATGACCAGCTCACAATCATGAACTCTGAGGTTGCTGTGTTGGGGAAAGGTATATTCGGAGACTATCAACTGACTGACCTGCTTGGACACACTGTTGGTGGAGTTGCGGCCGTGACGACAAATTCACTCACAAG--CGCCTTCCGCTTGA---------GCGACCGACTGCCTGCGACTACTGTTGGAGATTTCAGTCTATCCACTGGAGTAGGATACACCTTTGTTGGGACGGCACCAAGGCCAATCCTTCAAGTTGAAGATTTCATGCGGGGCACCTGCAGGATGAATCTCACTGACACTGCGCTGATGTATGGTGGTAGCCACATTCCACTCCTGCAACAGTCACTGCTTCAACTGGAGACAACAGTTCCTCCTGGCCCGACAGATTGGAAGAAGCT----GCCTCAAATGGTGAAAGGCGTGCTCTGGATGAGTCTGGTGGATTATGAAGGCGCCAATGTAGTTCCTGTGGTGGTGATGAGGAAGGTTAATGCTACGGTGACGACTGTCATTCTCCCAGACATGGTTGGTAAGCAAAAGCTGAATTTCCTCGTTTCCCTGGACGACAAGATCAACGTTCATGAATCCTGGAATGGAGTGATCATTCATGGTGGAGACTTCGTGATCATCATCTAG
>PRV-2 Japan
CAATAATAAAAATGAAAATCAAGAGAATACAACTGAAGAATCTGC-CATAACTACTAATAATCCTACTGGAAAAGTTACTGACAATGG-ATCATCTTCGTCTAAGAACAGCACTCTT--CCCGCCATTTCGGCCTCAGACAGTGACAGCAGTGAAGAGGAGACGATTGTTGAAATTCAGAAGATTCAAAAGAAGAAATCTCAAAAGAAGAGCACGTCGCTGCCCTCCACCACACAGAACGATGCTGATCCGTCTAACTCGGTTGTGAAGTCTGGGACTGGTATGGCTGCTAACATCA-------------GCGCGATCAACGCTTTACCCCCTACCGTTACTATGCCCCTTCAAACCACTCAGTCTTCTCCTGGTCCTGCTGTTGATCAGTCTGGTGAAACCAAGCTTGGTAGATCCTCTAACACAAGTGGAAAAGAAGCTGCGATGCAGGCCCCCGCCG-----------TTGACAAATCAGATGTCACTGACAATCCAAAATATGACCCCACCACTTCTGCCGGA--GTCACTTCC-----------------TGTCCCATTTGCTTCATGTCGCTTAGCTCTGTTCCCGATTTA-CTGCGTCACATCGCGATGCGTCACGCCCCGGTTGACGGTTTCTCCACCACCG-------CTCCTCAAATCCAGGATGCTGAACGACAATTCATCACTATC--TGGAGTGCTCACAATGCTGCCGCTCTGTCTTCCTTGTCCACTGGTCTCACTACTAGTTCCAGTTTCCTTTCAAAGATACCTCCACGATTGTTTGTCTTTGATGATGGCATCTGTTCCTCATTCAGATTCATGACCGCTGTTGAAGCGAGGTACCTGCCTGAAGTTCGTGGCTATGCTTGGTACGACGAGATCTACGACATCATCCTTCCTTTTCCTGCT--TCTG-----CTGTCGTTCGAATCGTTTTGGACACCGATTGGGCTATGGTCAGTGATGAAATCCCTCCAATCAAGTTGACTACTCTTCTTCCCACGCTTTCC----------------AATGTCGGCCTCTTACGTCAAGTCTTAACTGTGCTATCTGACAACAGCA------AATACAATCCTGTGTGGTCTCGCGCTAACGTGATCGT-------CATGGCGG--TGAAGTTCA---------------------------TTCTTGCCAATCTCGTCATCAATCGTTCCAGTTCCTGGGCTCAAGACTCAACTCCTTCGGT-GTCTGGTCGTCTCTTGCGTACTGTTCCTGGAA-------AGGCTGA---ATACTGGTCATTGAT------GTATCCCAGA--CGCACACTCAACGCTAATGT-CAGCAAGATC----TCGCGAT----TCGTGGAACAGACTCAAGCTGAACGCACTGGACGTGTCGACCGTGCCATGCTGTATCAAGGTGAGAAGGTCATTTACACTGATGTGGCCGAGACTTGCGACACGTTGACTGTCAGGCTTCGGGATATGTGGACTGGTAAGA---TCTTCCGCATGCATTACACTCACTCTGACATCGCCCTGGCTCTATCCGAATGTGCACGTGTCGTTTCCTTCTCGGCCGTCATGGCGCTCTCTCCTCGTACCATCCTTCCATGCCGGGCTACCACTGACGAGCGAAAG-------TTGGCTCAGGT------GCTGAACACTGCTAGGTTAGGCGATCTTAGACTGCGTATCGAACC--AATCATCCAATCCGCC--GCTGACACTCTGCGTTGCGT-CACTATGCTGGAAATCAATCCTAAG-----ATTCTCACTGCTGTTTTGAATAGGATTTGCGAGAA-CCAGACTCAGTCCGT-----------CACTGTCACTGGAACTATTCTCCGCCTTTTGAGTTCCGCCACCACCGATTCCACCGCCTTTTGGACTTGCGTT-GCCAGCTGGTTGTATAACGGTATTGTCACCACCACACTCAGAC------AACAGGATTACCCCAATCCCACTGCGTCGATCACCGATTACACCGCGCTCTGGTCTGCTCTCATTGTCAG---------------TTTGGTTTCTCCACTCACCAACGATCCTAATGCACCAGTCAA-GATCTTCATGACGATG-GCCAACTTGTTCAACGGATACGAGCGCATTCCCATGAACAATGCCAGCATGAC---ACAAGGTACTCCACCA---TGGGCCTTCAACAATCCTAAC----AAGTGGCCAGCCT-----GTTTCATCAACCCTCGCAACATCAACGCCAACATCGCACCCTTCATGCGCGCTTGGGCT--------GACTTGA----TCCACCGATATTGGCCTCAACCTGGAGTTGTCAACTACGGTTCTCCTCATCACTTTGGTGCCACTGAGTTGTTCGTTGAGGATGGTCAG---ATCGTTACTCCTTTACCTGTTCAACCACAGCAGTTTGAATACGCGG--CGCTTGATAGAGACAATGAGATGTCCACCTGGATCAATCAAGTGTGTAACTTCTTCATTCGCTGCATCAATGGCACTGACCTGAGAACCGCTTCCAACCAAGCTACTCAACAAGCCC-TGATATC----CGCCATCTCCCAGCTCAAAACGTCTCCATC------TCTGACGTATGGTTACATG----------TCTCGCTATCTTCCTTACGAACTTGCGATGATTGCGCCTACACTCGCCTTCCC---TCCCTTCCAACTTCCATTCCAACGTCTGAATGTCAAT-GATATCGTGTATCAGATTGGTGTTCGCCGTCAT------GTGGTTCGTGATCAGGTTGAGCCTGCCCTTGACACCAGCTCTACTCTGGAGACGATTGGTCAGCTCATTGAGGTCGATGCTCAGGCTTTGTTGGTTTCATTGCTCTCAGGTACCATGAATCCAAAGGTTCTGCCATCCG-TCCACTACGCTGAGAAGATCACTCCTTTGTACATGGATGACGACTTCTTTGCACCTCATCAGAGAGCTGTGATTGTGAGCGAAGCGTACTCATT-----GGTCCGGACCATCATCT--CACAGATTTCTGACACTAGAGGTC-CTCAGA-TCAACCCGTTGGCATGGATTCCAGCCCCCAACGCATC------------------CTCTCCTGTCTCAGCTGAAGTGGCTCGT-----TTGGTTAATGACATG--ATCAAG-------------GACGCCTTCGACATGCCTGGGGAG-----CTTTTGGAAGGACTCATAGGATATGGAGATCCTAGGTATACTCAGGTGGAGTTGGTGGCTCAAAGATGTCGTGCCGCGCCGCT-----------------------------------TCGATTC-GAACCTC-TCATCC----------CACCCT------CAGTTCT-GGCTCAAGAATTA-----------CAGCTGGTCGAGAATGTCATGACCTCTGA--ACCTAACCTGTTCGG----------CCTGGCGACCGGTGACCTGTATCTGGAGCGGATAGACACATCAGCTG--GCTTCTCTGGTTTGAACGTGATCGGGTGGGAACAGTGGGACGCTAACACTCAAGGAGTCATTGTCGCTGGTTCTTCTCTGCTGATCTGCAGTGGCTTCAATGGTGTTGACCCGATGATCATGGACGCTGATGGAGTGGAGAGACCGATTTCTGGAAGATGGGTGGTCACTCTGGAAGCGTGGAGAAGTAGTGTGGTGACGGT--------CCAGAAGCTCTTG---------CTCCCAA----GGATACGTGCAGGCAA-ATTGGCTGTGAGGATCATCGTCGGGTTGTTTCCATACACCATCAACTATTACGAGCCTGCCGT-TGGGATTGATGAGTGGAAACTGTTGTCAGATTGGGCGTCGATGTGTGAGCCTACAGGTATCCCCGCTATCCCATTCACAGCTCC---TGTTCCATCAGATGTGTCCGTGG---TCACTGCTGCATGTG-------------TCCGATATCTGCGAT---------GTTCCACTTTCAACGAAGGTTCACTGATGGCTACAAACACTGGA-TCTCCGCGCACTGTGTTC-GGTCAGTCTGTCGAGTTTGA-----------------TACTGGAAGATGGATGC--AGCTGTGTGACATGAACACCGGGCCAGATGAGATACAGCTACCAAACATGATTGAGTTCT-----------ATCAAATCTTCCGACGTTA----CAACATTACTCAGACTGAGCTGACGCAGGTGGTCA----------CACTCACTGGCGCATTGACTCATCCAGTACTCAATTACGCTTTATGGGCTGCGCATAACACGACTTAAGAACCTACCACTACTTGAACGAGACACTGAAGAATATACTTATGAAGAATTAATTAACTTTTTAACGACTGATATCGTCAAGAGATTCCGACAATTTTTAAACGTTGATCGTGAGTGCTACGCAGTACAGTTCCTTTTTCCCCTGACAGGTTGGTGTCCGAAGGTTGAAGTTGTTGATGGTAATAAATACAACACTCTCACTAAACTCATCTCTCTCATCCAGACCAGTTGTGGTTTATTAGCTCGTCAATTGAACGTTCGTTATCCTTTAGTCCGTTCCGCTACTGAAATAGTCAATTCTTTGGTTGTCACTCAATTGGTTGATTGCGCTATCAGGCATGAGTCTACTGCTAAATTGATTGAACACTTGTTTGATGACAATGGTCAGATAAAATCCTTGACTGTTGAAGCCACACTCTGGGATGAGGTTAAGCTGAGTGCCAACGTCACAGCTAGGAGAGGTGTAGTTGAATGCGCTGCCGGTCTGAAGTATTGGGTCTTCGAGAACATCAAAGGGTCGAAGAACTTTGAGACTTGGGGTAAGGATTATCCTGGTTACGCCACTATCCACTTCTATGATGATGCGTCTGGCAGACTGTCCGCTCTTAGGCACATTGATAATGGCGTTCACATTTTTCAGCATTTTGATAATCCTACATATTGCCCGCATCTATATGTCCCATTGGCTGGAAACTTTTCTCGTGGCATGTTTACGGACAGTTTTTCCACGCTTGTTCAGATGGAATGCATTGTCGATCAGGCGAAGGCTAATTCAAACAGTGGTCTGAAGATGGTGTCAAGACGTTTCATTGAGATTATGAAATGCGTTCAACGACCTCTGAATGATGGAACTACCTCTTTAGTCTCTAAGCTGGATGAACTTGGCACTGTTTTGGCTAATGGAGGTCAGTTTGAACTTGCCACCCTTGATCTCACTAGAAGGGACGTCATCCACTCCATGCTTGATACTATTGCTGATACGCCTGAGACGTCTCGAGCGATTCCATTCGACGCCACCAGATTGGTTCTTTTCCTTGACACTGCTTACGTTGGTCCGGCTTCTCCCATTTACTACAACGTTTCGACTTACGTTTTTGGTTTCACCCTTATTGGCTCTGTTTCTGGTAAGGCGATGTCTCGTCCCATTCGATACTCTCCAAATTACAAAGATGATCTTGGTGACCTTTTCACTGTGGAGCGTGCCTTGTCTAGACAT--GTCAAAGTTCGCAATGATTACACTGTCAACTCTGTGTGGGAAGGTCCTCCTCTCATTGATTTCGCGAGATTTGGCGATAAGGTGGAGAATCCGGTCGATGCTCGTTTGAAAGCTGAGTTTCCCTATGATTACTTCGATCGTGATAAGTCCATCAATCGTATGTTGTTCAGGGGCTACAGAAAGACCGTCGACAGATCCTGGGCTAAGGACCAAGCTGTTCTTGAAACCATCTTCTCCGTTGCTGGCAATTGGCTTGTGGCTAATAAGTCCTACACTGCGGCTTACTTCGGCGCTAGTGGAATGCATCCTAATGATGATCAGCCTCTCGTTATTGATCCATGGACTAAAGGTACCATCTTCGGGGTTCCTGCTCCTTCCGCAAAAATAGCTCAGTACGGCTATGACGTCTCTAATGGAGTCATAACAGATCTCACTAGACCTGCACCTTCTGGAACTTTCTCTCTGATTTACTGCGACGTTGATCAAGTTCAAGATGCTGGTGATGACCTGGGAGCATGTTTCCAGATAGTACGATGCCTTTTTGACACTATCTATGACGCACTCACTACTGGCGGCTCATTTGTCATGAAGATCAACTTTCCTACTGCCCAGATCATGGACTTCCTGCGCGAGTTCGTCGCTCCACTCTTCACTGATGGTGTTCTCATCAAGCCCGTTGTCAGCAACAATCTGGAGATATTCGTTGGTTTCTTTTGTAAAGTGCCTAATCGTGGTTGCTACTGGACTTCAGATTGTTCGAGGTTTATGCTCAGACTTCACAACCGTTATGCTCACGTCGATCACGCTTGCGAATACATTCCCGTTTCTGGAAGTGTGAATGAGCATCCTCGAGCCATCTCTGTGCAGGAATATGCCATCCGCAATCCTAGAAGCTCAAGTGACAACCTGGAAGAGGAGATTGAACAGGGTCTTGGGTTGTTTTCTCAAAGATGTGCTGCCAACACCATCACCGTCTCTCGCAACTTGCTACATGGCATGACTGAAATCATCATTAGTGGTACCGTGACTGCTTCTTCTCGTAATCGTTGTGAACGTCTCGGCTACGCGCCCACCATTGATTCGACTACCATCCTACACCAGCATCGAGAAATCGCTCCTGCTCCTCCTCAGCTTTTCCAATGTGAGGCCACTGAGTGGACGTTGTTGGCTATGGGCTACAATGAGCTAGCGGCTAGGTTCATAAATGGTTCTGCGAGATCAGTCGTTGACGTTGGCAGTGGTCCCGAAGGCAGAAGTATCAATTACATCAATTCTGACATCAAGGTCACTTTGTTTGATCAGCGCACTCCTCATCTCAACATGGCGTGGTTCCTCAACGTGGAATACATTCAGGGAGACTACCTCGCACCTAGAGACTGGCGTGGACACACCTTTGACACCGCTATCTGCATCTTTTCCTTCGGAGCCGCCACTGCTGGATCGCCTGTCACTTTTGTTGAATCACTTACCAACTTGCTCAGACTGCTTAAGAATGCTGGATGTGTCAGGATAGTGATTCAACTCAATTGCCCGCTAATGGCTAATCCCGCAGGAATCGTTAACAAGTTGGAGGTTGACGTGGTTGATGAGGATTACTATTTCTTGAAGCAAGGTAGGGTTGAGTCATACGCTCCTCCAGCAACGATTTTGGGCGCCATCGCGCAAACTCTGCCTCAATCCACCATCATGATTAAGACCCTGGATGATGAGCTTTCCTGGTTTCCGCGCATTGTTTCTGAAGGTTTCAGAGTTACTACTGCTGCGATTCGTGATGCCATCACCCTGTCCAGGCTTCTACCTTTGTTCCTGATTCAAACGGCTGTGACTCTTTTTAAGCCAGAGAAGTATGTGGGGTTAGTGGACGAGAAGATCAAGGCTACCTGGACTGTGAATGATCCGTTTACTGATGTCTCAGTGTATTTGGAAGAGATGCAAGTTGGATTCTTCAATGCTACTGAGAGCGAAGTTGTTGGGATCACGGTTGATGTCAAGTTTGACGGTCATCGCACGTATTCTGGCACTTTTGAATCTGATGCAGCTGGGGTCATTTCCTTTGAACAAACGAAAGCAGACGGGACATCTACCATTCTGGGATCATTCTTGTGCGTCACTGGTGGGGAGGCTGTCGCTATCACTTGGCCTGCGGTTGAGAAGATTGGGGACTCGGTCAACGTCGCGACTATTGACAACAAGACTGGTTACGGACTTATGGTGGCCTATGAGCATGATGGAGTGTGGTTGGGTGCTAATGCATATCGTGCTAACGTTTACGAAGACGCTGCTGGTGCGGACAAGATGGACTACTATCATGTGGCTGGCGAGGACAAGATGCAATGGGCGTTGGTGGATTATCATTATGGGACTCCGGGTGCTAGGGTAGTTATTCCGTTCGTCTGGCCTGATGTGAGCGCTGTGGTTGGTAACGTTTTGTTGGCTGCCCCATTTGTCGGTAACTGGATTGTGAACATGGACGGAGCTTATGCTGGAGAACTCAAGGAGGATGGCAATGACATAATTCCAGGTTTGTGGACACTGATGGGTAGATCTGTTGCCGCTAACGGAAGCACTAACTCCTACGAAGCGCCACCTGGGGACTATACGT----------------------------------------GTTGTCAACCAACTACCTGAAGAC------TTGAACAACCTAAGTGTGGCACTAAGTGGCACTATTGAATTAACTACTGATATCTGGACTAACGCTAGCAAAA--------------------CGTTTCGAACAACACAACGACA----TGAAGTATACG---------------ATATAATTAATAAAATAGAATAT------ATTGACTCATTCTTATTGCCCTCATCTTTATTTCAACCTCCACCACACAAAAGATAT------------TGGGAAGTTGATACCAGACAGCGAGTAGTTAGAGCCCC-TAAAGCTGGAGTACCTGACGATGTCTACCTTCCA--------AATGCTAATATCACTGACGTCCTCGAACTTGATTCGG---AATCAATTCATCAATATGGCATGCTCC-----GTAATGAC------ATCAAGATTGGATCTAAGAAGATGGACCCCACCTGTAGAATCGCTGAGACTTTC---TACAATTTGTCCGTGTAC-CAAGCTAATCAGATTAAGTTCCCGCTTGAACGATTTCTTCTCTGCTTGATCGTTGCGTACGCTCATGAGTTATCACCATCTCCACTGCTCGT-TGACGAACAAAATGTCAATCTTCTTCCCATTCAAACAAATCCAGCTCTTTCCGCTC--TCAACAGTGTCATGTTACGATTTATGGAGAATGGATCTTAC------------------------------------------AAACCTCCCTTCCTCAAGACTTCTCGTGATATAGTGTTCGCGTTTTACAAGGATAAGAGACC-TCTCTCAAGTCAAATTCCTCCATTGATGATTGATTTGGTCAACTA--CGCTATTGTCATCTATGCTTG---------------CAACATCCCCAGAGCTATTAGTGTTCCCAC---CGTCCGGATGATGTTGAAGGCTGCTGGCACCACCTCTTATAACCACACTCAACTCAAATTGAAGAAGATCATCCCTGCTGCTTCACTTCTTTCAGTCT---ATCGTCAGTCTACCAGCGGAAGAGTACCCATCGTAGTTTGGGAGGAACCAAGGGAAGAGTATCGCTTTCGTTTAGATGGTGA--CCGTGAGCTGCCTCGTGGATGGAAGAATGATCTGGTTGGAGCTGAGAGCGCTGTGAAGGATGCTGCTGAGTTGGCTGCAAGCTAC--GGTCTGTCCACAGAGTTCGAGGAGTTGCGTTCTTTCTATTCTAAGATCTCAGTTCATGATGGCGTTTCCATGAAGCACGTTCGAGATGCATTGGCTGGAGTGTCATCCATTTTCATCACTCGTTCACCCACCGACACTGTCCTTCAAGAGTACGTTCATGCTCCTGTCATCGAGA-------AGCCAATTCCACCTCAAGATTGGACCG-----------ATCCTGTAGGTCACGTTAGATAC-CTGAGG--AATGATACCCAACATTACGTCGCTCGTA-ATCTCTACGCCACATGG--AGAGAAGCTGCTGTTCAAGTTGC----CAACAATTCAGATA--ATTGGGATCCCA-------ACACTCAGGCGATACTTCGATCT------------------CAGTATGTTACACCTCGTGGTGGGTCAGGTAGTAGTGTCAAGAAAGTTTTGACTGATAAAGGCGTTGTAATGAAGAACTTCTCGA------AGTCTGGAGCAAAAAGTTCGACAAAAATCGTTCAAGCCGCTCAACTTGCC----------AGCATTCCGTTTACG----CAGTACCAAGACGCTATCATGGCTCCCGTTTCTCACGGT----GTTCGGATTCAAGTTCAACGTCGTAGTCGTACCGTTATGCCTTTCAGTGTCCCTCAACAGCAGGTCTCAGCC-CCTCACACTCT-----TTGTGGCAACTACATAAACAAATT-TCTGAATAAGAGCACCACCTCCGGTTCCAACGTCACTGAAAAAGTCATCCCT--CTCGGTATCTTCGCTTCATCGCCTCCCACTAGAGCCGTCAACATCGACATCAAGGCCTGTGACTCTTCCATTACCTGGG----GATTCTTTCTTTCCGTCATCTGTGGTGCGATGCATGAG-----------GGTATGGACAGT--------GTGAACATTGGTGTTCCTTTTCTTGGAGTTCCTGCTACTCTGGTAGATGATGGTATTGACTCTGGCGTCATTGGGACTCGCAGCATCTCTGGTATGCAAAACATGGTTCAAAA-GTTGTCTCAGTTGTACGAGAGGGGATTCGAGTATGAAGTTAAGGATGCTTTCTCA--CCTGGTAACGCT---------TTCACTCATCAC------ACGACTACTTTCCCATCTG-----------------GTTCAACGGCTACTTCAAC----------TGAGCACACTGCCAACAACAGTACCATGATGAAGACCTTCCTGATACATTGGCTTCCCAACAACACTGATGACCTGGAATTGCTTGATTTTATCAA----------GAAGTTGGACGTCAATCGTAACTACGTCTGTCAAGGAGATGATGGCATCATGATTCTA-CCCACTGAAGATGGACGTCCCATTAAGGCCTCA-CACATTGAATCAATGCTTACTTTGTTGCAG-AAATTTGGCCGTGAAAGTGGGTGGGTTTTCG---ACATTGAATTCAATGGCTCCG--CTGAGTAC--TTGAAACTGCTGTTTCTGAACGGATGCAGAATACCTAAC----GTTGGTCGTCACCCCGTCGTTGGTAAGGAGAGGGCAAGTCGTGATCAGGACGTTATCT-----------------GGCCAGGTGGC----ATCGACGC--------------GTTCATCGGCATGTACAACAATGGT-GTTGAAG-------ATCAGTTCAACTG----GAGAAGGTGGTTGAAGTTTTCCTGGGCCATGGCTTGTTT-CCTGTCCTCTAAGGTTAGCTACGTCAAGACTAAGGTGGACGTCATCCAGTATCCTTTCTGGTCCTTCATTTATCTCGGTCTTCCACCCATCAAGATTTTCGACTCTCCTCCGTGGATTTTCTCTCCTTACACTCCTGGTGGTGATTTGGGTGTTTACTCTGTGCTGGTTACTGGTAAGAAGTA--CA---TCATCGATCGGATG----CAAG-----------------TTGGATGCTACCAGAAGGTCAACACCGATCAATCAGTTGAGTCCACCATCTTCCACGGATATGACTACGTCAAGTTCAT------GAATGACTGCGGCATGCTACCAGGCTACTACATGGCTCAAATTCCACGTTCTCCAGACAAGACTAAGAGGAAAGTCATTGGACCTGAATCTAGGGAGCTGATCGACAGCCTGCGTCATTACCTTTTCTCGGATCCTAAACTTACCATCCGTGTGAATTATGGTCATCGAATGGTCACGGACTATCCAGGTCGACTTCCACGCAAGCTGCCTTCTTTGGATGACGTTCCACAGAGATGGTTTGACACTGCTGTTGAAGCTGATATGGCCAGTACTT-ACGAGATTGAGGCGAT-GGACGTTCATCTGTT--------GCGAGGT---CAGTTCTCTCGATAT--------------------------CAATCATTTT-----CCAAGGTTCTGGAA-GCGTACCTATCGGTGGATTGGGAATTG-ACTG--ACACTACCATACCTGCTGGGATGTCTTTGAACGTGCCCTTGGTTGCTGGATGTGACCCCACCAATGGTGAGCCGTACTACAAGATGATGGGACTGGGACCGATGA-TGGAATCAATTCAGAC--------TTACT-----TCCACGGTACCGTGTTCATGAGCAG-GGCGGTTTCGGGCTTGGACGT---GGAATCCATTGACGTTGCTCTTCTGAAGATGAAGGCTTTGA------AAGTACCTACTGAGGTGATTACTGGGTTTTTGATGACATGCGGGCTGTCCAAACCGAAGGCTGCGACCGTAG-CGACGAAGATCAACTTCCAAGACATGAAGACAGTTCAAGTTGCCAAGTTGACTGGTTTGAATGTTTCAGACAAGTGGATGAGCATGAACTTTGATCGTCTTTTGCACGCCTACGTTGATGTGAAGACTTACGTCACGGACTCTGG---GAATCAGATTCGCTTGCCTGGTGGAGCTGGATGGTTGCGCGGCGTGATACGTTTCCTTGGAGCCGGCGTTGTCATGACCAGAGTTGGACCCCCTCAGCCTGTTAGGATCACTATCATTCATGGCGGTGGAGCTCGGTTGCACAGCAAATTCCTTAATTGGATGGTGTCCGAATGCCTATCATAAACCTACCTATCGAGCCTACCAACCAGACTATTGTTGAATTTAAGACGTGCGTACAGACTGTTTTCTTAGGATGCATGGATAATGATGACGTCACCTTTGTTGACTACCTGAAACGCGATGTTAAGATCTTCATCGTTGACAACCGCTTTTTGCTCAATCAGATCGCGAAGATGATTGATTCTGAGAATTTTGACTACATCACTGACAAAGTGCTCAACCTTCCCCTGATCAGCGAGAACTGCTTCATTCTGCTTCCACCTCTTCATGTCATGGCCAAGAGATTGTTGTTTTCTAGTGACGCCTATCCTGACGTCGTTCTCACCAAAGTTCCCGTCAAAGTGCTGAAGTCTCAGATCGACAACCCACGCTCTACATCTCTTCTCAAGTTCATGCACAAAGTTGTGACTGACTCAACTTCTGCCTGTGACATGCTGGTCCTTGCCGCTCAAAACTCCGATGTCTTCACTCTGACCACTGACGTGATTGGGATGCCACTTCGTCGCTATGCTGAGAAATCTCACTATCCGGCTGGATTTGATTTTGGACCTGCTCATCCTTCAACCTGGAGACGCATCCCTGTTAAGGCTTCCAACTCTATCCTGGTTCCGATGGTTCCTGTGATGTCCACTGCCAAGACCATGTATTTGGATTGTGACTTCTCCACTTCACCGGAAAAGGTTGGGATCTTCTGGCGTTTGGTTGCCTCAGTGCGTGGTCGGGCTCGTCAACGCGGTGTTGTTGTGGTTCCATCCATGATCAAGACTTTCTACGAAAAGGAACGTGGAGTCAAGAGTACCACTCTCCAATTGAGACGCGAGAACAAGATGGCTGCTAGGTTGCTTCGACTACCATTTGGTCGTTTCCCCAAAGAACACACCTTCAGGCGTGATTTGATCGAGTGTTGTGACCTGCTGGTTTCCACCTCCATTCTCAACAAGATTCTTGGAAATGTCGATGACGAACAGCCACTTTCTGTTGAGAGATACGTTTTTCACGGCGTGCCCGTCGAGTTCATCAATCGTGTCTGTCCTATGATTGGGATTCAAGCTCTGGGTAGGGATGAGAATGGATACCTGCAAGAATGGTTGATCATGTTGTTCCTGATGTCTGACTACATCACTTCCACCTCCAGCCGCCGGCGCCTCACTCTGGTTACGAACTTCGATCCGATGCGTAAATGGTACGACATCACCCTCCTGAAAGTGACCAACACCTACTTCCAGACTCAAGAGATGATGACTCCACCTGCCATTTCATCCTTTGGCGTTTGCAGTCAGAAAGGTACCTTCAAGTCCACTCTGAGCGGTTGGTTGAATCAAGTCGTCGTTCGTGGGATCGAGTTGTTTCCTCCTGGCACCATTGTGGATTCAGACGATTTGGGAGGCAATCTTGATCCTACCTTTGAGAGCGCCTGGGAGACGAATGTGATTGAGAAGATTGGGATGCCTGTCATCATCAGAGGCTTGACTGAAGAGGGAGCGTTTAAGGTTACCACTGACACGATGTTCGAAACCTACGCGCTGTTCAGGAAGCTGTACGATGACATGATCGTCCCCGTGGCGCGCAAGTTCTTCGACTACTCAGTTGCCTCTGGGCGGAAGATGATCTTCGCACACTCTGACAGTGAGTTCCTGGACAACTCCTTCTCAGCGCCATTCTTCAGGACTCACATCACCATTGACAACTATGGCAACATTCTGAATCGTCCTAATCGGATCGGAGGTGTTCTCAGTCAGTACGTGTTGGCAGAGTGTTACAGATTGATGGCCACCTCCTGTAAGTCACAGCCCATCTCCAAGATGCTGAAGGCCAAGCTCATTCCGTGGTGGGAGTTCGACACTTACGCTAAGCGCATCGGAGAACGACCTGTGACGTACTGCCTGGGTGTGAGGATTCCTCCTGAGAGACTGAGAGAGGCTGGTTACTGTAGCCATTTGATTGATCACGCTAGGGTGGAGGTGTTGAAGGCTCAGTGGGTGCCGACCGAAGTTGATGAGTCTTTCTTCCAGAATCCGCCCAGTCTGCCTCTGACCGTGCACCTCGCTGACTCCAAGGCCAACGTCTACGAGAGGATGGGTGACGACAACGACAGGATACCGGTGCTGATCGATACGTCTACCTCCTATATCCCTGAGACGTATCTTCCGCCCGGAGTCGTGTTCTCTCCTGTGCACAAGTACAAGGTGGATGGATGTGAGTTCAACTGCTACCGAGGAGAACCTATCACTTTCAAGGGATCCCTGAGTTGGTGGTGTGCTGGTGGTGAGTG-------------------------------------------------------AATGGGTAACTATCAGACAAGTAACAACCAATTTTGGGTAACTGGCGACGGCAATGAATTTAATGCTGAAGGCGGACTCGACTCTACGAACGCGGCATCACTCGACCTCACAGCTGGAAAAACAAACCCTGGTGGGCATATGTATGTCGTCTCCGGTGATAACACTTCGGAAGTAGTAAAATGGGACAGTCTAGCTCCGCTCTACGGTATAGATGGTCAGATGGTCGTCGTTCTCACCGACATGGGAATCGGTACTTTTGATAAAATGGTGAATTTGATTGAGATGTACAGACCTTTGCTTGAGGCTTCACAGCAAATGGCATGCTATCGTGATTGGAAGAAGGACATCGCTCTTCTTGATGGCTATGTTGGCACTACACCTCAATCTGCTATCACCAATTTTGTCACTGGTGCTTCTGTCATCAACCTGAGAGAGCTTCGCAGCCTTGGTAAGATGTATCAAAACATTCTTGGTGTCATCGCCAACTATGATCGTGATATTCAGGTTGCCATGTCTCTCATTCCACACTCCACTCCAATCGGATCACTCACGGCTGACATGCATTCGATCCTCCGTCTGTTTTCTCTGTCTTTGAAGCCCACGAATGTGTGCTATCTCTACCCAGAGGCCGCGATTCAAGTCATTCGTTCGATCTCTCCTGCCATTCGCAATGTCGCTGCTGGACAGTCAGAATCCACTGTTGAGACTCTGAACCTTTTCGAACCTGTGTTCAACGGCACTGCTCCAAATCAACCTCCGCTCACGGATCAGAGTGAAGTGCGATCCATTGCTCGCTCAGATGCTTCTCTGGCACAGCTTTCTCTCATCTCCAGTATGGAACCAATCGAGGCGCGAGCTCTGAAAAGTGGCACTCCTACCAAGTCTTATGACGTTCGTCTGGTGGATCCCATCACAACTCCTTGGGTCTCTCAAGCTTCAGCTCTCAATGTCAAGACTGCTCGCATCACAATCACCGACTCAGCTGGGAAGTCCTGGTACACCGCTGTTGGAAAGAACACGCTCGCACTCCATCTGGATGACATCACCAGCATGTCGATTACTATGGACCTTGGAGGTGAAAGCTACTACTACCACACCACTGCGA---ATGCTGCCGAGACCGTTGACCCAGCTTCTGGTACCGTCGCCTTCCTGCTGTACTCCGTCACGAAGCCCCTGGAGGAGATTGCTGTCGCTGCCGCTCTTCAACATGCGAAGATTGTCGCTTTTGAGAAACTGCTTGTCTCTCATTCCAGCATTCAAGGAGCGAAGATCATCTCCAACACTTCACTTCGCTACAACTTCGATCACAAGAGCATCAAGGCTGACAAGTCGGAGTTGAATCACTACCTGTTGTGCCAGATCTTGTACCCAAATCTGTCAGAGACCACCACCTACACTCAACAGGACGCCTGGGCTGGTAAGACCACTCTTCAATCTCTCGATTCTGATAAGGTGACGGTCAAAGGTGTTGAGGTTGAGCGCGTCATTCCTGCTTCAGCTTTTGGCAACTATTCTACCGCTGAGCAGAAGTCCTCTCTTCCCAACGACCTTCATAGCGTCATGACTACTCACCTGGAGAGGGCCGCTAAGTCATTAATTGCTATTGATGATGAGGATCAAGAAGGTGGTTCCACGGTAGCGAACGCCATTTTTGGTGCATTGATCTCCAAGCAAGCTCCTGTCGTTGGACCTGTCCCCTGGAAGAATGTCAAGTTTGATGAATTGAGGAATTTGTCTGACAAAGCGGTTTCAAGCTTCAAACGAGACCCTTCGCAAGCTCTGGTTTCACACGATCCAGTACTAGGAGACAGCATCGTCATGACTTCACTCCTGAGTGGGATAGGGAATGCCGTGAAGACTAAGGGATTGTCTGCGTCATGCAAGGACACCAAGAGCGCTCTCACTGCGGCACAATCTGGAAAGACGGTAAGGCAACAGATCTTGGACAAGATGGCTAAATTGTTTCCTGCGGGACCACGCCCTGAGAAGAAGATGATCGAAGAGGGACCGCCCAAAAAGGAAGTGAGGCGTCTGGGAAATCCACGTCGAGGCCAGAACTAGATGGCGGAATCACTTACCTTTGGTGGCACTCCCAGAAAGCTCGAGCTTCCAGCGTCCGGTGGAAAACCGACCACTATCACTGTTGTAGTTGGCGATCTGGGCTGTAGTGTCTATGGCACTGTTCCTCGTGGAACCGAAGATTTTGTCTCTTCCTCTCAGTACCTAGCTATGTGTCGTCACATGCTGGCCCTCACTCCTCATTTGAACAACGGGAGCCTGACTCACTACACCGCCTTCTCTACCATTCGTCGTTTGGTTGCTGATCTTGGTCTTCCTGGCGTGCGTAATAGCGATCTCCCTGACAAGAAGTGTGCCATTCTTGAAGCGTTCGAGCGTCGTGGCGTTCTCGCTGATGCTGCAGTGGCTGCTGTTGAACTTCCTCTCTCCCTGGACATCACTGACCCTTCTGCATTTGTTGACCCTGCCATCATTGTCAGTCTTCCTGCCCAACTCCAGGGACAAGTTGCTACCGCCTTTGCTCCTCTCTCTCTTCCCACTGTCACCATGCCTCAAACTGTTCCTCTCATCACCCCTGCTCTTGGTATGGAGAACGATGACTTCAACCTTTCGCGTTACTTCTACGCTTCAGGATTCATCGACCAAGCTTCTAGAATTGGCGGGACCGTCAATGACGAGTACGTTAAGGCTTTCACAAGGGCGCTTCCTCTCTTCGATGATGATGGTGCTATCCCTGATGAGTGTGACGTCCTGACCTGTCTCTGCTCTAGGCATGAGGACCTTTCCATCCTGACTCCCCTGGCCGTCAATCGCACTGCAGTCGCTGACATGATTGAGCTGTCTCATGACAATCAACCTCTGGCCTACGTACGCACTGTTTTCGTTGAGGACTACATCGAGGCTCATCTGGATTCACTCCGTAAGAGAGAAACTGCCACGCCCCTGGTGCTGAAGCTGACTGCTGTCAATAGTGTGACTCCTCAGGCTCTTAAGGCTCTGGTTGACGCTAAAGCTACTGATTCCATCTTCAATCAGGCTGACAAACGCTGGGTTATTGGACTTGACCCCATGTTCGCTGAGTGCTGGCCTGGAGCTATGACAATGCTTTCCATGCTCTTCGACCACAAATGTGAGTATTGGTCTAACAGGTGCCGTTTCATCACACGCACTGCTCTGTTGGGAATGAGTGACGAAGAGGCGAGACCTAGAGTTCAGATGATGCGTACTCATTACTCACTCAACAACCCTCTGCTCTGGTACTCCATGCGTGGCGTCTACTCCTCTGAAGGCCGTTCCAAGATTCACTATGCCAGTGGTGATCGCATGCGTCTGGGACTTCAGGTTGGCGCGTATAGAGATCGCCAGGTTACCATGCTTCAGGACCTTTCCGTCGTGAGTGGGATGGACATCGCCAACACCAGGGACTTACTCGCTAAGAAGGACCAGGAATTGGTTGACAAGAATGCTGAGCTGGCC----GCCCTGAAGCTGACCATCGATGAACGT-GACGATCAGATTTTGGCTCTCACCGCTAGGATTGACCG-------------GGTCCTGATTGATGATCAGATTAAGATTGACGATTTGA-------------CCA--CTGAGCTTGGCAAGGTTGAGTCCGCTCTCAACGT--CAAATTGTCTGAAGCGTCTGATCAGTTGAAAGC-----TCTCGCTGCTGCGAAGTCCGACGACCTGGTGAGTTTTGAGCGTTGTTTAGCCGTTCCTCATCTGATGGCCAAGCCTAATCCAGGTCAGAACC-CTGCTCCTAATCCAATGTTGGATACTCACTGGCCCGCCATGTGTGACCGTTACGTGTCAGAGATGCACAAGGTTGACGACATCTGGGAGAAGAGGCTGGATGAGGCTACTGATCGAATTGCTACGGAGATGGCTGAAGAGACCGCTGATATCTTGAGTCGGAGGGAA------------GTTCATGTGTGCCCCCCAC------CTCCACCACCTTCTCCTGCTTCAACCGCTTCTTCATCTCAACATGACGTTTCTGACGACGAGGCGGAGAGAGAGAGTACGTCAAGCGCTACCAGCAGTCAGAGCAAGAAGATCATCTGGAACCGTTCCGCCGCAAGAACGCCTAATCGAGAGGTGAATTTCGCTCAGATCACTAGCGCGAGGAGGGTGGAGCACTACGAGCTGGGTTTACCACGTGAAGGAAGGTTCCCGATTCAGGAGGGTGTGTCCCTGGACGCTCGGTCGACAATGTCTAGAGGGTTGATGATCCATGATGTGACGGAGTTCCCACCTTTGATAGACTTTGGAATAGGAGCGGATTGGCCGGTTGATGTTGATAACGTGCTACGGAGCTATGGCGAACCATAGGACGGCGACGACGACTGACTTTTCTGATTTTATTGAATCAACTTTACACGGTACTATTATATTCTATGATGATCAACACAACGTCTCACATGAATGGCTACCTGGTGTTACCAAGTATGTCAGGGTCGGTTCCGTTAGAGTATGTGTTCAATGCGGGCATCGCGTTGGTCTGTCTCATAGTGTTAAGCCTACTTTGGTCACTCATCAATGCGATGGCGAGTCGATGTGGGATCATTCTGCACCCGGAGATTGGACATGGGATGAGTGGGGTTATTTCGTCACTAGCTGTGCTAATTCCCTTTCTGCCAACGCCGACGCATACCTCAAGATGCTCACCAACCAGTGGACCGACGCCAACACCGGGGGCAGCAACGACCGCCAAGACCGACGTGGAATCTCTGAAGCTAAGCGACGCCTTAGAGACAGTATGAAAGGCATCATGAAGAAGAAAGGAACAAGTGACACTGGTTTGTCTGGCTGGATGGTCTTGGACCCAACTGAGCAAGGGATTGCGCCCGACTTCTCTTCTGACCTTGGTCGTTTGATGGAGATGATGGATGAGCTGGATCCTGTGGAGCAGACGACTGGGAATGGTGGTAAGATATCTGGGGCTTCCAGTTCCGCGATTCCTCACAAGATCATCCTGCGTCCTGCCTTTGGACCTTTGCCCATCGTCATGTACCTGGACACTCGCGAAGATCACAACGCCTATCTGTACCTTTCACTGAAGACGAAGGCAGCCATGATCAACATGTTGCGAAGGACCTGTTACAGCGGAATGCCAGCTACGATGGTGAAGATGACTCAAGGTGC----TTCCCTGGACATGATGGAGGATCGTACT----GTGAAGAACGCCAGGCGCCTCTTCTTCCACATGCACGTTGGCCACGCCATCTCAACTGCTGGATCCAGCTCTCTCACTCTCGCTTCTGGAAAGGTTTCCCACTCAGGTCAGAATTTGCTCAAGTGGAGTTCGGCGTGAATGGCTAGAGCAAACTTCTCGGGTATTTCCGCCTTTTTCGCGAACGTTCCTTACGTTCAAGATGGCAACACAGTTAAACATGCATTTCTTTCTGGTGATTCATTATTCTTTCAGGGGACCAACACACTGTACTCCACACTGTCCACCAGTTACCAAGGAAATGATGAACTTCCTACACCATTCACCGTGATGTACCAGACGGCCATGGTTCGGTCAGCCTTGTTCCAGTACCCTTTGTTTGGCGGAGGATGGAATGCTCGCAGTTATCGTGATCTCGTGTTCACTTCTTCTGCCATGCTGAACGTTAAGACTAACACGTCTCCGACTTGCCCTCCCGCAATTGTACCTCGGTCTGCTTACGTTTACAATGTCATGAACAACCAGAGGTATGCTCAGAGTGCTACTGCCCGAAGTAAGGTGTATGTCGACTTCTCCATGACCACCTTGTTCCAAATGGATCGGAACGGCTTTGCTCTGCCACTTCTCTTTGACACCAATGACAATGGCATCGACGTCACTCTTGCTCTGACTAGCTTGGTCGGTCAATCCTGGAGCACTATTGTCGGGTCTAGGTATGAGAGTGCTGGTAATGCGACTATGCACGTTGACAATCCAATTCACAAAACTAACAGAGCGTTGATGTTGCTGTATTTGGGTAGTGCTTGCGGCTATTTCAATGCGACCGTTACCTGGAACGGATTCTACTTCAGACAGAGTGGGAAAGCCGCTTCTTGGAATTCTGACATTGATCCAATCCTGGTGCGCGGGGACTCAGCTCTTCAGAACAAGATCACTCTCAACAACCTGAACAGGTGGGTGGTGTACAAGGACTGTCTGTGGCAGATGTCTAGAGGAACACTTCATGCTTTGGTTCTTGGCGCCATGATCTGTGCGGTGGAGCAACCTGCGAGACCACTCTCCACTAACGCTGTCTTGGGTCGGACCGTCTGCATTCCTTGGACTGCCGCTCATGGAATTGCTGGTGATGGGATTTCCACTGTCGGTATGAGATTCATTGCCATTGAGAATCTGATCCGGTGTGGTACGTACACTGCCGCTGAGGGTGCTGAAGCCGATCTTGCCATTGCTGCTTGGGAGACTCGGAGTGGCAACCACATGATTAGGATCGGCCTTGCTGATGACGTCAATGTCCGCGCTGGAGTTAACGTGCGTCGTGTGAAGCCGTGGGACAATCAAGGTCTGTTTCGGAATTTGAATGGTGCTAGGGGACTAGCGAATCTCATAGGGGTTAATACACGGTAACATGTCGAACTTTGATCTTGGGCGTCAGGCTAATAAGCCAAAAACAGAATACCACCTTACTGCTTTACCGTACTTGAAATGTGGAATAAAGAACAGCGAGTCTATTGGCTCCGTGATCATCAACTTTCCTGCGCGTTTCGATACGGCAAAAAGTGTCAACCCCCTCTCCGCCTTGACCAACGATGGGTTCCTCAAGTTCAAAGATCCTGCTGACAATCTGGCTTCTCGCGATCGTCCTACTTTCGCCGATTACGTCCGGGCTTTGAAGCCGTCTCCTGAGCATCCTCACCATTTCCAGGTCCTGGATCCGACTTTCACTGATGAGCTTCTCAAGGCGTGTGACCCAAACTTCAACTGGTCTACGATCAAGAGTGGAGACAAGTACTACCTGCCTGCCATCAGCCAAGCTTTGGTGTACCGTGCTGCTGGATTCAGATTCAATGCTGATGGTCATCTCGAGCAGACTGGCTCATTGCTTCCGATCACTCTGGGTGTGAGTAAGGCTACATGTGCGCTTCCAGTCCTGGTGGACGCCGGTAACGTGATTTGTCCTGAAGGTGACGCCGCTTCGTTGTACGCTAAGGACAAGCTTCCATCCCTGGACATCCAGTTCGGCTATCCCAAACCGAAGAACGGAAATGACTCTGGTGCATATACCAAGTCCATCAATGGCTACCAGATTGGTTCATATGGTCTGAAGTTGGTTGGAGGTCATTTCCTCAAACTCATTCACATCCTGAACGCCATGTGCCTGAAGGCTGATCTCAATCTGCTGGCTCAAGTACCATCTCTGGCCGATTCGCTGAACAAGGGCATGCGCTGTGGTTACGCCATGTTGCAATACGTCTCCCAGTTTGCGACGATCGATCGTGAGATGCTGATGCTGTCATTCCTGCTTAAGGAGGCTAACGACCCTACATTCCCAGAGGTTGCTTCGATGTGGAAGAGCATTCAGGATGGTGACGCCCGGATGGACGACATGCGATTCGACCTGCAGCCTTTTGGAATCATGGCTTCTTCTGCATCTCTCAGGGAGGGGGTTCGCATCATGGCAATGTTCTGCTAGATGTACAGATTTACCCAGGAAGACCATATTATTATTAACTCAAGACTCGACGCAATTGAGGAGCAAAACAAGAGAGAATTTGCAGCCATCAAAGCCGAGATCAGTAACAACCGTGGACTACTCCGCAGCCTGATGAGTGGACAAGGACGTTCAAGTGGGAGGATTGATGAACTGACTAAGGATGTTGGTCTGCTGCACGGCCGTGTGGTTTCACTCGAACACGCACTCGATGACTTGAGAGCTGACTTCGATGCCTTCACTCCTACCGTTGGTCCTGAGATTGATGACAAACTCAAGCCTCTGGAGCGTCAGATCGCTGGAATGAAGGATCGGATGAACATCATGTTTTCGAAAGTTTCTGTTCTCTCTAAGGGCGTGCTTGGCAACTACCAAGTGGTGGACAACCTGGGTCATGATGTGGGTGG---TGTGGCTG--------GACTCGCTTCTCAGTCTACTTCCAGTCTGATGCATTACCAAGACCGTTTCCCTGAGAATCTGGCTGGAACTTTTGCTCTGTCTACTGGAGTTGGGTACACGTTCGTTGGGACTGCTCAAAAGCCTCTGCTCCGCGTAGAGAACTTCATGCAGAGCAACCTCCGGATGAGACTGAGTGACACCGCTCTGATGTATGGAGGAAGTGACATCCCTTTGATTCAACAGTCATTGCTGCAGGTTGAGACGACTGTTCCACCTGGGCCTGCTGATTGGTCTAAGCTTCCAGCCATCAATGG----AGGAGTGCTGTGGTTGAGCCTGGTGGACTACGAAGGAGTGAATGCTTCTCCCATTGTGGTGATGCGAAAGGTGAATGCCACTCTGACGGTGATCATCATACCCGACAAAGTGGGCCGAAAGAAGCTGAACTTCCTGCTGTCGCTGGATGAGCCGATCAAGACGGACGAGCATTGGAATGGGATGATCATCCACGGAGGGGACTTCCCAATCATACTCTAA
>NOR/060214
CGCTTGTCAACCAACTACCTGAA----GAC--TTGAAAAACCTGAGTGTGGCACTAAGTGGCACTATCGAATTAACTGCTGATATCTGGACTAACGCGAGTAAAA--------------------CCTTTAGAACAACACAGAGACA----TGAAGTATATGACATAATTA------GTAAAATT--AATTTCATTGACA-------------CATTTCTGATTCCATCTTCTC-----TTTTCCAAC--------CACCTCCACATAAAA-GATATTGGGATGTCGACGTCCGTCAGCGAGTGGTTCGGGTGCC-TAAGTGTGCAGTTCCTGATGATGTCTACCTCCCT-CACGCTA-------ATCTCACTGACGTGCTGGAAGTCAATGTTG---AATCAATTCACAAATATGGCCAATTGC-----GGAAAGAG------ATACAAGCAGCAGCTAAAAGAATGGATTCGACTG--CTAGAATCGCAGAAACTTTC---TACAATCTTTCAGTATAC-CAAGCCAACCAAATCAAATTTCCGTTGGAGAGATTCCTTTTGTGTTTAGTGG---TTAGTTATGCGCATGAATTGTCTCCATCCCCTTTACTGCT-GGATGAACAGAATGTTAACTTCCTGACCATCGAGTCCAATCCAGCTCTTTCGGCTC--TGAAGAGTATCATGTCGCATTTCATGGAACATGGGACATACAA-------ACCACCATTCT---------TGAAAACT-----------------TCACGGGATATAGTTTTCGCGC----TTTATGAGGATAAACGACC-ACTGTCCAGTCAAATCGCTCCATTGATGATTG---------------ATTTAGTTAACTACGCGATAGT--TATTTAC----TCTTGTAACATTTCTCGCTTGATCAGTGTCCCTACCGTACGATTAATGTTGAAGGCTGCTGGAACTACATCGTACAATCACACCCAGC---TGAAATTGAAAAAGATAATTCCCGCGGCTTCACTCTTGTCTGTTTATAGTGGTGAAACTACAG-GTCGTGTTCCCGTTGTGGTGTGGGAGGAACCGAGAGAAGAATACAGATTCAGGTTGGATGGAGC--GCGTGATCTACCTCGTGGCTGGAAAAACGATCTTCAAGGTGCTAAGAAAGCTGTTTCAGATGCTTCTGATTTAGCGAGCAGTTA--CGGGATGACAGCTGAGTTTGAGGAATTGAGATCCCACTACTCAAAGATTTCGAAACATGACGGTACTGGTATGAAGATGATAAGGGATGCTTTGGCTGGTGTTTCCTCGGTATTCATTACGCGTACGCCTACTGATACTGTTTTGCAGGAGTACGTTCATGCACCAGTGATTGAAC--------GCCCCATTCCCCCACAAGATTG---GACAGATCCTGT-TGGTGTTGTGAAGTATCTGAAGAATGACACT--------CAGCATTATGTGGCTCG-AAACCTCTACGCAACATGG--CGTGAAGCCGCTGTTCAAGTCGC----CAACAATCCAGACA--ATTGGGATCCAA-------ACACACAAGCTATACT----------------ACGT--TCTCAGTACGTCACTCCTCGTGGTGGATCAGGCAGTAGTGTCAAGAAAGTATTGACTGACAAGGGTGTTACACTAAAGAATTTCTCAA------AATCGGGTGCGAAGAGTTCTACTAAGATAGTACAGGCTGCACAACTGGCT----------AACATCCCTTTCACT----CAGTATCAAGACACCATAATGGCACCAGTGTCTCATGGC----GTTAGAATTCAAGTGCAG--AGACGTAGCAGAACGATAATGCCTTTCAGTGTACCTCAGCAACAGGTTTCTGCT-CCTCACACGTT-----ATGTGGTAACTATATCAATAAGTT-CCTTAACAAAAGCA----CAACTTCTGGCTCTAACGTTACAGAGAAAGTCATACCA--CTTGGGATATT------------TGCTTCGTCTCCGCCAACTAGAGCCGTGAACATTGACATCAAAGCTTGTGACTCGTCCATCACCTGGG----GATTCTTTCTGTCTTTGATATGTGGCGCTATGCATGAG-----------GGTATGGACGGA--------ATAAACATCGGAGCCCCCTTTCTCGGAGTACCTGCCACTTTGGTTGAGGATGGTCTGGACTTGGGAATCGTCGGTACTAGAAGCGTCTCTGGTATGCAGAACATGGTTCAAAA-GCTTTCTCAGTTGTATGAACGAGGCTTTGAGTATGAAGTTAAAGATGCCTTCAGTCCTGGAAATGCTTT-----TACCCATCATACCACTACTTTTCCTTCTGGTTCGACTG--CCACCTCCACTGAACACACGGCGAATAACAGCACAATGATGAA---------AACCTTCTTGATGCATTGGCTCCCTAACCAT----ACGGAAGATCT---CGAGCTGATAGATTTTGT--------------------------TAAGAAGCTCGACGTGAACAGGAACTACGTTTGTCAGGGAGATGACGGTATCATGATATTACC-TACCAATGATGGACGACCTGTCAACCACAATCACGT-TGAGTCAATGCTCAAGTTGCTCAGTGCATTTGGAAAGGAGAGTGGATGGATTTTTG---ACATTGAGTTCAATGGATCAG--CCGAGTAT--CTGAAACTTTTGTTCCTCAATGGATGCAGAATTCCGAAT----GTTGGTCGCCATCCCGTTGTCGGCAAGGAGCGTGCCAGTCGTGATCAAGACGTCATAT---------GGCCTGGAGGT------------ATTGACGC--------------TTTCATCGGTATGTACAACAATGGT-GTTGAAG-------ATCAATTCCACT----GGAGACGCTGGCTGAAATTCTCATGGGCGATGGCATGTTT-CCTTTCATCCAAA-GCAATCTTCATCAAAGGGAAGTCTGACGTGATACAGTATCCTTCATGGTCTTTCATCTACCTTGGTTTACCTCCAATCAGGATCTTTGACTCACCTTCATGGATATTTTCACCTTACACGCCTGGTGGAGATTTGGGTATGTACTCTATCATGGTCACAG--CCAAGAGATACATCATTGAACGAATGCAATCTTGTGGTTATCAGAAGGTCAACGGAGACGCATCCAACGAATCCACGTTCTTTCGA--------GGTTACGACTACGTGAAATTCATGAATGATTGCGGAATGTTGCCCGGCTACTACATGGCTCAAATTCCTCGCTCACCAGACAAGACAAAGAGGAAAGTGATTGGTCCAGAATCTCGTGATCTCATAGACAGCCTGCGCAGTTACTTGTTTTCAGATCAGAAACTCACCATCAGAGTTAAC-TATGGACATCGT-ATCGTTACTGATTATCCTGGTAGGCTGCCTAGGAAATTGCCATCTCTTGATGATGTTCCACAACGCTGGTTCGATACTGCTGTCGAAGCTGATATGGCGAGCACA-TATGAGATAGAAGCCAT-GGACGTGCATCTGCT-----------TAGGGGACAGTTTTCACGTTAT--------------------------CAATCCTTCT-----CAAAGGTGTTGGAC-GCTTATCTATCCGTGGACTGGGAATTG-GCTG--ATTTTACGATTCCAGCTGGATTGTCTTTGGACGTACCATTGGTGGCTGGATGCGATCCTACGAACGGTGAGCCGTACTACAAAATGATGGGCTTGGGGCCAATGA-TGGAATCCATCCAAAC--------GTACT-----TCCATGGAACTGTGTTCATGAGCAGA----GCGGTCT--CAGGTC-TTGACGT-TGAATCCATCGATGTGGCTCTGTTGAAGATGAAGGCGCTAAAGGTACCTACCGAAGTGATCACTGGCTTTCTCATGACGTGTGGACTCTCCAAACCAAAAGCTTCTACTGTAGCAACCAAAATCAATTTCC----AGGACATGAAGACAGTTCAAGTGGCCAAGTTGACTGGGTTAAACGTGTCTGACAAATGGATGAGTATGAACTTTGACAGATTGTTACATTCCTACGTGGACGTCAAGACTTATGTGTCCGACAGTGG---AAATCAAATACGGTTGCCTGGAGGAGCTGGATGGTTGAGAGGAGTGATCAGATTCCTTGGTGCTGGCGTTGTCATGACCAGAGTTGGACCACCTCAACCTGTGAGAGTTTCGGTAATTTATGGTGGTGGTGCGCGTCTACACAGTAAATTACGCTTTATGGGCTACGCATAACACGACTTAAGAACTTACCACTACTTGAACGCGACACTGAAGAATATACTTATAAAGAAATAATAACATTTTTAACGACTGATGTTGTGAAAAGACTTCGTCAATTCCAGAATGCGGACCGAGAATGCTACGCAGTTCAGTTCCTATTCCCTCTCACCGGATGGTGTCCTTCAATCGACGTTGTTGATGGTACGTCTTACAACACCCTGACGAAGCTAATCAATTTGATTCAAACCAGTTGCGCACTATTAGCTCGTCAACTAAATGTACGTTATCCTCTCGTTGGTGCCGCTAACGCGATTGTGAACTCACTCGTGATCACTCAACTAGTTGATTGTGCGATTCGACATGAATCAACATCTGCATTAATCGAACATCTTTTTGATGATAATGGGCAGATATCTTCTCTTACTGTTCATGCGACGACTTGGGATGAGGTTAAATTGAGCAAGAATGTGACTGTACGGCGCAGAGTTGTCGAATGTGTCGGTGGCCTGAAATACTGGTTATTTCGTAACATCAAAGGATCAAGAAACTTCGAGACTTGGGGCAAAGATTATCCCGGATATGCTACCATACACTTCTTTGATGATTCTGCTGGCAAGCAGGCTGCTATCCGTCACATTGGGAATGACGTTCATGTCTTTCAACATTTCGACAATCCAACTTACGCGCCTCATTTGTATGTCCCATTAGAAGGCAATTATTCACGTGACATGTACACTGACAGTTTCTCAACATTGGTTCAGATGGAATGCGTCGTTGATCAAGCTAAAGCTAACTCCAACAGTGGGCTGAAAATGGTCTCTCGAAGGTTCATTGAGGTGATGAAATGCATTCAACGCCCTATTGGTGAAACTGGTGTCTCCTTGATCACTAAGCTTGATGAGATTGGGACCGTTCTTGCTAATGGTGGTCAGTTTGAGTTAGCTACTCTGGATTTGGGCAATCGAGAAGTCATACACTCCATGATGGATACCATTTCTGACACTCCAAATGCATCCCGCGCGATACCATTTGACGCGACAAGATTGGTGATTTTCCTTGACACAGCATATACAGGTCCAATGCCATCTACTGAGTTCAATGTGTCTACCTACGAGTTTGGTTTCTCCCTAATAGGATCTGTGTCAGGTAAGGCGTTTCCTCGACCCATCAGATACTCCCCCAACTACAAGGATGACTTGGGAGAT--TTGCACGATGTTCAGGAGTTACTCAAAACTTACGTCAGGAGGAAGGAAGACTTTTCCATTGGAACTATCTGGGATGGGTTACCATTGGTTGATTTCGCTAAATTTGGCAATGTCGCTACTCCAGCCATTGATCCACGTTTGAAGAAAGATTTTCCAACTGACTACTTTGAAAGAGAACAGTCAATCAACAGAATGTTGTTTCGTGGTTACAGGAAAACGATTGATAGGTCGTGGGCAAAGGATCAAGCTGTTCTTGAGACGATCTTCTCTATAGCTGGTAACTGGTTGACTGCTAACAAATCTTATACTGCAGCCTACTTCGGTGCTAGTGGGATACATCCAAATGATGACCAACCACTCGTTATAGATCCATGGACTAAAGGAACCATTTTCGGTGTGCCAGCTCCTTCCTCTAGAGTATCTCAATACGGCTATGATGTGTCCAATGGGGTGATTACAGACTTGACGCGACCTGCACCATCTGGCACTTTCTCGTTCATCTATTGCGATGTGGATCAAGTTCAGGATGCTGGAGATGATCTGGGTGTGTGCTATCAAATAGTTCGGAGTCTCTTTGACACTATCTATGACGCTCTGACCACTGGCGGCTCTTTCGTTATGAAGATCAACTTTCCAACTCGCCAGATTATGGATTACCTGACTGAGTTCGTCGCGCCTAAGTTCACTGATGGAGTCCTTATTAAACCGGTTGTTAGTAACAATCTTGAACTGTTCGTTGGGTTCTTCTGCAAGATTGAGAATCGTGGATGTTATTGGAATTCGGAATGCTCGCGCTTCATGTTTCGACTCCACAACCGTTATGGGCATCTTGATCATTCTTGTGAGTACATACCGATTATGGGCAATGTGCGTGAGCATCCACGTGGCGTGTCATGTCAAGAGTTCGCGATCAGAAACCCGACTAGTTCTAGTGACACTCTAAGCCAAGAGATAGAATTGGGTCTAGGCTTGTTTTCTCAGCAATGTGCAGCCAACACCATCACCATCTCACGCAACCTACTTCATGGCATGACCGAGATCCTGATAAGTGGGGTGGTTACTGCTTCCTCCATCAACAGATGTGAACGATTGGACTATAGCCCCACCATAGACTCCACTACCATTCTTCATCAGCATCGAGAAATTGCCACTGCGCCTTCCCAACTTTTCCAGTTCGAGGCATCAGAATGGACGTTGTTGGCAATGGGATACAACGAATTGGCCGCTCGTTTTGTAAACAGTAGCGCAAAATCGCTAGTTGACGTTGGCAGTGGCCCGGAGGGTAGGAGTATTAACTACATTGATTCACGAATCAAGGTCACGCTCTTCGACCAACGAACACCGCACATAAACGTGGATTGGTTCAATAACGTGGAATACATTCAAGGTGACTATCTCCAACGTAGGGACTGGCGTGGATGCACTTTTGACACAGCCATTTGCATTTTCTCTTTTGGAGCTGCCACGGCCGGATCACCGATCGGGATGATGGAATACTTAGTTGAGCTGCTTGATATCTTGAAGGATGCTGGATGCTCGAAGATTGTGATCCAACTGAACTGTCCCCTAATGGCGAAACCAACTGGCGTGGTTAATAAACTGGAAGTTGATGTGATCAACGAGGATTATTACTTCATCAAGCAGGGAAGAGTGGAACCTTATGCGAGTCCTCAAGACGTGCTTGGAGCTATCACACAAACTTTGCCTCAGTCTACAATCCAGATAAAGACACTCGATGACGAATTGTCCTGGTTCCCACGCATCACATCAGAAGGTTTTAGAGTGACAACCGAAGGGATACGGGATGCCATCACGCTCTCTAGACTGTTGCCAATGTTCCTCATCGAGACGTCAAAAACACTTTTCAGACCTGAAAAATACGTTGGACTCGTGGATGAGGTTGTGAAAGCCACCTGGACCGTGCTAGATCCTTTTGTCGACATCTCAGTCTACATGGAGGATACCTGCGTTGGCTTTTTCAACACTCTTGAGGATGAAATCATTGGCGTCGAGGTTAAGGTCGTGTTTGACGGGCAGGGTACATTCCGTGGTACTTTCTCTACTGACAAGGCTGGGGTAGTCACATTTGAACAGACCAAAGAAGATGGCACCTCTACTATACTTGGTTCCTTCCTTTGTGTCACTGGGGCTGATGCTGTCGCAATCACTTGGCCTGCTGCTGAGGTTGTTGGAGATAAACCTAATGTCGCTAGCATCAAGAATAACAGTGGTTACGAACTGGTTGTGGCTTACGAATACGATGGGACTTGGATTGGGGTAAATCCGTACAAAGCGAACGTGTACGAAGATGCTTCTGGAGATGAAAAGATCGAATATTACCATGTTGTTGGAGAAGAGAAGCTGGCATGGGCTCTCGTAGATCATCATTATGGCTCTCCTGGTGCGCGGGTAGTCGTCCCCTTCGTATGGCCTGACGTTAGTGCTATCCCTGGTGATGTTCTGGTGGCTGCTCCATACGCTGGGAATTGGCTAGTGAATGTTGATGGCAATTTGGCTGCTGAACTCCACGTAGACGAGCCCGATGAAGTACCTGCACTCTGGACATTAATGGCACGATCTGTAGCTAATAATGGAAGCTCTGATTCTTACATTGGCCAGGCTGGTATTTACACGT----------------------------------------GTACTAAAGAAAATACAAAAGACTTGACTGCTGACGACACTGC-TATATCTTCTAATAATCCTACAGGAAAGACTACTGACAATGG---TGGTACCGGAAAGAATCGGGGAACATTACCGGCTATTTCAGCGTCGGATAGCGACAGCAGTGAAGAAGAAGCGATTGTTGAAGTGCAGAGAATCAAGAAGCTCAAAAATCAGAAGAAGAGTACGAAGTTGGCTACGACAACTCAG----AATGACTCTAGCGAGAATAACTCTGTCGTGCAACCAGGAATGGGTATGTCTGCGAA-------CCTGAGCACGATCAATGCGCTACCACCAACGGTCACTATGCCACTGCAAACAACTCAATCTTCTCCTGGACCTGCAGTTGATCAATCTGGTGAGACGAAGTTGGGAAGATCGTCTAATGTCAGTGGTAAAGAAGCGGCAATGCAGGCTCCGGCTG------TAGATCGATCTG---AAGTCACGGACAATCCAAAGTATGATCCTAGTACGTCTACAGGC--ACCACATC--TTGTCCCATA------TGTTTCATGACGTTG------AGTTCAGTACCAGATCTG-CTTCTACATATTTCGATGCGTCACGCTCCTGTTGACAGTTTCTCAACCACTG-------CCCCTCAGATCCAGGATGCTGAAAGGCAATTCATCACTATC--TGGAGTGCACATAATGCTGCCGCTCTTGCTTCGTTGTCTACGGGTTTAACCACCAGCTCAAGCTTCTTGTCCAAAGTACCAC-CTCGCT----TGTTCGTCTTTGATGATGGAATCTGTTCATCTTTTCGATTCATGACGGCTGTTGAAG------CACGTTACCTGCCGGAAGTACGTGGTTATGCATGGTACGACGAGATTTATGACATCATCCTTCCTTTTCCTGCCGCAGCTGTTGTAAGGATCGTTCTTGATACTGATTGGGCTATGGTTAGTGATGAGACCTTGCC------------GATCAAGCTCACGACTCTGTTACCCACCCTCTCTAAC-GTTGGGCTATTG--CGCCAAGTGCTGACAGTGCTTTCAGACAATAGCA------AATACAATCCTGTGTGGGCTCGTGCTAATGTGATC-------GTTATG----------------GCAGTTAA-------GTTCA------TTCTAGCCAATCTCGTCATCAACAGATCCAGTTCTTGGGCTCAAGACTCAACACCATCTGT-TTCGGGTAGACTTTTGCGCACAGTGCCTGGTA-------AACCTGA---ATACTGGCCTCTGAT------GTACCCACGT--CGTACTCTCAATGCTAACGT-CAGTAAGA----TCTCTCGTT----TTGTGGAGCAAACCCAAGCAGAACGTACTGGCAGAGTGGATCGTGCTATGCTTTATCAAGGTGAAAAGGTGATATATACTGATGTTGCCGAGACAT-GTGACACTCTGACTGTTCGCCTGCGTGATATGTGGACTGGTAA---GATATTTAGGATGCATTACACACATTCTGACATAGCTTTAGCTCTCTCTGAATGCGCAAGAGTCGTTTCTTTTTCTGCCGTCATGGCTCTGTCTCCACGCACCATCCTACCGTGTCGTGCCACTACTGACGA-GAGAAAG------CTGGCGCAGGT------TCTGAACATTGCTAGGCTTGGTGACTTACGGTTACGTATTGAAC--CAATCATACAATCTGCT--GCCGATACTTTGCGTTCTGT-AACTATGCTGGAGATCAACCCAAAA-----ATCCTGACTGCCGTTTTGAACAGGATATGTGAAAA-CCAAACTC--------AATCCG-TTACTGTCACCGGCACCATTCTTCGATTGTTGAGCTCTGCGACCACCGACTCTTCTGCCTTCTGGACGTGCATC-GCAAGTTGGTTGTACAATGGCATAGTCACTACAACT--CTGCGCCAACAAGACTATCCCAATCCCACGGCATCCATCACTGACTACACTGCGT-TATGGTCTGCGTTGATAGTGAGTTTGGT--ATCACCACTGACCAATGATCCAAATGCCCCTGTAAAG-ATCTTCATGACCATG-GCCAATCTCTTCAACGGATACGAGCGCATACCTATGAACAACGCAAGCATGAC---ACAAGGTACACCT---CCTTGGGCTTTCAATAATCCAAAC----AAATGGCCTGCTT-----GTTTCATCCGACCACGAAACATCAACCAGAACATCGCACCATTCATGAGAGCTTGGGCT---GATTTGATTCATCGCTACTGGCCTCAGCCTGGTGTTGTTAACTATGGTTCTCCACATCATTTTGGTGCTACCGAGTTGCTGGTCGAAGACGGTCAAATCGTGACTCCATTGCCTGTTCAACCCCAGCAATTTGAGTATGCGGCGCTCGATCGTGACA--ATGAGA---------------TGTCAACCTGGATCAATCAAG--TATGTAACTTTTTCATTCGTTGCATAAATGGTACTGATCTTCGGACAGCTTCCAACCAGGCTACTCAGCAAGCGC-TAATCTC----TGCCATTTCACAGCTGAAGACATCCCCTTC----TCTCA-CGTATGGCTACA----------TGTC-CAG-GTATCTGCCTTACGAATTGGCTATGATTGCTCCCACTTTGGCTCTGCC---TCCGTTCCAACTTCCTTTCCAGCGGCTGAATGTTGAC-GACATCGTCTATCAGATTGGGGTACGTCGTCA------CGTTGTTAGGGATCAAGTTGAACCTGCCTTAGACACTAGCTCTACCCTTGAGACTATTGGTCAACTGATTGAGATTGATGCTCAAGCCTTGCTTGTCTCTCTACTCTCAGGGACCATGAACGCCAAGGTTCTTCCTTCTG-TTCACTACGCTGAAAGGATCACTCCACTGTACATGGATGATGACTTCTTTGCGCCCCATCAACG--AGCCGTGGTTGTCAGTGAGGCATACTCTTT--GGTACGCACCATCATC--TCACAAATCTCAGACACCCGGGGAC-CTCA-ACTCAATCCTTTGGCCTGGATTCCTGCTCCTAACGCCTC------------------ATCTCCAGTGTCTGCT--------GAAGTGGCTAGACTCGTTAACGACATG--ATTAAAGAAGCTTTTGACATGCCAGGTGAGCTGTTGGAAG---------GGTTAATCGGCTATGGCGACCCAC-------GATACACCCAGGTCGAGATCGTTGCGCAGAGATGTCGAGCCGCTCCACTCAGATTCGA---GCCTTTGATCCCAC----------------------------CTTCCGTTTTAGCTCAAGAG--------------CTGCA-----GCTGGTT----------GAAAATGTGATCACTTCTGA--------ACCAAACTTGTTTGGGCT-----CGCCACAGG------AGATCTGTATCTT-----------------GAACGCATCGATACTTCCGCTG--GTTTTTCAGGTTTGAACGTCATTGGATGGGAACAGTGGGACGCTAATACCCCAGGTGTAGTCGTGGCGGGCACCTCCTTGCTGATCTGTAGTGGTTTCAATGGTGTGGATCCCATGATCATGGACGCGAATGGTGTTGAGAGACCGATTACTGGCAGGTGGGTCGTAACTTTAGAAGCTTGGCGTAGCAGCGTG---GTCACCG-----TTCAGAAATTGCTG---------TTACCTA----GAATCCGTGCAGGCAA-GTTAGCGGTCAGGATCTTGGTTGGCGTCTTCCCTTACACCATCAACTACTATGAACCAGCCGT-TGGCATTGATGAATGGAAGCTTCTTTCAGACTGGGCATCTATGTGTGAACCAACAGGTATTCC-----CGCCATACCTTTCACTGCCCCCATCCCATCTGACGTGTCCGTCG---TCACCGCCGCCTGCG-------------TGCGTTACTTGAGATGCTCCAC---TTTCAATG---AAGGTTCTTTGATGGCCACTAACGCTGGG-TCTCCACGCACCGTGTTT-GGTCAGTCTGTTGAGTTTGA-----------------CACTGGAAGATGGATGC--AGCTGTGTGACCTTAATACTGGTGTGGATGAAATTCAACTGCCTAACATGATTGAGTTCT-----------ATCAAATCTTTCGGAGATA----CAACATCACACAGACTGAGTTGACCCAAGTTGTGA----------CCTTGACCGGAACATTGACTCATCCTGTACTCGATTA-------------------AATGCCTATCATTAACCTGCCTATTGAACCTACTGACCAGAGTATTACCGAATTTAAGACACAAGCGCAAACCGTGTTTCTAGGATGCATGGAAAATACTGACGTCACATTTGTTGATTATCTTAAAAGGGATGTTAAGATATTCATTGTCGACAACCGTTTTCTGCTGCCGCAGATCGCGAAAATGATTGACTCCTCTGATTTTGATGAAGTGACGAGTGCTGTTTTGAACCTACCCCTAACAAGTAACGCTTGTTTCGTGCTCCTGCCCCCACTCTCATTGATGGCAAAGAGGCTTCTTTCTTCCAATGACTCTTACCCAGATGTTTTCTTTACTCGCGTTCCAAACCGCGTTCTGAGAGCTCAGGCCGACAACCCCAAATCCACTGCTCTTCTGAAATTCATGCCAAAAGTTGTGACCTCTGCAACAACTGCTTCTGAGATGTTGGCGATGTCCGTTCAGAACTCTGACGTTTACACCTTGACTACGGATGTGATTGGGATGCCTCTGCGCAGATACGCTGAGAAGTCACATTACCCTGCGGCTTTTGATTTTGGAAATGCTCACCCCTCCAACTGGCGTCGCTTGATTGTCAAACCCTCCAACTCATTGCTGATACCAATGGTGCCAGTCATGTCCACTGCCAAAACCCTGTACCTGGATGGTGATTTTTCCACTTCTGCTGACCGTACTGGTATCTTCTGGCGTCTTTCTGCCTCCGCAAGAAACCGAGCTAGACAACGTGGAGTCATTGTTCTCCCTGTGATGATCAAGACTTTCTATGAGAAAGAGCGTGGGCTGAAGAGCGGACCAATCAAGTTGCGTCGTGAACACAAGATGGCTGCAAGACTCTTGAGGATTCCTTTTGGTCGAGTCCCAGCTGAAGTGACTTTCCGTAGAGACATGGTTCAATGTTGCGATTTGCTGGTCTTAACGTCCATTCTGAACAAGTTGCTTGGTCCCCTGGAAGCCGGTCAACTGCCACCTGTCGATAAGTATGTTTTCCATGGTGTGCCCGTTGAGTTCATCAATCGAGTTTGTCCAAGCATCGGCAGTCAGACTCTTGGTCGGGATGACAATGGCTATCTCCAGGACTGGTTGATCATGCTGTTTCTGATGTCTGACTACATCACTTCCACTTCCAGCCGCCGGCGCCTGACACTAGTGACCAACTTCGACCCAATGCGGAAATGGTACGACATCACTTTGCTGAAGATCACCAACACATACTATCAGTGTCAAGAGATGATGACTCCTCCTGCGATCTCCGCCTTTGGTGTATGCAGTCAGAAAGGCACCTTCAAATCCACTCTCAGTAGTTGGTTGTCCCAAGTGGTGGTGCGTGGAGTGAACCTTTTCCCAGAAGGATCGATTGTTGACTCTGATGACCTGGGAGGAAAGCTGGACCCAACTTTTGAAAGTGAGTGGGAGACTAACGTCATTGAGAAAATCGGCATGCCTGTCATCGTCAGGGGTCTAACCGAGGAGGGAGCATTCAAGGTAACAACTGACACGATGTTCGACACGTACGCTCTGTTCAGACAGCTGTATGACCGGATGATCGTCCCAGTGGCTCGTCATTTCTTCGACTACTCTGTCGCCTCTGGCCGAAAGATGATCTTCGCTCACTGCGACAGCGAGTTCCTGGACAATTCATTTCCCTCTCCTTTCTACCGGACACACATCACCATTGACAACTACGGAAACATTCTGAATCGTCCAAACAGAGTTGGTGGTGTCCTGAGTCAGTACGTGCTCGCAGAATGCTACCGATTGATGGCCACCTCATGCAAATCTCAGCCAATCGCTAAGATGCTCAAGGCCAAATTGATTCCATGGTGGGAATTCGACACTCATGTCAAGCGAATGGACGGGAAGCCAGTCACCTACTCTCTTGGTGTGAAGATACCGTCCGAAGTGATGCGTGAGGCTGGCTACTGTGGACATCTGATTGATCATGCTCGTATTGAAGTCCTCAAGGCGATGTGGCTACCAGAATCTGTGGACGAGACGTTCTTTCACAACCCACCCAGCATGGCGATGACAGTCCACCTTGGCGACTCAAAGTACAATCAGTACGAGCCTGTTGGTGAACACAATCTGAACATCCCCGTGCTGATGGACACTTCCACTTCCTACCTTTCTGAGACCTATCTGCCACCTGGCGTCATCTTCACTCCAACGTCGAAATTTTGCGTTTCAGGATGCGACTTCAACTGCTGGAGAGGAAACCCAATAACGTTCAAGGGTACTCTGAGCTGGTGGTCAGAAACAGGAGAGTG-------------------------------------------------------AATGGGTAACTATCAGACAAGTAACAACCAATTTTGGGTAACTGGCGACGGCAATGATTTCAGTGCTGAAGGCGGACTCGACTCTACGAATGCAGCATCACTCGACTTTAAAGCTGGAAAAACAAACCCTGGTGGTCACATGTACGTGATATCCGGTGATAACGCATCAGACGTTGTGAAATGGGATAGTTTAACGCCGTTATATGGTATAGACGGTCAGATGGTTGTCGTTTTGACTGCGGTGGCTATGTCTACCTTTGAGAAGATGGTGAACCTGATCGAGATGTACAGACCTTTGCTTGAGGCTTCACAGCAGATGGCTTGTTATCGTGACTGGAGGAAAGATGTTGCCGAGCTTGATGGCTATGTTGGTACTACCCCTCAATCCGCAGTTACTAACTACGTCACTGGTGCAAGTGTGATCAACCTGCGTGAGCTGAGGAGTCTCGGAAAGATGTACCAGAACATACTTGGTGTGATCGCTAACTATGATCGTGATATTCAGGTTGCACTGTCTTTGATTCCTCACTCTACACCAATTGGCAGCTTGAACGCAAACATGCATTCCATTCTGAGACTGTTCTCCCTCTCTCTGAAGCCTACAAATGTGTGCTATCTGTACCCTGAAGCCGCACTACAGGTGATCAAAGCCATCTCACCAACTGTCAGAAGTGTCGATCCTCAGAAGAGTACATCAATTGTGGAAACACTGAACCTTTTCGAACCCGTCTTCAATGGTACTGGACCAAATCAACCTCCTCTGACTGATCAAAGCGAAGTTCGTTCTATTGCGAGATCGGATGCATCCCTGGCTCAACTTTCACTCATCTCCAGCATGGAACCAATTGAAGCAAGAGCACTCAAGAGTGGCACTCCTACTAAGAGCTATGACATCAGACTTGTCGATCCTGTGACAACACCCTGGGTTTCACGTGCGTACGCTCTGGCTGACAAGACCACTCGCATTCAGATTGTTGACAGCGCAAGGAAGACGTGGTACACTGGAGTTGGTAAGAACACTCTGGCACTTCACCTGGATGATATCACCAGCATGGCAATCACAATGGATTTGGGAGGAGAGAGTTACTACTACAAGACGACAGCGACAAACGCAGCTGAAACTGTTGACCCTGAATCTGCGACTGTGGCCTTCATTCTGTACTCTGTCACAAAGCCCTTGGAAGAGATCACCTCAGCTTCAGAGTTGCAAACAGGAAAGATTGTCGCCTTTGAGAAGCTGCTGGTTGCTGGCTCAAGCGTCCAAGGAGCGAAGATTATCGCGAACACGTCATTGAAGTACAACTTTGACCACAACTCAATTCGCGGTGACAAGTCAGAGTTGAACCACTACCTACTGTGTCAGCTTCTTTTCACCAGTCTGTCCGCATCTACCACCTACACACAACAGGACGCCTGGGCTGGTAAAGTGACAATGCAGTCTCTGGATTCAGATAAGGTGACAGTGAAAGGAGTTGAGGTTGACAGAGTCATTCCTGCTGGTGCATTCGGCAATTACACGACTGCTGAGCAGAAGTCCTCATTACCGAACGACCTGCACAGTGTCATGGCTACACATCTGGAGAAAGCTGCGAAGGCAATGATTGCTATTGACGATGAGGATCAAGAAGGAGGATCGACTGTCGCCAACGCTATCTTCGGAGCCTTGATCTCAAAAGAGACACCTGCAGCTGGTGCGGTACCCTGGAAGAATGTGAAATTTGATGAGTTGCGAGCTATGTCAGACAAGGCTGCCTCCAGCTTCAAGAGAGATCCATCCCAGGCTCTGATATCTCACAATCCAGTACTCGGAGATAGCACAGTCATGACGTCCCTGCTCAGTGGAATTGGAAATGCGGTCAAAACTAAAGGCTTGTCTGCCGCATGCAAAGACACAAAGAGTGCACTGACAGCAGCACAATCTGGAAGATCGGTGAGGCAGACGATTCTGGACAAGATGGAGAAGTTGTTTCCTTCAGGACCCCGCCCAGAGAAAAAGACACTTGAAGAGGAACCATCCAAAAAGGAAGCTAGGCGTCTGGGAGACTCACGTCGAGGCCAAAAATAGATGGCTGAATCAATTACTTTTGGAGGACCATCTCGCAAGCTGGATTTGGCTGCATCCGGAAGCAAACCGATCACGGTCACTGTGACAGTTGGAGATCTTAGCTGCAGCATTTATGGAACCGTTCCTCGTGGTACTGAAGATTTTGTTGTCTCTGATCGCTACTTGGCAATGTGTCGCCATCTGCTGGTTTCCAAGCCAACATTCAACAACGGGACGCTTACCCACTACACTGCTTTCTCTGCTATTCGTGGCATGATTGCTCCTTTGGGGTTTGGATTGATGCGCAATGTCGATGTTGTTGAGAAACAGTGCGCCATCATTGAGGTTCTTGAAAGACGTGGGATGTTGGATGAAGTGAAGGAAGCGGCTGCTGCCTTGCCTCTTCAGATTGATGTTACTGACCCATCTCAACATGTTGATCCAGCGATCATCGCTTCACTCCCATCCCTGATTCAGAATGAGGTGTCTGTTGGGCTTGCACCACTCGAACTTCCTGAGATTGCTATGGAGCAAACCACCCCAATGATCACTCCTGCACTTGGAATGGAGAATGATGACTTCAACCTCTCTCGTTACTTCTTCGCTTCTGGATTCATTGACCAAGCCTCTAGGATTGGCGGCACTGTGAACGATGAATACGTCAAAGGATTCATGCAGGCACTTCCCCGTTTCAATGATGATGGTACCATTCGGGCTGAATGTGATGTTTTGACTTGCCTGTGTTCTCGGGATGAAGATCTATCTGTTCTGACGCCTCTATCTGTCAACTCCACTGCTGTCTCAGACATGATTGAACTTTCTCATGACCACCAGCCAATGGCCTACATCAGAACGGTCTACGTGGAGGACTACATTACTCCTCATCTTGAGTCACTGAGAATGAAGGACACTGCCACTCCCCTTGTTCTGAAATTGGGTGCTGTTAACAGCGTCACTCCAAAGGCTCTGATTGCTCTGGTAGAGGCTAAGGCTACGGACTCTGTTTTCAATCAAGCTGACAAGAGATGGATGATCGGCCTTGACCCATTGTTCTCCGAGTGCTGGCCTGGCGCGATTGCTCTACTTTCCATGCTCTTTGATCATAAAGTGGACTATTGGTCTGTGCGTTGTAGGTTCATTCTACGCAGTGCTCTGATTGGTATGAATGATGATGATGCTCGTCCACGCGTTCAAATGATGCGCATGCACTACTCATTGACTACACCTGCCATGTGGTACTCTACTCGCGGCGTATATTCTGCAGAGGGCCGAGCTAAGATTCACTACGCCAGCGGCGACAGGATGAGATTAGGTTTGAGGGTAGGTGAAGTTCGTGACCGTCAAGTGACAATGCTCAGTGACCTTTCGACCATTCATTCCATGGATGTGGCCAACATGAAGGACCAGCTCATTCACAAGGACGCTCAGCTG-------TGCGAACTCACTGGTGAACTGACTCAACGGGACTCACTCATTGGCAGTCTGCGAATGGAGATGG-----------CTAGACTGGTGGAACGCGCCGTCTTGGTTGAGGCTGCTCATCTCTCTGTCGTCGCTGATCTTGAAGTGAAGAGATCCCAGCTTGAG---GAAGAAATGAGGTTTGAGCTGAACGCAGCAAAGCT-ATCCGCGGATGAAGCTCATGCCAGCGCCCATCTTCAGGCTGAGGAACTTGCCAAATGTCTGGGATCAGA----------------TTTA--TTGATGGCAAAACCACTTCCCG-GCTCAAACAACGCTCCTTTGGCCATCTTGGAGTCTTCCTGGCCCACACTGTGTCATCGCTACATTCAGGAGATGCAATCTGTGGATGAGATCTGGACTGGAAAGTTGGCTGATGCCACTGACGCTATTGCTACTGAAATGGCTGAAGAGACGATGAGGATTATC-GCTGAAAGAGACGCACGG-----GATCACGCTGCTCTTCCAATCCCTGTTCCCAAGCC----------CCAAAGAAAGCCCCGACAC--TATGAACCATCTGACGACGACCTGGATCGTACCAGCACCTCCAGCACTACAAGTGAGAAGAAGAAGAGAGTCATTTGGAATCGCTCTGCCACCCGCGTCCCGCGATCTGACGTCGATTTTTCTGCTATAACGGCTGCGCGACGTGATGAACACTTCGAGCTTGGATTGCCGAGGGAGGGTAGGTATCCGGTCCATAACGGTGTGCCAGGAGAGGTGCGATCAAACGTGACCAGAGGTCTTGCCCTGAACAGTATGAGTGAATTCCCCAAGATAATAGACTTTGGCGGTTCTGACGATTGGGATGTTGACGTCAATAACGTTTTGCGTGGCTATGGCGAACCATAGGACGGCGACAACTACTGACTTTTCTGATTTTATTGAATCTGCTTTACATGGGACTATAATTTTCTATGATGACCAACATAACGTTTCAGGCGAGTGGATCTCTGGCACCACAAGATTTGTTAGGATCGGTACCCTTAGAGTATGTGTTGAATGCGGGCATAGGATTGGTCTGTCTCATAATGCTAAGCCTGCTATGGTCACTCATCAATGCGATGGCACAACGTTGTGGGATCATTCTGCATCCAATGATTGGACATGGAGTGAATGGAGCTATTTCGTCACTAGCTGCGCGAATGCCCTTTCTGCAAACACCGACGCCTACCTCAGAATGCTCAACAAACAGTGGACTGAAGACAACAGTCGTGGTTCCAATGACAGACCAGACCGACGGGGGATCTCTGAAGCTAAGCGACGCCTTAGAGACAACATGCGAAGTATAATGAAGAAAAAGACCACTGGTGATCTCGGTTTTAGTGGTTGGATGGTCCTCGACCCGGATGAATTGGCTATGTTTCCTGACTACTCAACTGAAATGCCACAGCTGCAGGAGGACCTGGATGAACTGAGCCCAGTGGAACAGAAGACGGGAAATGGTGCTAAAGTCCATGGTGCGAGCGCAACTGAAATTCCACACAAGATTGTCCTGCGCCCTGCATATGGTCCGCTACCCGTCGTGATGTACCTGGATGCACGTGAAGATCACAATGCCTACCTTCGTGTTTCCATAAGGACCAAGGCTGAGATGGCAAACATGGTCAGAAGGATGTGTTATGCAGGAATGCCAGCGAACACCATCAAAATGACGCAGGGAACAACGCTGAGTGGT----ATGGAGGAAATGACTTTCCGCTCTGGACAT----AGGCTTTTTGGTCACATGCATTCTGGTCACGCGACATCGACTAAAGGCACATCATCCCTGGAATTGACGGCTAGCAAGGTTTCACACACTGGTGAGAATCTGCTCAAGTGGTCATCGGCGTGAATGGCTAGAGCAATTTTCTCGGGTATTTCTGCCTTTTTCGCGAACGCACCTTACGTTCAAGATGGCGACACAATTAAGCATGCATTCCTTTCTGGCGACTCACTCTTTTTCCAAGGGACCAACACGCTATACCCTACGCTTTCCGCAAGTTATCAAGGAGCTGATGACCTCCCAACCCCATTTAGTGTTATGTATCAGACTGCTATGGTCCGGTCTGCGCTTTTTCAGGTACCACTTTACGGCGGATTGTGGAACGCCAGAAGTTACAGAAACTTGATGTTCACCTCTCAGGCTATGTTGAATGTTAAAACTAACACCTCAGTGACATGCCCTCCACCTGTCATACCTCGATCAGCGTACGTCTATGATGTCATCAACAATCAGAGATTCGCTCAGAGCGCGACTGCCAGGAATAAAGTCTACGTGGACTTCTGCATCACAACACTGTTTCAGATGGATGTTTCCGGTTTCGCTCTGCCACTTCTCTTTGATCCTGATGATAATGGTATTGACGTGACATTGGCACTGACTAGTTTAGTGGGACAATCCTGGAGTACGATCATTGGAACAAGATATGAGAGTGCTGGCAATGCTGCGATGGACATTGACAATCCAATTCATCGTACCAACAGAGCTTTGATGCTGTTGTTTCTTGGTAGCGCTTGTGGATACTTCAATCCAACTACCACCTGGAATGGTTTCTATTTTCGTCAAGCTGGAAAACCTGGTTCCTGGGGCGCTGATCTAGATCCAATCCTTGTCCGCGGTGATTCTGCTCTGTTGAATCGCGCTACCTTCATTCGCGTGAACAGGTGGGTTGTCTTCAAAGATTTCCTCTGGCAAATGTCTCGCGGAATACTTCACGCCCTAATCCTTGGAGGAATGATCTGCGCGGTAGAGCAGCCATTGAGAGCTTTGAATGTTGCTGGAGTGCTTGGGAACACTATCTGTGCACCTTGGACTGGAGTGAATGGACGCATGGGGGATGAGGTAACTACCATCGGACTGCGGCTGGTTGCGATTGAAAATTTGGTTCGTTCTGGTAGTTACACCGCTGCTGAAGGAGTGGTCGCTGACGCTCAGATCGCTGCTTGGGGACTTCGGAATTCCAATCACATGATTCAAGTCAACGCTCAAGATGACGCGAACGTTCTGGCTGGCATCAACATCAGACGTGTGAAACCATGGAATAACGGAGGACCTTTTCAGAGATTGGCTAACGTGAGGGCGCTGGCAAATATCATGGCGGCAAATACACGGTAACATGTCGAACTTCGATCTTGGGCGTCAGGCTAATAAGCCAAAAACTGAATATCACTTGAATGCATTACCTTACTTGAAATGTGGAATAAAGAACAGTGAATCTGTTGGTTCTGTAATCATCAATTTTCCTGCTCGGTTTGACACGGCAAAAAGCGTCAGTCCCCTCTCCGCCATGACCAATGACGGCTTCCTCAAATTCAAGGATCCTGCTGATTCGCTCGCCTCTCGTGACCGTCCCACCTTCAATGACTATGTACGCGCTCTCAAACCATCACCTGAACATCCTCACCACTTCCAGGCGTTAGATCCTTCCTTTGCTGATGAGATTTTGAAAACTTGTGATCCTGGTTTCAATTGGACGTCGATCAAAAGTGGTGACAAGTACTATCTTCCCGCAATCAGTCAAGCTCTGGTGTATCGTGCCTCTGGTTTTCGGTTTACGCCTGACAATCACCTGGAACAAACTGGTTCATTGTTACCCATCGCTCTTGGTATCAGCAAGGCTACCTGCGCTCTTCCTGTCCTTGTGGACTCTGGTACGGTGGTTTGTCCTGAAGAGAATGTTTCCTCTTTGTTTGCCAAAGACAAGCTCTCCTGCCTGGACATCCAATTCGGCTACCCAAAACCAAAGAATGGAAATGACTCCACTGTGTATACCAAGTCCATCAATGGGTACCAGATTGGTGCGTATGGTCTGAAGCTTCCTGGTGGTCACTTCCTCAAGCTGATTCACATTCTCAACTGCATGTGCCTGAAGGCGGACCTGGATCTCCTGTCTCAAGTGCCCTCCCTGGCTGATTCCCTCAATCGTGGTATGCGGTGTGGCTATGCTCTGCTTCAGTATGTTTCCCAGTTTGCCACTGTTGACAGAGAATTGCTCCTGATGTCATTTCTCCTGAAGGAAGCTAATGACCCAACCTTTCCTGAAGTTGCTGCCATGTGGAAAGCTGTCAGAGATGGTTCTGCTACGATGGACGACGTTCGTTTTGACCTGCAACCCTTTGGCATCATGGCTTCCGCTGCATCTCTCAGGGATGGGGTCCGCATCATGGCAATGTTTTGTTAGATGCATAGCTTTACACAGGAAGACCACGTTATTATTAACTCAAGACTTGATGCCATTGAAGAAGACAACAAGCGGAACTTCGCTTCACTGAAACAATCGGCTCAGAACAACACTGGACTGCTTCGCAGCCTGATCGGCGGACAAGGACGGCTTAACGGCAAGATTGGAAATCTGGAGAAGGACGTGAATCTGCTCCACCTCAGAGTGGTTTCTTTGGAACATGCGCTTGATGATCTTCGCGCTGATTTTGACGCTTTTACTCCAACTGTTGGTCCTGAGATTGACGACAAACTGGCTCCGATCAAGACGAAGCTTAAGGCGTTGAGTGACGAAATCATGAACATGAATTCTGAAGTCGCTGTCCTTGGAAAAGGGATCTTTGGTGAATATCAGCTTGCTGATCTGCTTGGACATCCAGTTGGTGGAGTTGCGGCCGCAACAGCACATTCACTCATCAG--CACCTTCCGCCTGG---------GAGACCGTCTGCCTGCTACCACTGTTGGAGATTTCAGTCTGCACACTGGGGTTGGATACAACTTTGTTGGTACTGCTAACCGCCCGAATCTGAGCATTGAAAATTTCATGCAAGGTCAATGCCGCATGTCACTCACTGACACTGCTTTGCTGTACAGCGGTAGCCCCATCCCACTCCTGCAGCAGTCATTGCTTCAGCTGGAAACAACTGTTCCCCCTGGCCCAACTGACTGGACTCAGAT----GCCCCAGATGGTGAAGGGTGTTCTCTGGATTAGCCTGGTTGACTACGAAGGTCTCAACGTGGTACCAGTGGTGGTGATGAGGAAAGTCAATGCTACGGTCACAACGCTCATCATCCCTGACGTTGTTGGTACAAAGAAGCTGAACTTCCTGGTCTCCCTGGATGAGAAGATTGAGGTGCAAGAGGCTTGGAATGGACTGATTGTACATGGTGGAGACTTCGTGATCACTCGCTAG
>NOR-2018/SF-V4105
CGCTTGTCAACCAACTACCTGAA----GAC--TTGAAAAACCTGAGTGTGGCACTAAGTGGCACTATCGAATTAACTGCTGATATCTGGACTAACGCGAGTAAAA--------------------CTTTTAGGACTACGCAAAGACA----TGAAGTATATGATATAATTA------ATAAAATT--GAATTTATTGATT-------------CTTTCTTGGTTCCGTCATCTC-----TATTTCAAC--------CACCTCCACACAAAA-GATATTGGGATGTCGACGTTCGCCAACGAGTTGTGCGTGTGCC-TAAGTGTGCAGTTCCTGATGATGTCTACCTCCCT-CACGCTA-------ATCTCACTGACGTGCTGGAAATCAATACAG---AATCTATTCACAAGTATGGTCAACTGC-----GGAAAGAG------ATTCAAGCTGCGGCTAAAAGATTGGATCCAACTG--CAAGGATCGCAGAGACCTTT---TACAATCTTTCAGTTTAT-CAAGCAAACCAAATCAAATTTCCCCTCGAGAGATTTCTCTTGTGTTTAGTAG---TTAGTTACGCCCATGAACTGTCTCCCTCACCTCTCCTCAT-TGATGAACAGAATGTTAACTTCTTAACCATAGAAGCCAATCCAGCACTTTCTGCAT--TGAAAACCATCATGCTACACTTCATGGAGTACGGGAAATACAA-------GCCACCATTCT---------TGAAGACT-----------------TCACGTGACATCGTTTTTGCCC----TCTATGATGACAAAAGACC-TCTTTCAAGTCAAATAGCTCCATTGATGATTG---------------ACCTGGTTAACTATGCGATAGT--TATCTAT----TCCTGCAACATTTCCCGCCTTATCAGCGTTCCAACGGTACGTATGATGCTTAAAGCAGCTGGGACTACTTCTTACAACCATACTCAAC---TAAAGCTGAAGAAGATCATACCCGCCGCTTCACTACTGTCTGTTTATCATGGTGAGACTGTTG-GTCGTGTGCCCATAGTCGTTTGGGAGGAACCTAGAGAGGAATATCGTTTCAGATTGGATGGTGC--GCGTGATCTCCCTCGAGGATGGAAGAACGAACTTCAGGGTGCGAAGAAGGCGATTGAGGATGCTTCTGACTTAGCTAGTAGTTA--TGGTATGACTGCTGAATTTGAGGAACTTCGCTCTCAGTACTCAAAGATATCAGTTCACAATGGTGTTGGCATGAAGATGATCAGAGATGCATTGGCTGGTGTTTCATCGGTATTCATAACTCGCACTCCCACAGATACAGTTCTTCAAGAGTATGTCCATGCTCCAGTCATTGAGC--------GCCCAATTCCCCCACAAGATTG---GACCGATCCCGT-TGGTGTGGTAAAATACCTGAAGAATGATACC--------CAGCATTACGTGGCTCG-AAACTTGTATGCTACCTGG--CGAGAAGCTGCTGTCCAAGTTGC----CAACAATCCTGACA--ATTGGGACCCAA-------ACACTCAGGCCATTCT----------------GCGT--TCACAATACGTAACACCTCGCGGCGGATCAGGAAGTAGTGTTAAGAAGGTACTCACTGATAAAGGTGTCATATTAAAAAACTTCTCGA------AATCTGGCGCTAAGAGCTCAACAAAAATTGTCCAAGCCGCTCAACTGGCA----------AGTATACCTTTCACG----CAATACCAAGACACCATCATGGCTCCCGTCTCTCATGGA----GTGAGAATTCAAGTTCAG--CGTCGTAGTCGGACGATTATGCCATTCAGCGTTCCACAGCAGCAGGTCTCCGCT-CCTCACACTCT-----TTGCGGCAACTACATCAACAAGTT-CTTGAATAAGAGCA----CAACTTCAGGTTCCAACGTCACTGAAAAGGTCATTCCA--CTTGGTATCTT------------CGCTTCATCTCCACCTACTCGTGCTGTCAACATTGACATTAAAGCTTGTGATTCTTCGATCACTTGGG----GATTCTTCTTGTCTGTCATCTGCGGTGCTATGCATGAA-----------GGTATGGATGGA--------ATCAATGTTGGGACGCCTTTTCTTGGAGTACCTGCCACCTTGGTTGAAGACGGTCTTGATTTGGGTATTGTCGGCACACGGAGCATCTCTGGTATGCAGAACATGGTTCAGAA-GTTGTCTCAACTGTATGAGCGGGGGTTTGAGTACGAAGTTAAAGATGCTTTCTCTCCTGGGAACGCCTT-----TACCCATCACACTACTACATTTCCCTCCGGCTCTACTG--CTACTTCCACGGAACATACAGCGAACAATAGTACCATGATGAA---------AACGTTCCTGATGCACTGGTTACCTAATCAC----ACGAAGGATCT---TGAATTGATTGATTTTGT--------------------------GAAGAAGCTTGATGTCAATCGTAACTACGTTTGCCAAGGAGATGATGGTATCATGATACTACC-CACTAATGATGGTCGTCCGATCAGTTCTCATCATGT-TGAATCAATGTTGGAATTGCTCAGTGTGTTCGGTAAAGAAAGTGGATGGGTTTTTG---ACATTGAGTTTAACGGATCCG--CTGAGTAT--TTGAAACTGTTGTTTTTGAACGGATGCAGGATACCCAAT----GTCGGTCGTCACCCTGTCGTTGGAAAGGAGCGGGCTAGTCGTGATCAAGATGTGATTT---------GGCCTGGTGGC------------ATTGACGC--------------TTTCATTGGCATGTACAACAATGGA-GTTGAGG-------ATCAATTTCACT----GGCGTAGATGGTTGAAGTTCTCATGGTCGATGGCTTGTTT-CCTTTCTTCCAAG-GCAGTCTTCATCAAGGGAAAATCTGACGTGATTCAGTATCCATCCTGGTCTTTCGTGTACCTTGGGCTCCCGCCAATACGCATTTTCGACTCTCCACCTTGGATCTTCTCTCCATACACTCCTGGCGGCGATTTAGGGATGTATTCCATCATGGTCACAG--GTAAGAAGTACATCGTTGATCGCATGCAATCAAGTGGTTATCAGAAAGACAACACTGACTTGTCCAATGAATCTACCTTCTTCCGG--------GGATATGACTACGTCAAATTCATGAATGATTGCGGAGTTCTGCCTGGGTACTACATGTCACAAATACCTCGTTCACCTGATAAGACGAAGAGAAAGGTCATTGGTCCTGAGTCACGCGACTTGATTGATAGTCTTCGTAACTACTTGTTCTCAGATCAGAAGCTCACAATCAGAGTCAAC-TATGGACATCGC-ATCGTTACGGATTATCCAGGCCGCTTGCCACGCAAACTACCATCTCTTGACGACGTCCCCCAAAGGTGGTTTGATACCGCGGTTGAAGCTGACATGGCGAGCACG-TATGAGATCGAAGCGAT-GGATGTTCACCTTCT-----------TCGTGGCCAGTTCTCTAGGTAT--------------------------CAATCCTTTT-----CCAAAGTGTTGGAA-GCCTACCTGTCCGTAGATTGGGAATTG-ACTG--ACCTTAACATACCAGCAGGCCTTTCATTGGATGTTCCACTAGTTGCCGGCTGCGACCCTACTAATGGTGAACCATACTACAAAATGATGGGTCTTGGACCAATGA-TGGAATCCATTCAAAC--------CTACT-----TCCACGGCACAGTGTTCATGAGTAGA----GCTGTCT--CTGGTC-TCGATGT-TGAGTCGATCGATGTTGCTCTCTTGAAGATGAAAGCCCTGAAAGTCCCAACTGAGGTTATCACTGGATTCTTAATGACTTGCGGTCTATCAAAACCTAAGGCATCCACGGTCGCCACAAAAATAAACTTTC----AAGACATGAAAACGGTCCAAGTCGCAAAACTCACTGGATTGAATGTTTCGGACAAATGGATGAGCATGAATTTTGATCGTTTGCTGCACTCCTACGTGGACGTTAAGACCTATGTTTCTGACAGTAG---CAATCAGATACGTTTACCTGGCGGAGCTGGATGGTTGAGAGGAGTGATCAGATTTCTTGGAGCTGGTGTCGTGATGACTAGGGTTGGACCTCCTCAGCCGGTGAGAATCTCAGTCATTTATGGCGGCGGTGCGCGATTGCATAGTAAATTACGCTTTATGGGCTACGCATAACACGACTTAAGAACTTACCACTACTTGAACGCGACACTGAAGAATATACTTATAAAGAAATAATAACATTTTTAACAACTGATGTTGTGAAAAGACTTCGTCAATTCCAAAATGGAGATCGCGAATGTTACGCAGTTCAGCTCCTCTTTCCTCTTACAGGATGGTGTCCTTCAGTTGATGTGGTTGATGGTACTAGTTACAACACACTCGGGAAGTTAATTAACTTAATACAGACTAGTTGCGGATTGCTCGCCCGTCAACTTAATGTCAGGTATCCTTTGGTTGGTGCAGCTAATGCTATAGTTAATTCACTTGTCATCACACAACTAGTTGATTGCGCAATTCGTCATGAATCTACTGCTGCCTTGATTGAACACCTTTTTGATGATAATGGTCAGATTTCATCGTTAACTGTTCACGCTACAACTTGGGATGAAGTCAAGTTAAGTAAAAACATGACTGTGCGTCGACGTGTTGTTGAGTGCGTTGCTGGGTTGAAGTATTGGCTGTTTCGTAATGTTAAAGGAGCTAAGAGCTTTGAGACATGGGGTAAGGACTATCCTGGTTATGCCAACGTTCACTTCTTCGATGATTCTGCTGGAAAACAAGCTGCAATACGTCATATTGGGAACGACGTGCACATATTCCAACATTTTGACAATCCAACTTACGCTCCACACTTGTATGTGCCCTTGGAAGGAAACTATTCACGCGACATGTATACTGATAGTTTCTCCACTCTCGTGCAGATGGAATGTGTCGTCGATCAGGCGCGTGCTAACTCTAACAGTGGATTGAAGATGGTCTCTCGAAGATTCATTGAGGTGATGAAATGCATACAACGACCAATGGGAGAGACTGGCGTATCTATACTCTCAAAATTGGATGAGATTGGAACTGTGTTGGCTAATGGTGGACAGTTCGAGCTTGCTACTTTAGATCTAAGTCGTCGTGAGGTGATACATTCCATGATTGATACGATCTCAGACACGCCAAATTCCTCACGTGCAATTCCTTTTGACGCCACCAGGCTAGTCATTTTCCTTGACACAGCTTACACTGGACCTATGCCTTCTACTGACTTTAATGTTTCAACATATGAGTTTGGTTTTTCTTTGATTGGTTCAGTCTCTGGCAAAGCTTTCTCACGCCCCATACGTTACTCTCCAAACTACAAAGATGACCTGGGTGAC--TTGCACGATGTTAGGGAACTCCTCAGAACATTTGTGAAACGAAAAGATGACGTCACGATAAGCAACATCTGGGACGGGTTGCCTTTAGTTGACTTTGCTAAGTTTGGGAACGCTGCAGCCACACCGGTTGATCCACGCTTGAGAAAGGAATTTCCCAACGACTACTTTGATCGGGAGCAATCTATCAACCGTATGTTGTTTCGTGGTTATAGAAAAACCATTGATCGCTCATGGGCAAAAGATCAGGCTGTTTTGGAGACTATCTTTTCCATTGCTGGTAACTGGCTTACTGCTAATAAGTCTTATACTGCTGCGTACTTTGGAGCTAGTGGCATACATCCCAATGATGACCAACCTCTCGTTATCGATCCCTGGTCGAAAGGCACAATTTTTGGTGTTCCAGCCCCATCATCTAAGGTTTCCCAGTATGGATATGACGTTTCCAATGGAGTGATTACTGATCTGACTCGACCCTCACCATCTGGCACTTTTTCATTCATCTATTGCGACGTCGATCAGGTTCAAGATGCTGGTGATGATCTTGGAGTGTGCTACCAGATAGTTCGCAGTCTTTTCGACACCATCAATGACGCTCTGACTACTGGAGGTTCCTTTGTGATGAAGATCAACTTTCCCACTAGACAAATCATGGACTATTTGGTTGAGGTTGTCGCTCCCAAGTTCACTGATGGTGTTCTGATTAAGCCAGTTGTGAGTAACAACTTAGAGTTGTTTGTTGGATTTTTCTGTAAGGTCGACAATCGTGGATGTCATTGGAATTCTGACTGTTCCAGGTTCATGTTCAGACTGCACAATCGCTACAATCATCTTGATCACGCTTGTGACTACATTCCAATTATTGGCAACGCCAGAGAACATCCACGTGCCATCTCTCGTCAGGAGTTTGCCATCAGAAATCCAACTAGCTCTAGTGACACTTTGAGCCAAGAGATTGAACTGAGTCTCGGTCTGTTTTCTCAACAGTGTGCGGCTAACACCATCACCATCTCACGTAATCTGTTACATGGCATGACGGAAATACTTGTCAGTGGTGTTGTGACCGCATCATCCCTTAATCGTTGTGAAAGACTTGATTACAGTCCTACCATTGACTCGACCACCATTCTACATCAACATCGCGAAATCGCTACTGCCTCACCACAACTGTTCCAGTTCGAAGCATCTGAATGGACTCTCCTTGCTATGGGATACAATGAGTTGGCCGCTCGGTTTGTCAATGGAAGTGCGAAATCTCTGGTTGATGTTGGTAGTGGTCCTGAAGGGAGGAGCATTAACTACGTTGATTCTGATATCAAAGTTACACTCTTTGATCAAAGGACACCCCACATCAATGTTGATTGGTTCGCCAATGTGGAATACATTCAGGGAGATTATCTTCAGCGTAGAGATTGGCGTGGTTGCACCTTTGATACTGCCATATGCATTTTCTCCTTTGGTGCCGCCACTGCTGGATCTCCAACGGGTATGATTGAATACTTAACCGAACTTCTTGAGATCTTGAAAGACGCCGGTTGTACTCGAATCATCATTCAGCTGAATTGCCCTCTAATGACCAAGCCCACTGGTGTTGTGAGTAAGCTGGAAATCGACGTGATCAATGACGATTATTACTTCATCAAGCAAGGAAGAGTTGAGCCCTACGCTAGCCCACAGGATATATTGGGAGCTATCACGCAAGCTTTGCCTCAATCTACCGTTCAGATCAAGACACTGGATGACGAATTGTCCTGGTTCCCGCGCATCATTTCAGAAGGTTTCAGAGTGACCACAGAAGCAATGAGAGACGCTATCACACTTTCCAAGTTGCTACCTCTCTTCCTGATCGAGACTTCAAAAACTCTCTTCCGGCCTGCGAAATACATTGGTCTAGTTGATGAAGTGATCACCGCAACTTGGACTGTTACTGATCCATTCGTTGACGTCTCTGTCTACCTGGAAGACACCTCTGTTGGATTCTTCAATACGATAGATAATGAAATCATTGGAGTTGAAGTTAAAGCCGTGTTCGATGGACGAGGAACGTATCGAGGCACTTTCTCGACTGACAAAGCTGGAGTGGTCACGTTTGAGCAGACAGAGAAAGATGGCACATCTACCATACTTGGATCTTTCCTATGTGTGACCGGCCCAAACGCTGTTGCAATCACCTGGCCTGCAAACGAAGTCGTTGGAGATAACCCAAATGTCGCCTCTCTCACCAATAACACTGGATACGAACTGATAGTGGCGTATGAATATGACGGGACATGGATTGGAGTGAACGCTTACAAGGCTAATGTTTACGAGGACGCCGCTGGAGATGACAAGATGGAGTACTATCACGTGGTTGGCGAGGAGAAACTGGCTTGGGCATTAGTAGATCATCATTATGGTTCTCCTGGCGCTCGTGTAGTGATACCTTTCGTTTGGCCTGACGTTACTGCCTTGCCTGGTGATGTATTAGTGGCTCCGCCTTACGCCGGTGACTGGTTGGTGAACGTTGATGGGAATTTAACGGCTGAACTACACGTCGATGAGCCTGATGAGATACCAGCACTCTGGACTTTAATGACACGCTCAGTGGCTAACAATGGCAGTTCACTTTCATACATTGGCCAAGCTGGTATCTACACGT----------------------------------------GTACTAAAGAAAATACACAAGAACTGACTGTTGACGAATCTGC-TGTATCTTCCAATAATCCTACCGGAAAAACTACAGACAATGG---CGGCGTCGGTAAAAATCGGGGATCGTTACCAGCTATTTCGGCATCGGATAGTGACAGTAGTGAAGAAGAAGCAATTGTTGAGGTACAGAGAATCAAGAAGTCAAAAGCTCAGAAGAAGAGCACTAAATTGGCTACAACAACTCAA----AATGACTCTAACGAGAGTAATATCGTAACTCAACCTGGCATGGGAATGTCTGCAAA-------TGTGAGTACCATCAACGTGTTGCCACCTACAGTGACTATGCCTTTGCAGACTACTCAATCATCTCCTGGCCCTGCAGTTGATCAATCTGGTGAGACGAAGTTGGGAAGATCGTCTAACGTTAGTGGAAAAGAGGCTGCTATGCAAGCTCCGGCTG------TCGACCGCTCTG---AGATTACTGACAACCCTAGGTACGATCCTACCACGTCTACAGGC--ACTACATC--CTGCCCACTT------TGCTTCATGACCTTA------AGTTCTGTTCCTGATCTG-CTACTTCACATTTCTATGCGTCATGCACCCATTGACAGCTTTTCCACGACTG-------CACCACAGATTCAGGATGCTGAGAGACAGTTCATTACAATT--TGGAGTGCACATAACGCTGCAGCTTTGTCCTCACTTTCCACTGGTCTGACGACTAGTTCAAGTTTCTTGTCTAAGGTGCCTC-CGCGTT----TATTCGTATTCGATGATGGAATATGCTCATCTTTTAGGTTTATGACGGCTGTTGAGG------CTCGCTATCTGCCTGAAGTACGTGGCTACGCCTGGTATGATGAGATCTATGACATCATTCTGCCTTTTCCAGCTTCAGCTGTGGTTCGTATCGTACTTGACACGGATTGGGCTATGGTTAGTGATGAAACGTTACC------------TATTAAACTAACCACTCTTTTACCTACTCTTTCAAAT-GTAGGCTTGTTG--CGTCAAGTTCTCACTGTTCTTTCTGACAACAGTA------AATACAATCCTGTTTGGGCTCGCGCCAACGTAATC-------GTGATG----------------GGTGTGAA-------ATTTA------TACTTGCCAATCTTGTCATCAACAGATCTAGTTCTTGGGCTCAAGACTCTACTCCCTCGGT-TTCTGGCAGACTACTACGCACAGTCCCTGGTA-------AACCAGA---ATATTGGCCATTGAT------GTATCCACGA--AGGACGCTTAACGCTAATGT-CAGCAAGA----TTTCACGTT----TCGTTGAGCAAACACAGGCTGAACGCACTGGCAGAGTTGATCGAGCAATGCTTTATCAAGGAGAGAAAGTCATCTATACTGACGTTGCTGAGACCT-GCGATACGTTGACCGTGCGTTTGCGTGACATGTGGACTGGGAA---GATTTTCAAAATGCATTACACACATTCTGACATCGCTCTGGCTCTATCTGAGTGCGCTCGTGTGGTCTCCTTCTCAGCTGTGATGGCGTTATCCCCACGCACAATACTTCCTTGTCGTGCGACGACTGATGA-AAGAAAG------CTGGCACAAGT------TTTGAACATCGCTCGCCTCGGTGATCTCAGACTACGAATTGAGC--CTATTATCCAATCCGCT--GCTGACACTTTAAGATCAGT-TACCATGCTGGAGATCAACCCCAAG-----ATTTTGACTGCTGTCTTGAACAGAATATGTGAAAA-TCAAACTC--------AATCAG-TGACTGTGACTGGGACAATTCTTCGTCTGCTGAGCTCTGCTACCACAGATTCTTCTGCCTTCTGGACCTGCATC-GCAAGTTGGTTGTACAATGGGATAGTTACCACCACT--CTTCGTCAACAAGATTACCCTAACCCCACTGCCTCCATCACGGATTACACTGCAC-TCTGGTCTGCCCTGATTGTTAGTCTTGT--TTCTCCACTCACCAATGACCCAAATGCTCCTGTCAAG-ATCTTCATGACTATG-GCGAATCTTTTCAACGGATATGAACGAATTCCGATGAACAATGCCAGTATGAC---ACAAGGAACACCT---CCCTGGGCATTCAACAATCCTAAC----AAATGGCCGGCCT-----GCTTCATCCAACCTCGCAACATTAACCAGAACATTGCGCCATTCATGAGAGCCTGGGCT---GACTTGATCCACCGCTACTGGCCACAACCTGGTGTCGTCAACTATGGATCACCTCACCACCTTGGTGCTACTGAACTGCTAGTTGAGGATGGACAGATCGTCACCCCGTTACCAGTTCAACCTCAACAGTTTGAGTACGCTGCACTTGATCGTGACA--ATGAGA---------------TGTCTACCTGGATCAACCAAG--TTTGCAATTTCTTCATCCGCTGCATCAACGGAACGGATCTTCGTACCGCTTCTAACCAAGCTACTCAGCAAGCTT-TGATTTC----TGCCATCTCACAATTGAAGACCTCCCCATC----CCTCA-CATATGGATATA----------TGTC-CAG-GTATTTACCATATGAGTTGGCGATGATTTCACCCACGCTGGCGTTACC---TCCATTCCAAATACCATTCCAGCGTTTGAATGTGAAC-GACATCGTTTACCAAATTGGAGTCCGTCGTCA------TGTGGTGAGGGATCAGGTTGAACCTGCACTTGACACAAGTTCCACATTAGAGACCATTGGCCAACTGATTGAGATCGATGCTCAGGCCCTGCTCGTTTCGCTCCTTTCTGGTACCATGAATGCTAAGGTCCTGCCATCCG-TCCACTACGCAGAGAAAATCACTCCTCTTTACATGGATGACGACTTTTTCGCCCCTCATCAAAG--AGCCGTCGTCGTTAGTGAAGCATACTCCCT--AGTACGCACCATCATC--TCACAGATTTCAGACACGCGTGGAC-CGCA-ACTCAATCCTCTGGCTTGGATCCCAGCTCCGAACGCATC------------------ATCTCCTGTCTCAGCC--------GAAGTAGCCAGACTCGTCAATGACATG--ATCAAGGAAGCTTTTGACATGCCTGGTGAACTGCTTGAAG---------GATTGATCGGATATGGTGACCCTA-------GATACACTCAAGTCGAGATTGTTGCACAGAGGTGTCGCGCGGCTCCACTTCGGTTCGA---ACCACTGATTCCTC----------------------------CGTCTGTTCTGGCTCAAGAG--------------CTTCA-----ACTTGTT----------GAGAACGTGATCACTGCTGA--------ACCTAATCTGTTTGGATT-----GGCTACTGG------AGACTTATATCTC-----------------GAGCGCATTGACACTTCAGCCG--GGTTCTCTGGTCTCAACGTTATCGGCTGGGAGCAATGGGATGCTAACACTCCAGGAGTCATTGTCGCCGGTAGCTCTCTACTCATCTGCAGCGGATTCAACGGAGTAGACCCAATGATCATGGACGCTGATGGGGTGGAACGGCCGATTACCGGTAGATGGGTTGTCACACTGGAAGCTTGGCGTAGCAGCGTG---GTCACCG-----TCCAGAAGTTACTG---------TTACCAA----GGATCAGAGCAGGAAA-GTTGGCTGTAAGGATACTGGTTGGTATTTTTCCATACACCATTAACTACTATGAACCCGCTGT-TGGTATTGACGAGTGGAAGCTGTTGTCCGACTGGGCGTCCATGTGTGAACCTACAGGAATACC-----GGCCATACCTTTCACTGCTCCAGTTCCATCTGATGTGTCTGTTG---TCACTGCTGCGTGCG-------------TGAGGTATCTGAGGTGCTCCAC---CTTCAACG---AAGGCTCATTGATGGCTACTAACGCAGGA-TCACCTCGCACCGTGTTT-GGGCAATCAGTAGAGTTTGA-----------------CATCGGCAGATGGATGC--AGCTATGTGATTTGAACACTGGAGTCGACGAGATACAGCTACCCAACATGATTGAATTCT-----------ATCAAATCTTCAGACGCTA----CAACATCACTCAAACGGAACTGACTCAAGTTGTGA----------CATTGACTGGGACTTTGACTCATCCTGTACTCAACTA-------------------AATGCCTATCATAAACCTGCCAATTGAACCTACTGACCAGAGTATTACCGAATTTAAGACGCAAGCGCAGACCGTGTTTTCAGGATGCATGGAGAATACTGATGTCACATTTGTTGACTACCTCAAGAGGGACGTTAAAATATTCATCGTTGACAACCGTTTTCTGCTGCCGCAGATCGCGAAGATGATTGATTCGTCGGATCTTGATGAGATTGCCAGCCAAGTGCTAAACTTACCATTACTTAGCGAAGCGTGCTTCATTCTACTTCCTCCCCTTTCTGTGATGGCTAAGAGGCTTCTTTCCTCCAGTGATTCCTACCCTGACATCTTCCTCACTAGGGTTCCAACTCGCGTGCTTAAAGCTCAATCTGACAACTCAAGATCCACTGCTCTGCTGAAATTCATGCCCAAGGTTGTTACGTCATCCACGACTGCCTCCGACATGCTGACGATGTCTGTACAGAATGCTGACGTTTACACGTTGACCCCCGATGTCATCGGAATGCCACTTCGTCGCTATGCAGAGAAATCTCATTATCCTTCAGCTTTTGATTTTGGCAGTGCACATCCATCAAACTGGCGTCGCTCAGTCATCAAGGCTTCAAACTCTCTCCTGATACCAATGGTGCCGGTCATGTCCACTGCGAAGACCTTATATCTGGACGCCGATTTCTCAACTTCTGACGATAGAACTGGCATCTTTTGGCGTCTTTCTGCCTCCGCGCGTATTCGAGCTCGACAACGTGGTGTAATTGTACTCCCTTCAATGATCAAAACATTCTACGAGAAAGAACGTGGTCTGAAGAGCGCACCAGTTCAACTTCGCAGAGAACACAAAATGGCTGCCAGACTCCTGAGGATTCCTTTTGGACGAGTGCCCTCCGAAACTTCCTTTCGCCGAGACATGGTTCAATGTTGTGATCTGCTCGTTTCCACCTCTGTCCTGAACAAGCTTTTGAGTCCAACCGAGGCTGGTAAATCACCTCCCTTTGACAAATACGTGTTTCATGGTGTGCCAGTTGAGTTCATTAACAGAGTCTGCCCTGATATCGGTACACAAGCTCTCGGCCGAGACACCAATGGATATCTGCAAGAATGGTTGATCATGTTATTCCTGATGTCTGACTATATCACCTCCACCACCAGCCGCCGGCGCCTGACTCTTGTCACCAACTTTGACCCAATGCGAAAGTGGTACGACATCACCTTGCTGAAAATCACCAATACCTACTATCAATGTCAAGAGATGATGACGCCTCCAGCCATCTCTTCTTTTGGTGTGTGCAGTCAGAAAGGCACTTTCAAGTCCACTCTCAGCAGCTGGTTGTCTCAAGTCATCGTGCGCGGCGTCAATCTCTTTCCTGAAGGATCGATTGTGGACTCTGACGATCTTGGCAGCAAACTGGATCCAACATTCGAGAGTGAGTGGGAGACTAACGTCATCGAGAAAATTGGCATGCCTGTCATCATTCGTGGGCTCACGGAAGAAGGTGCTTTCAAGATAACCACTGACACCATGTTTGACACGTATGCACTGTTCAGACAACTATACGATCGGATGATTGTTCCAGTTGCTCGGCATTTCTTTGACTACTCAGTTGCATCCGGCAGGAAGATGATCTTTGCGCATTGCGACAGTGAGTTCCTTGACAACTCCTTCCCTTCTCCGTTCTATCGCACTCACATCACGATCGACAACTACGGCAACATCCTGAACCGTCCAAACCGAGTTGGTGGCGTTCTAAGCCAGTACGTACTTGCTGAGTGCTACCGTCTCATGGCCACTTCCTGCAAATCCAGACCGATTGCCAAGCTGTTGAAGGCTAAGTTGGTGCCCTGGTGGGAGTTTGATAGTCATGTGAAGCGGATGGGAGGCAAACCTGTTCACTACTCACTTGGAGTCAAGATTCAACCTGAGTTGATGAGAGACGCTGGATATTGTGGTCATCTGATCGATCATGCGCGCGTCGAAGTACTTCAAGCGATGTGGGTTCCCGAAGCAGTGGATGAGAGTTTCTTCCATAACCCTCCAAGCATGCCATTGACCATCCATCTGGCGGATTCCAAGTACAACAGGTATGAGCCCATCGGTGAACACAATTTGAACATCCCTGTTCTGATCGACACCTCCACCTCTTACCTTTCTGAGACATATCTTCCAGCTGGAGTCGTGTTCACACCAACAAAAAGATTCACAGTGGAGGGGTGTGACTTTAACTGCTGGAGGGGGAATCCAATCACTTTCAAGGGTACTCTGAGTTGGTGGTCTACAGCTGGTGAGTG-------------------------------------------------------AATGGGTAACTATCAGACAAGTAACAACCAATTTTGGGTAACTGGCGACGGCAATGATTTCAGTGCTGAAGGCGGACTCGACTCTACGAACGCGGCATCACTCGACTTTAAAGCTGGAAAAACGAATCCTGGTGGTCACATGTATGTGATATCCGGTGACAATACGTCAGATGTCGTGAAATGGGACAGTTTAACGCCCTTGTATGGGATAGATGGACAGATGGTTGTTGTGCTGACTGCGGTAGCTATGTCTACTTTTGAGAAGATGGTGAATTTAATTGAGATGTATAGACCATTACTTGAAGCATCACAGCAGATGGCTTGTTACCGTGATTGGAAGAAGGATATTGTCCTGCTTGATGGCTATGTTGGTAGTACTCCTCAATCTGCTGTCACTAACTTTGTGACTGGGGCTAGTGTAATCAATCTGAGAGAACTGAGAAGCCTGGGGAAGATGTATCAAAACATACTCGGTGTCATAGCTAACTATGATCGTGACATTCAAGTTGCCCTGTCCCTGATCCCTCATTCAACTCCAATCGGTAGTCTGACCGCTGACATGCATTCCATTCTGAGGATGTTTTCCCTCTCCCTCAAGCCAACCAATGTGTGCTACCTCTACCCTGAAGCGGCTCTGCAAGTGATTCGAGCTATTTCACCGACTGTCAGGAATGTTGACACTCAACAAGGTGGATCAATAGTTGAGACTCTCAATCTCTTTGAACCTGTTTTCAATGGCACTGGACCCAATCAACCTCCACTGACTGATCAGAGCGAAGTCCGTTCAATCGCAAGGTCTGATGCATCCCTGGCTCAACTCTCTCTCATCTCCAGCACAGAACCCATTGAAGCAAGAGCCCTCAAAAGTGGCACACCAACGAAAACGTACGACATTCGTCTCGTTGATCCCCTCACCACACCCTGGGTATCCAAAGCGTACGCATTGGCTGAAAAGACCGCACGAATCCAATTCACTGACAGTGGTCGCAAAACCTGGTATACTGCAGTTGGCAAAGGAACTCTGGCATTGCATCTGGATGACATCACTAGCATGTCTATTACAATGGATCTAGGTGGTGAGAGCTACTACTACAAGACGTTAGCGAACGACGCAGCTGAAACTGTTGATCCTGAATCTGCCACCGTTGCTTTCATCTTGTTCTCAGTCACGAGGCCCCTGGAGGAGATAACCACTGCGTCAGAGCTGCAGACTGGGAAGATCGTTGCTTTTGAGAAACTCATGGTCGCAAACTCCAGTGTGCAGGGCGCTAAAATTATTGCAAACACTTCCCTGAAGTACAACTTTGATCACAATTCTATCAGCGGCGACAAATCTGAATTGAACCACTACCTGCTGTGTCAACTGCTCTTCAACAATCTCTCTGCATCCACCACCTACACTCAACAAGACGCATGGGCTGGGAAGACGACAATGCAATCTCTGGATTCAGATAAGGTGACAGTCAAAGGGGTTGAGGTTGACAGAGTCATTCCTGCTGGAGCGTTCGGTAACTACACAACTGCTGAGCAGAAGTCCTCACTTCCAAATGATCTGCACAGCGTCATGGCAACTCATCTTGAGAGAGCTGCAAAAGCAATGACAGCAATTGATGATGAAGATCAAGAGGGTGGATCGACAGTTGCCAATGCAATCTTTGGAGCACTGATTTCAAAGGAATCACCTGTTGCTGGACCGATCCCCTGGAAGAACATCAAGTTTGACGAGTTGAGAGTTTTGTCTGACAAGGCCGCTTCAAGTTTCAAGAGAGACCCATCGCAAGCTCTGATTTCACATGACCCGGTCCTTGGAGACAGTGCAGTGATGACATCGCTACTTGGTGGTATTGGAAACGCGGTCAAGACGAAGGGACTATCTGCCGCGTGCAAGGATACGAAGAGTGCGTTGACTGCTGCCCAGTCAGGTAGATCTGTGAGACAGACGATTCTGGACAAGATAGAGAAACTGTTTCCACCAGGCCCACGCCCTGCGAAGAAAATGATCGAGGAAGGACCATCCAAAAAGGAAGCTAGGCGTCTGGGAGACTCACGTCGAGGCCAAAAATAGATGGCTGAATCAATTACTTTTGGAGGACCATCTCGCAAGCTGGACTTGGTTGCATCTGGGAGCAAGCCGATCACAGTCACTGTGACAGTTGGAGATCTGGGCTGCAGTATCTACGGAACCGTTCCTCGTGGTACTGATGAATTCGTTACCTCTGATCGCTATCTTGCGATGTGCCGTCACCTGTTGGTTTTTAAGCCTACACTGAACAATGGGACACTGACTCATTACACTGCGTTCTCTGCTATACGTAGTATGATTTCTCCTCTTGGATTTGGAGTGATGCGCAATGTTGATGTTGTTGAGAAGCAGTGTGCCATCATTGAAGCTCTTGAAAGACGTGGGATGTTGAATGAAGTCAAGGATGCGGCTGCTGAATTACCTCTTCAATTGGATGTCACTGACACCTCCACACATGTTGACCCTGCGATCATTGACTCACTCCCCCCACTGATTCAAAATGAAGTTGCTGCTGGCCTCACACCTCTTGAGTTGCCTGCCATCACCATGGTTCAAACCGCTCCCCTGATCACCCCTGCTCTTGGAATGGAGAATGATGATTTCAATCTCTCTCGCTACTTCTTTGCCTCTGGTTTCATTGATCAAGCCTCCAGAATTGGCGGTACTGTGAATGATGAATACGTCAAAGGATTCATGCAGGCCCTTCCCCGTTTCAACGATGATGGCTCCATTCGTGTAGATTGTGATGTTCTGACTTGCTTGTGCTCCCGGGATGAAGATTTGTCTGTTTTGACACCTCTGTCTGTCAACACCACTGCTGTTTCTGACATGTTTGAGCTGTCCCATGATCACCAGCCAATGGCCTACCTGCGCACTGTGTATGTGGAAGACTACATCGCCTCACATCTTGAGTCCCTGAAAAACAGAGAGACCGCCACTCCTCTCGTCCTGAAGCTGAGCGCTGTCAACAGTGTCACTCCGAAAGCCCTGATCGCTCTGGTTGAATCCAAAGCTACTGACTCAATCTTCAATCAGGCTGACAAACGCTGGATGATTGGTCTTGATCCCATGTTCTCTGAGTGCTGGCCTGGGGCAATCGCTTTGCTTTCAATGCTTTTTGATCACAAGGTTGACTACTGGTCTGTTAGATGTCGTTTCATCCTTCGCAGCGCTCTGATTGGCATGAGTGATGATGACGCACGCCCTAGGGTTCAGATGATGCGGATGCACTATTCCCTGACCACACCAACCACCTGGTATTCAACGCGTGGCGTCTACTCTGCTGAAGGTCGCTCCAAAATTCACTATGCCAGCGGAGACCGAATGAGATTGGGACTGCGTGTTGGTGAGGTGCGAGATCGTCAAGTCACGATGTTGGAGGACCTTTCCACCATTCACTCCATGGATGTCGCCAACATGAAGGACCAGGTCATTCAGAAAGACGTGCAGCTG-------AAGGCGCTGACCGAGGCCATGTCCCAGAAGGATTCTCTCATTGACAGTCTGCGAGCGGATGTTG-----------CTGGATTAACTGAGCGTGCAGTCTTAGTTCAAGCTGAGCATCTCACTACGATTGCTGACATGGAAGTGAGGAGAGTCCAGTCTGAG---GATAAGGCCAGGATTGGCATTGACGCAGCGAATCG-CCGAGCCGGAGAAGCCATTGAGAGTGCCCATCTCTTGACTGAGGAGTTCTCCAAATGTCTCAGCTCTGA----------------CTTC--CTGATGGTGAAACCACTTCCTGAACACAACCAATG-TCCTGTGCCGCTGCTGGAGTCTGTTTGGCCTGCATTGTGTCAACGTTACATTCAAAACATGCAACTGGTTGATGAAATCTGGACCAACAAGCTTGCTGATGCGACTGACACCATCGCCACTGAAATGGCTGAGGAGACAATGAGGATCATT-GCCGAAAGAGACTGCCAAGCTATGGTCATGCCAGTGGTTGAA-----GCACCAAAACC----------TCAAAGAAAACCTCGCATC--TACGAGCCTTCTGACGACGACCTTGAACGCACGAGCGTGTCGAGCACCAGCAGCGAGAAGAAGAAGCGAGTCATCTGGAGTCGTTCTGCCACTAGAGTTCCCCGCACTGATGTAGACTTTTCTGCAATCACTGCCGCAAGACGTGATGAACATTTCGAACTGGGGATGCCTAGAGAAGGAAGATATCCTGTCCACAGTGGGATTCCTGGCAGTGTGCGCGCAACCATGACTCGGGGCCTGGCAATCGACAGCATGAGTGAGTTTCCAAAAATCATCGACTTTGGTGGCTCAGATGACTGGGACGTGGGCGTGAATAATGTGCTACGTGGCTATGGCGAACCATAGGACGGCGACAACTACTGACTTTTCTGATTTTATAGAATCAACTTTACACGGGAATATTATCTTCTATGACGACCAACATAACACTTCAAGCGAGTGGATCCCTGGTACCAGCAAGTTTGTTAGGGTCGGTTCCCTTCGAATATGTGTTGAATGCGGGCATCGGGTTGGTTTGTCTCATAATGCTAAGCCTGTTATGGTCACTCATCAATGCGACGGCGATACGTTGTGGGATCATTCTACACCCGGAGATTGGACATGGAGTGAATGGAGCTATTTCGTCACTAGTTGCGCAAATGCCCTTTCTGCGAACGCAGACGCTTACCTCAGAATCCTCAATGACAAATGGACAGAAGACAACAGTCGCGGTTCAAACGACAGACCAGACAGACGCGGAGTCATTGAAGCTAAGCGACGCCTTAGAGACGATATGCGTGGCATAATGAAGAAGAAAACCGCTGGAGACCTTGGCTTGACTGGCTGGCTGATCCTTGATCCTGACGAGTTGGAATCTTTCCCTGACTATTCAACGGAGATGACACAGCTGCAGGAAGACATGGAGGAGCTGAACCCAGTGGAGCAGAAGACTGGAAATGGTGGAAAAGCGCACGTGGCGGCCGCAAATCAGTTCCCACACAAGGTCATTCTGCGTCCTGCGTATGGCACCGTTCCCATCGTGATGTACCTGGACACGCGTGAAGATCACAACGCCTACCTTTGCCTCTCATTGAAAACGAAAGCGCACATGGTAAACATGATACGAAGGATGTGCTATTCGGGCATGCCAGCCAACATCATCAAAATGACGCAAGGAATGGCACTCTCTGGA----ATGGAGGAGATGACTTTTCGTTCAGGTCAC----AGACTTTTTGGTCACATGCACTCTGGTCATACAATCCCTGTTAAAGGAACTTCATCATTGACATTGACATCTGGTAAATGCTCACACACGTGTCAGAATTTGCTCAAATGGTCATCGGCGTGAATGGCTAGAGCAATTTTCTCGGGTATTTCTGCCTTTTTCGCGAACGCACCTTACGTTCAAGATGGCGACACAATTAAGCATGCATTCCTTTCTGGCGACTCACTCTTTTTCCAAGGGACCAACACACTGTACCCCACACTTTCCACAAGTTATCAAGGAGATACTGACCTCCCAACCCCATTTACTGTTATGTATCAGACTGCTATGGTCCGGTCTGCGTTATTTCAGGTACCACTCTTCGGCGGACTTTGGAACGCAAGAAGCTATCGGGATTTAGTGTTCACTTCTCAGGCTATGCTGAATGTCAAGACTAACACCTCTGTCACCTGCCCTCCTCCTGTCATACCGCGACCTGCGTATGTCTACAACGTGATGAATAATCAAAGATTCGCGCAGAGTGCTACAGCTAGGAACAAAGTCTATGTCGATTTTTCAATCACCACATTGTTTCAGATGGACATCAATGGCTTCGCTCTTCCTCTCTTGTTCAATCCTGATGACAATGGTATAGATGTGACCCTTGCATTGACTAGCCTTGTGGGACAATCTTGGAGTACTATCGTCGGTGCACGATATGAAAGCGCTGGAAATGCGGCAATGGATATAGACAACCCAATACATCGCACGAACAGAGCACTCATGCTCCTATACCTGGGTAGCGCATGCGGATACTTCAATCCAACGATGACATGGAATGGCTTCTATTTTCGTCAAGCTGGGAAACCAGGCTCCTGGGGCGCTGATTTGGACCCAATTTTAGTTCGCGGTGACTCTGCTCTCATCAATCGAGCCACATTCGTTCGTTTGAATCGTTGGGTTGTCTTCAAAGACTTTCTCTGGCAGATGTCTCGTGGAACATTGCATGCTCTGGTCCTCGGAGGAATGATCTGCGCTGTTGAGCAACCTTTGAGAGGTCTGAGCGTTATTTCAGTTTTGGCAAATACTGTTTGCGCACCTTGGACTGGTGTTAATGGACGCGCGGGGGATGAGGTAACTACCATTGGCTTGAAGTACGTTGCGATCGAGAATCTGATTCGGTCTGGTAGTTACACCGTTGCTGAAGGTGTGGTCGCCGATGCCCAAATTGCCGCTTGGGGGGTCCGCAACACAGACCATATGGATAGAGTTCGTGCTGCTGATGACGCTAACGTATTAGCCGGAGTCAACATCAGACGCGTCAAGCCCTGGGATAATGGTGGTGGATTCCAAAGATTGGCCGCTGTGAGAGCGTTAGTGAATCTAATGGCGGCAAATACACGGTAACATGTCGAACTTTGATCTTGGACGTCAGGCTAATAAGCCAAAAACTGAATATCACTTGAATGCATTACCTTACTTGAAATGTGGAATTAAAAACAGCGAATCTGTTGGTTCTGTAATCATCAACTTTCCTGCTCGTTTCGACACCGCAAAGAGCGTCAGCCCCTTATCTGCAATGACTAATGATGGCTTCCTCAAGTTCAAGGACCCTTCTGACTCCCTTGCCTCTCGTGACCGCCCTGCGTTCAATGACTATGTACGTGCACTTCAACCATCGCCTGAGCATCCTCACCACTTCCAAGCACTTGACCCTGCCTTCACTGATGAAATCTTGAAAACTTGTGATCCTACTTTCAACTGGACATCCATCAAAAGTGGTGACAAATACTATCTTCCTGCCATCAGTCAAGCTCTAGTGTATCGTGCCTCTGGCTTTCGTTTCAACTCTGAGAAACACCTGGAACAAACTGGTTCATTATTGCCCATAGCTCTCGGTATCAGCAAAGCAACATGCGCCCTCCCTGTCCTTGTGGACTCTGGTACAGTGGTCTGTCCTGAAGAGAATGTTTCTGCCTTGTTTTCAAAAGACAAACTCTCCTCCCTGGACATCCAGTTTGGATACCCAAAACCAAAGAATGGCAATGACTCCACTGCGTACACAAAATCCATCAATGGGTACCAGATTGGTGCGTATGGTTTGAAGCTTCCTGGAGGTCATTTCCTCAAGCTGATTCACATCCTCAACTGCATGTGCCTGAAAGCAGACCTGGATCTTCTGTCTCAAGTGCCCTCCCTGGCAGATTCCCTCAATCGCGGAATGAGATGCGGCTATGCCCTGCTTCAATATGTCTCCCAGTTCGCCACTGTGGACAGAGAATTGCTCCTGATGTCTTTCCTCCTGAAAGAGGCTAACGATCCCACCTTCCATGAAGTTGCTGCAATGTGGAAATCCGTTCGTGATGGTACCGCTCAAATGGACGACGTGCGTTTCGACCTGCAACCCTTTGGCATCATGGCTTCAACTGCATCGCTCAGGGATGGGGTTCGCATCATGGCCATGTTTTGTTAGATGCATAGATTTACCCAAGAAGACCATGTTATTATTAACTCAAGACTTGATGCCATTGAAGAGGACAACAAGCGGAACTTCGCTTCATTGAAACAATCAATCCACAACAACTACGGATTGCTTCGCAGCCTGCTTGGAGGTCAAGGACGCTTGAACGGGAAAATTGGAGATCTGGAGAAGGACGTCAATCTGATACATTTGAGAGTGGTTTCCCTGGAACATGCGCTTGATGATCTTCGCGCTGATTTTGACGCTTTTACTCCAACTGTTGGTCCTGAGATTGACGACAAACTGGCTCCGCTCCAGAAACAGCTTAAGGCGCTGAATGACCAGCTCACAATCATGAACTCTGAGGTCGCTGTGTTGGGGAAAGGGATATTCGGAGACTATCAACTGACTGACCTGCTTGGACACACTGTTGGTGGAGTTGCGGCTGTGACGACAAATTCACTCACAAG--CGCCTTCCGCTTGA---------GCGACCGACTGCCTGCGACTACTGTTGGAGATTTCAGTCTATCCACTGGAGTAGGATACACCTTTGTTGGGACGGCACCAAGGCCAATCCTTCAAGTTGAAGATTTCATGCGGGGCACCTGCAGGATGAATCTCACTGACACTGCGCTGATGTATGGTGGTAGCCACATTCCACTCCTGCAACAGTCACTGCTTCAACTGGAGACAACAGTTCCTCCTGGCCCGACAGATTGGAAGAAGCT----GCCTCAAATGGTGAAAGGCGTGCTCTGGATGAGTCTGGTGGATTATGAAGGCGCCAATGTAGTTCCTGTGGTGGTGATGAGGAAGGTTAATGCTACGGTGACGACTGTCATTCTCCCAGACATGGTTGGCAAGCAAAAGCTGAATTTCCTCGTTTCCCTGGACGACAAGATCAACGTTCATGAGTCCTGGAATGGAGTGATCATTCATGGTGGAGACTTCGTGATCATCATCTAG
>NOR-2018/NL-V4105
CGCTTGTCAACCAACTACCTGAA----GAC--TTGAAAAACCTGAGTGTGGCACTAAGTGGCACTATCGAATTAACTGCTGATATCTGGACTAACGCGAGTAAAA--------------------CTTTTAGGACTACGCAAAGACA----TGAAGTATATGATATAATTA------ATAAAATT--GAATTTATTGATT-------------CTTTCTTGGTTCCGTCATCTC-----TATTTCAAC--------CACCTCCACACAAAA-GATATTGGGATGTCGACGTTCGCCAACGAGTTGTGCGTGTGCC-TAAGTGTGCAGTTCCTGATGATGTCTACCTCCCT-CACGCTA-------ATCTCACTGACGTGCTGGAAATCAATACAG---AATCTATTCACAAATATGGTCAACTGC-----GGAAAGAG------ATTCAAGCTGCGGCTAAAAGATTGGATCCAACTG--CAAGGATCGCAGAGACCTTT---TACAATCTTTCAGTTTAT-CAAGCAAACCAAATCAAATTTCCCCTCGAGAGATTTCTCTTGTGTTTAGTAG---TTAGTTACGCCCATGAGCTGTCTCCCTCACCTCTCCTCAT-TGATGAACAGAATGTTAACTTCTTAACCATAGAAGCCAACCCAGCACTTTCTGCAT--TGAAAACCATCATGTTACACTTCATGGAGTACGGGAAATACAA-------GCCACCATTCT---------TGAAGACT-----------------TCACGCGACATCGTTTTTGCCC----TCTATGATGACAAAAGACC-TCTTTCAAGTCAAATAGCTCCATTGATGATTG---------------ACCTGGTTAACTATGCGATAGT--TATCTAT----TCCTGCAACATTTCCCGCCTTATCAGCGTTCCAACGGTACGTATGATGCTTAAAGCAGCTGGGACTACTTCTTACAACCATACTCAAC---TAAAGCTGAAGAAGATCATACCCGCCGCTTCACTACTGTCTGTTTATCATGGTGAGACTGTTG-GTCGTGTGCCCATAGTCGTTTGGGAGGAACCTAGAGAGGAATATCGTTTCAGATTGGATGGTGC--GCGTGATCTCCCTCGAGGATGGAAGAACGAACTTCAAGGTGCGAAGAAGGCGATTGAGGATGCTTCTGACTTAGCTAGTAGTTA--TGGCATGACTGCTGAATTTGAGGAACTTCGCTCTCAGTACTCAAAGATATCAGTTCACAATGGTGTTGGCATGAAGATGATCAGAGATGCATTGGCTGGTGTTTCATCGGTATTCATAACTCGCACTCCCACAGACACAGTTCTTCAAGAGTATGTTCATGCTCCAGTCATTGAGC--------GCCCAATTCCCCCACAAGATTG---GACCGATCCCGT-TGGTGTGGTAAAATACCTGAAGAATGACACT--------CAGCATTATGTGGCTCG-AAACTTGTATGCTACCTGG--CGAGAAGCTGCTGTCCAAGTTGC----CAACAATCCCGACA--ATTGGGACCCGA-------ACACTCAGGCCATTCT----------------GCGT--TCACAATACGTAACACCTCGCGGCGGATCAGGAAGTAGTGTTAAGAAGGTACTCACTGATAAAGGTGTCATATTGAAAAACTTCTCGA------AATCTGGCGCTAAGAGCTCAACAAAAATCGTCCAAGCCGCTCAACTGGCA----------AGTATACCATTCACG----CAATACCAAGACACCATCATGGCTCCCGTCTCTCATGGA----GTGAGAATTCAAGTTCAG--CGTCGTAGTCGGACGATTATGCCATTCAGCGTTCCACAGCAGCAGGTCTCCGCT-CCTCACACTCT-----CTGCGGCAACTACATCAACAAGTT-CTTGAATAAGAGCA----CAACTTCAGGTTCCAACGTCACTGAAAAGGTCATTCCA--CTTGGTATCTT------------CGCCTCATCTCCACCTACTCGTGCTGTCAACATTGACATTAAAGCTTGTGATTCTTCGATCACTTGGG----GATTCTTCTTGTCTGTCATCTGCGGTGCTATGCATGAA-----------GGTATGGATGGA--------ATCAATGTTGGGACGCCTTTTCTTGGAGTACCTGCCACCTTGGTTGAAGACGGTCTTGATTTGGGTATTGTCGGCACACGGAGCATCTCTGGTATGCAGAACATGGTTCAGAA-GTTGTCTCAACTGTATGAGCGGGGGTTTGAGTACGAAGTTAAAGATGCTTTCTCTCCTGGGAACGCCTT-----CACTCATCACACTACTACATTTCCCTCTGGCTCTACTG--CTACTTCCACGGAACATACAGCGAACAATAGTACCATGATGAA---------AACGTTCCTGATGCACTGGTTACCTAATCAC----ACGAAAGATCT---TGAATTGATTGATTTTGT--------------------------GAAGAAGCTTGATGTCAATCGTAACTACGTTTGCCAAGGAGATGATGGCATCATGATACTACC-CACTAATGATGGTCGTCCGATCAGTTCTCATCATGT-TGAATCAATGCTGGAATTACTCAGTGTGTTCGGTAAAGAAAGTGGATGGGTTTTTG---ACATTGAGTTTAACGGATCCG--CTGAGTAC--TTGAAACTGTTGTTTTTGAACGGATGCAGGATACCTAAT----GTCGGTCGTCACCCTGTCGTTGGAAAGGAGCGGGCTAGTCGTGATCAAGATGTGATTT---------GGCCTGGTGGC------------ATTGACGC--------------TTTCATTGGCATGTACAACAATGGA-GTTGAGG-------ATCAATTTCACT----GGCGTAGATGGTTGAAGTTCTCATGGTCGATGGCTTGTTT-CCTTTCTTCCAAG-GCAGTCTTCATCAAGGGAAAATCTGACGTGATTCAGTATCCATCCTGGTCTTTCGTGTACCTTGGGCTCCCGCCAATACGCATTTTCGACTCTCCACCTTGGATCTTCTCTCCATACACTCCTGGCGGCGATTTAGGGATGTATTCCATCATGGTCACAG--GTAAGAAGTACATCGTTGATCGCATGCAATCAAGTGGTTATCAGAAAGACAACACTGACTTGTCCAATGAATCTACCTTCTTCCGG--------GGATATGACTACGTCAAGTTCATGAATGATTGCGGAGTTCTGCCTGGGTACTACATGTCACAAATACCTCGTTCACCTGATAAGACGAAGAGAAAGGTCATTGGTCCTGAGTCACGCGACTTGATTGATAGTCTTCGTAACTACTTGTTCTCAGATCAGAAGCTCACAATCAGGGTCAAC-TATGGACATCGC-ATCGTTACGGATTATCCAGGCCGCTTGCCACGCAAACTACCATCTCTTGACGACGTCCCCCAAAGGTGGTTTGATACCGCGGTTGAAGCTGACATGGCGAGCACG-TATGAGATCGAAGCGAT-GGATGTTCACCTTCT-----------TCGTGGCCAGTTCTCTAGGTAT--------------------------CAATCCTTTT-----CCAAAGTGTTGGAA-GCCTACCTGTCCGTAGATTGGGAGTTG-ACTG--ACCTTAACATACCGGCAGGCCTGTCATTGGATGTTCCACTAGTTGCCGGCTGTGACCCTACTAATGGTGAACCATACTACAAAATGATGGGTCTCGGACCAATGA-TGGAATCCATTCAAAC--------CTACT-----TCCACGGCACAGTGTTCATGAGTAGA----GCTGTCT--CTGGTC-TCGATGT-TGAGTCGATCGATGTTGCTCTCTTGAAGATGAAAGCCTTGAAAGTCCCAACTGAGGTTATCACTGGATTCTTAATGACTTGCGGTCTATCAAAACCTAAGGCATCCACGGTCGCCACAAAAATCAACTTCC----AAGACATGAAGACGGTCCAAGTCGCAAAACTCACTGGATTGAATGTTTCGGACAAATGGATGAGCATGAATTTTGATCGTTTGCTGCACTCCTACGTGGACGTTAAGACCTATGTTTCTGACAGTAG---CAATCAGATACGTTTACCTGGCGGAGCTGGATGGTTGAGAGGAGTGATCAGATTCCTTGGAGCTGGTGTCGTGATGACTAGGGTTGGACCTCCTCAGCCGGTGAGAATCTCAGTCATTTATGGCGGCGGTGCGCGATTGCATAGTAAATTACGCTTTATGGGCTACGCATAACACGACTTAAGAACTTACCACTACTTGAACGCGACACTGAAGAATATACTTATAAAGAAATAATAACATTTTTAACAACTGATGTTGTGAAAAGACTTCGTCAATTTCAAAATGGAGATCGCGAATGTTACGCAGTTCAGCTCCTCTTTCCTCTTACAGGATGGTGTCCTTCAGTTGATGTGGTTGATGGTACTAGTTACAACACACTCGGGAAGTTAATTAACTTAATACAGACTAGTTGCGGATTGCTCGCCCGTCAACTTAATGTCAGGTATCCTTTGGTTGGTGCAGCTAATGCTATAGTTAATTCACTTGTCATCACACAACTAGTTGATTGCGCCATTCGTCATGAATCTACTGCTGCCTTGATTGAACACCTTTTTGATGATAATGGTCAGATTTCATCGTTAACTGTTCACGCTACAACTTGGGATGAAGTCAAGTTAAGTAAAAACATGACTGTGCGTCGACGTGTTGTTGAGTGCGTTGCTGGGTTGAAGTATTGGCTGTTTCGTAATGTTAAAGGAGCTAAGAGCTTTGAGACATGGGGTAAGGACTATCCTGGTTATGCCAACGTTCACTTCTTCGATGATTCTGCTGGAAAACAAGCTGCAATACGTCATATTGGGAACGACGTGCACATATTCCAACATTTTGACAATCCAACTTACGCTCCACACTTGTATGTGCCCTTGGAAGGAAACTATTCACGCGACATGTATACTGATAGTTTCTCCACTCTCGTGCAGATGGAATGTGTCGTCGATCAGGCGCGTGCTAACTCTAACAGTGGATTGAAGATGGTCTCTCGAAGATTCATTGAGGTGATGAAATGCATACAACGACCAATGGGAGAGACTGGCGTATCTATACTCTCAAAATTGGATGAGATTGGAACTGTGTTGGCTAATGGTGGACAGTTCGAGCTTGCTACTTTAGATCTAAGTCGTCGTGAGGTGATACATTCCATGATTGATACGATCTCAGACACGCCAAATTCCTCACGTGCAATTCCTTTTGACGCTACCAGGTTAGTCATTTTCCTTGACACAGCTTACACTGGACCTATGCCTTCTACTGACTTTAATGTTTCAACATATGAGTTTGGTTTTTCTTTGATTGGTTCAGTTTCTGGCAAAGCTTTCTCACGCCCCATACGTTACTCTCCAAACTACAAAGATGACCTGGGTGAC--TTGCACGATGTTAGGGAACTCCTCAGAACATTTGTGAAACGAAAAGATGACGTCACGATAAGCAACATCTGGGACGGGTTGCCTTTAGTTGACTTTGCTAAGTTTGGGAACGCTGCAGCCACACCGGTTGATCCACGCTTGAGAAAGGAATTTCCCAACGACTACTTTGATCGGGAGCAATCTATCAACCGCATGTTGTTTCGTGGCTATAGAAAAACCATTGATCGCTCATGGGCAAAAGATCAGGCTGTTTTGGAGACTATCTTTTCCATTGCTGGTAACTGGCTTACTGCTAATAAGTCTTATACTGCTGCGTACTTTGGAGCTAGTGGCATACATCCCAATGATGACCAACCTCTCGTTATCGATCCCTGGTCGAAAGGCACAATTTTTGGTGTTCCAGCCCCATCATCTAAGGTTTCCCAGTATGGATATGACGTTTCCAATGGAGTGATTACTGATCTGACTCGACCCTCACCATCTGGCACTTTTTCATTCATCTATTGCGACGTCGATCAGGTTCAAGATGCTGGTGATGATCTTGGAGTGTGCTACCAGATAGTTCGCAGTCTTTTCGACACCATCAATGACGCTCTGACTACTGGAGGTTCCTTTGTGATGAAGATCAACTTTCCCACTAGACAAATCATGGACTATTTGGTTGAGGTTGTCGCTCCCAAGTTCACTGATGGTGTTCTGATTAAGCCAGTTGTGAGTAACAACTTGGAGTTGTTTGTTGGATTTTTCTGTAAGGTCGACAATCGTGGATGTCATTGGAATTCTGACTGTTCCAGGTTCATGTTCAGACTGCACAATCGCTACAATCATCTTGATCACGCTTGTGACTACATTCCAATTATTGGCAACGCCAGAGAACATCCACGTGCCATCTCTCGTCAGGAGTTTGCTATCAGAAATCCGACTAGCTCTAGTGACACTTTGAGCCAAGAGATTGAACTGAGTCTCGGTCTGTTTTCTCAACAGTGTGCGGCTAACACCATCACCATCTCACGTAATCTGTTACATGGCATGACGGAAATACTTGTCAGTGGTGTTGTGACCGCATCATCCCTTAATCGTTGTGAAAGACTTGATTACAGTCCTACCATTGACTCAACCACCATTCTACATCAACATCGCGAAATCGCTACTGCCTCACCACAACTGTTCCAGTTCGAAGCATCTGAATGGACTCTCCTTGCTATGGGATACAATGAGTTAGCCGCTCGGTTTGTCAATGGAAGTGCGAAATCTCTGGTTGATGTTGGTAGTGGTCCTGAAGGGAGAAGCATTAACTACGTTGATTCTGATATCAAAGTTACACTCTTTGATCAAAGGACACCCCACATCAATGTTGATTGGTTCGCCAATGTGGAATACATTCAGGGAGATTATCTTCAGCGTAGAGATTGGCGTGGTTGCACCTTTGATACTGCCATATGCATTTTCTCCTTTGGTGCCGCCACTGCTGGATCTCCAACGGGTATGATTGAATACTTAACCGAACTTCTTGAGATCTTGAAAGACGCCGGTTGTACTCGAATCATCATTCAGCTGAATTGCCCTCTAATGACCAAGCCCACTGGTGTTGTGAGTAAGCTGGAAATCGACGTGATCAATGATGATTATTACTTCATCAAGCAAGGAAGAGTTGAGCCCTACGCTAGCCCACAGGATATATTGGGAGCTATCACGCAAGCTTTGCCTCAATCTACCGTTCAGATCAAGACACTGGATGACGAATTGTCCTGGTTCCCGCGCATCATTTCAGAAGGTTTCAGAGTGACCACAGAAGCAATGAGAGACGCTATCACACTTTCCAAGTTGCTACCTCTCTTCCTGATCGAGACTTCAAAAACTCTCTTCCGGCCTGCGAAATACATTGGTCTAGTTGATGAAGTGATCACCGCAACTTGGACTGTTACTGACCCATTCGTTGACGTCTCTGTCTACCTGGAAGACACCTCTGTTGGATTCTTCAATACGATAGATAATGAAATCATTGGAGTTGAAGTTAAAGCCGTGTTCGATGGACGAGGAACGTATCGAGGCACTTTCTCGACTGACAAAGCTGGAGTGGTCACGTTTGAGCAGACAGAGAAAGATGGCACATCTACCATACTTGGATCTTTCCTATGTGTGACCGGCCCAAACGCTGTTGCAATCACCTGGCCTGCAAACGAAGTCGTTGGAGATAACCCAAACGTCGCCTCTCTCACCAATAACACTGGATACGAACTGATAGTGGCGTATGAATATGACGGGACATGGATTGGAGTGAACGCTTACAAGGCTAATGTTTACGAGGACGCCGCTGGAGATGACAAGATGGAGTACTATCACGTGGTTGGCGAGGAGAAACTGGCTTGGGCATTAGTAGATCATCATTATGGTTCTCCTGGCGCTCGTGTAGTGATACCTTTCGTTTGGCCTGACGTTACTGCCTTGCCTGGTGATGTATTAGTGGCTCCGCCTTACGCCGGTGACTGGTTGGTGAACGTTGATGGGAATTTAACGGCTGAACTACACGTCGATGAGCCTGATGAGATACCAGCACTCTGGACTTTAATGACACGCTCAGTGGCTAACAATGGCAGTTCACTTTCATACATTGGCCAAGCTGGTATCTACACGT----------------------------------------GTACTAAAGAAAATACACAAGAACTGACTGTTGACGAATCTGC-TGTATCTTCCAACAATCCTACCGGAAAAACTACAGACAATGG---CGGCGTCGGTAAAAATCGGGGATCGTTACCAGCTATTTCGGCATCGGATAGTGACAGTAGTGAAGAAGAAGCAATTGTTGAGGTACAGAGAATCAAGAAGTCAAAAGCTCAGAAGAAGAGCACTAAATTGGCTACAACAACTCAA----AATGACTCTAACGAGAGTAATATCGTAACTCAACCTGGCATGGGCATGTCTGCAAA-------TGTGAGTACCATCAATGTGTTGCCACCTACAGTGACTATGCCTTTGCAGACTACTCAATCATCTCCTGGCCCTGCAGTTGATCAATCTGGTGAGACGAAGTTGGGAAGATCGTCTAACGTTAGTGGAAAAGAGGCTGCTATGCAAGCTCCGGCTG------TCGACCGCTCTG---AGATTACTGATAACCCTAGGTACGATCCTACCACGTCTACAGGC--ACTACATC--CTGCCCACTT------TGCTTCATGACCTTA------AGTTCTGTTCCTGATCTG-CTACTTCACATTTCTATGCGTCATGCACCAATTGACAGCTTTTCCACGACTG-------CACCACAGATTCAGGATGCTGAGAGACAGTTCATTACAATT--TGGAGTGCACATAACGCTGCAGCTTTGTCCTCGCTTTCCACTGGTCTGACGACTAGTTCAAGTTTCTTGTCTAAGGTGCCTC-CGCGTT----TATTCGTATTCGATGATGGAATATGCTCATCTTTTAGGTTTATGACGGCTGTTGAAG------CTCGCTATCTGCCTGAGGTACGTGGCTACGCCTGGTATGATGAGATCTATGACATCATTCTGCCTTTTCCAGCTTCAGCTGTGGTTCGTATCGTACTTGACACGGATTGGGCTATGGTTAGTGATGAAACGTTACC------------TATTAAACTAACCACTCTTTTACCTACTCTTTCAAAT-GTAGGCTTGTTG--CGTCAAGTTCTCACTGTTCTTTCTGACAACAGTA------AATACAATCCTGTTTGGGCTCGCGCCAACGTAATC-------GTGATG----------------GGTGTGAA-------ATTTA------TACTTGCCAATCTTGTCATCAACAGATCTAGTTCTTGGGCTCAAGACTCTACTCCCTCAGT-TTCTGGCAGACTACTACGCACAGTCCCTGGTA-------AACCAGA---ATATTGGCCATTGAT------GTATCCACGA--AGGACGCTTAACGCCAATGT-CAGCAAGA----TTTCACGTT----TCGTTGAGCAAACACAGGCTGAACGCACTGGCAGAGTTGATCGAGCAATGCTTTATCAAGGAGAGAAAGTCATCTATACTGACGTTGCTGAGACCT-GCGATACGTTGACCGTGCGTTTGCGTGACATGTGGACTGGGAA---GATCTTCAAAATGCATTACACACATTCTGACATCGCTCTGGCTCTATCTGAGTGCGCTCGTGTGGTCTCCTTTTCAGCTGTGATGGCGTTATCCCCACGCACAATACTTCCTTGTCGTGCGACGACTGATGA-AAGAAAG------CTGGCACAAGT------TTTGAACATCGCTCGCCTCGGTGATCTCAGACTACGAATTGAGC--CTATTATCCAATCCGCT--GCTGACACTTTAAGATCAGT-TACCATGCTGGAGATCAACCCCAAG-----ATTTTGACTGCTGTCTTGAACAGAATATGTGAAAA-TCAAACTC--------AATCAG-TGACTGTGACTGGGACAATTCTTCGTCTGCTGAGCTCTGCTACCACAGATTCTTCTGCCTTCTGGACCTGCATC-GCAAGTTGGTTGTACAATGGGATAGTTACCACCACT--CTTCGTCAACAAGATTACCCTAACCCCACTGCCTCCATCACGGATTACACTGCAC-TCTGGTCTGCCCTGATTGTTAGTCTTGT--TTCTCCACTCACCAATGACCCAAATGCTCCTGTCAAG-ATCTTCATGACTATG-GCGAATCTTTTCAACGGATATGAACGAATTCCGATGAACAATGCCAGCATGAC---ACAAGGAACACCT---CCCTGGGCATTTAACAATCCTAAC----AAATGGCCGGCCT-----GCTTCATCCAACCTCGCAACATCAACCAGAACATTGCGCCATTCATGAGAGCCTGGGCT---GACTTGATCCACCGCTACTGGCCACAACCTGGTGTCGTCAATTATGGATCACCTCACCACCTTGGTGCTACTGAACTGCTAGTTGAGGATGGACAGATCGTCACCCCGTTACCAGTTCAACCTCAACAGTTTGAGTACGCTGCACTTGATCGTGACA--ATGAGA---------------TGTCTACCTGGATCAACCAAG--TTTGCAATTTCTTCATCCGCTGCATCAACGGAACGGATCTTCGTACCGCTTCTAACCAAGCTACTCAGCAAGCTT-TGATTTC----TGCCATCTCACAATTGAAGACCTCCCCATC----CCTCA-CATATGGATATA----------TGTC-CAG-GTATTTACCATATGAGTTGGCGATGATTTCACCCACACTGGCGTTACC---TCCATTCCAAATACCATTCCAGCGTTTGAATGTGAAC-GACATCGTTTACCAAATTGGAGTCCGTCGTCA------TGTGGTGAGGGATCAGGTTGAACCTGCACTTGACACAAGTTCTACATTGGAGACCATTGGCCAACTGATTGAGATCGATGCTCAGGCCCTGCTCGTTTCGCTCCTTTCTGGTACCATGAATGCTAAGGTCCTGCCATCAG-TCCACTACGCAGAGAAAATCACTCCTCTTTACATGGATGATGACTTTTTCGCCCCTCATCAAAG--AGCCGTCGTCGTCAGTGAAGCTTACTCCCT--AGTACGCACCATCATC--TCACAGATTTCAGACACGCGTGGAC-CGCA-ACTCAATCCTCTGGCTTGGATCCCAGCTCCAAACGCATC------------------ATCTCCTGTCTCAGCC--------GAAGTAGCCAGACTCGTCAATGACATG--ATCAAGGAAGCTTTTGACATGCCTGGTGAACTACTTGAAG---------GATTGATCGGATATGGTGACCCTA-------GATACACTCAAGTCGAGATTGTTGCACAGAGGTGTCGCGCGGCTCCACTTCGGTTCGA---ACCACTGATTCCTC----------------------------CATCTGTTCTGGCTCAAGAG--------------CTTCA-----ACTTGTT----------GAGAACGTGATCACTGCTGA--------ACCTAATCTGTTTGGATT-----GGCTACTGG------AGACTTATATCTC-----------------GAGCGCATTGACACTTCAGCCG--GGTTCTCTGGTCTCAACGTTATCGGCTGGGAGCAATGGGATGCTAACACTCCAGGAGTCATTGTCGCCGGTAGCTCTCTACTCATCTGCAGCGGATTCAACGGAGTAGACCCAATGATCATGGACGCTGATGGGGTGGAGCGGCCGATTACCGGTAGATGGGTTGTTACACTGGAAGCTTGGCGTAGCAGCGTG---GTCACCG-----TCCAGAAGTTGCTG---------TTACCAA----GGATCAGAGCAGGAAA-GTTGGCTGTAAGGATACTGGTTGGTATTTTTCCATACACCATTAACTACTATGAACCCGCTGT-TGGTATTGACGAGTGGAAGCTGTTGTCCGACTGGGCGTCCATGTGTGAACCTACAGGAATACC-----GGCCATACCTTTTACTGCTCCAGTTCCATCTGATGTGTCCGTTG---TCACTGCTGCGTGCG-------------TGAGGTATCTGAGGTGCTCCAC---CTTCAACG---AAGGCTCATTGATGGCTACTAACGCAGGA-TCACCTCGCACCGTGTTT-GGGCAATCAGTAGAGTTTGA-----------------CATCGGCAGATGGATGC--AGCTATGTGATTTGAACACTGGAGTCGACGAGATACAGCTACCCAACATGATCGAATTCT-----------ATCAAATCTTCAGACGCTA----CAACATCACTCAAACGGAACTGACTCAAGTTGTGA----------CATTGACTGGGACTTTGACTCATCCTGTACTCAACTA-------------------AATGCCTATCATAAACCTGCCAATTGAACCTACTGACCAGAGTATTACCGAATTTAAGACGCAAGCGCAGACCGTGTTTTCAGGATGCATGGAGAATACTGATGTCACATTTGTTGACTACCTCAAGAGGGACGTTAAAATATTCATCGTTGACAACCGTTTTCTGCTGCCGCAGATCGCGAAGATGATTGATTCGTCGGATCTTGATGAGATTGCCAGCCAAGTGCTAAACTTACCATTACTTAGCGAAGCGTGCTTCATTCTACTTCCTCCCCTTTCTGTGATGGCTAAGAGGCTTCTTTCCTCCAGTGATTCCTACCCTGACATCTTCCTCACTAAGGTTCCAACTCGCGTGCTTAAAGCTCAATCTGACAACTCAAGATCCACTGCTCTGCTGAAATTCATGCCCAAGGTTGTTACGTCATCCACGACTGCCTCTGACATGCTGACGATGTCTGTACAGAATGCTGACGTTTACACGTTGACCCCCGATGTCATCGGAATGCCACTTCGTCGCTATGCAGAGAAATCTCATTATCCCTCAGCTTTTGATTTTGGAAGTGCACATCCATCAAACTGGCGTCGCTCAGTCATCAAGGCTTCAAACTCTCTTCTGATACCAATGGTGCCGGTCATGTCCACTGCGAAGACCTTATATCTGGACGCCGATTTCTCAACTTCTGACGATAGAACTGGCATCTTTTGGCGTCTTTCTGCCTCTGCGCGTATTCGAGCTCGACAACGTGGTGTGATTGTACTCCCCTCAATGATCAAAACATTCTACGAGAAAGAACGTGGTCTGAAAAGCGCACCAGTTCAACTTCGCAGAGAACACAAGATGGCTGCCAGACTCCTGAGGATTCCTTTTGGACGAGTGCCCTCCGAAACTTCCTTTCGTCGAGACATGGTTCAATGTTGTGATCTGCTCGTTTCCACCTCTGTCCTGAACAAGCTTTTGAGTCCAACTGAGGCTGGTAAATCACCTCCCTTTGACAAATACGTGTTTCATGGTGTGCCAGTTGAGTTCATTAACAGAGTCTGCCCTGACATCGGTACACAAGCTCTCGGCCGAGACACCAATGGATATCTGCAAGAATGGTTGATTATGTTATTCCTGATGTCTGACTATATCACCTCCACCACCAGCCGCCGGCGCCTGACTCTTGTCACCAACTTTGACCCAATGCGAAAGTGGTACGACATCACCTTGCTGAAAATCACCAATACCTACTATCAATGTCAAGAGATGATGACGCCTCCAGCCATCTCTTCTTTTGGTGTGTGCAGTCAGAAAGGCACTTTCAAGTCCACTCTCAGCAGTTGGTTGTCTCAAGTCATCGTGCGCGGCGTCAATCTCTTTCCTGAAGGATCGATTGTGGACTCTGACGATCTTGGCAGCAAACTGGATCCAACATTCGAGAGTGAGTGGGAGACTAACGTCATCGAGAAAATTGGCATGCCTGTCATCATTCGTGGGCTCACGGAAGAAGGTGCTTTCAAGATAACCACTGACACCATGTTTGACACGTATGCACTGTTCAGACAACTATACGATCGGATGATTGTTCCAGTTGCTCGGCATTTCTTTGACTACTCAGTCGCATCTGGTAGGAAGATGATCTTTGCGCATTGCGACAGTGAGTTCCTTGACAACTCTTTCCCTTCTCCGTTCTATCGCACTCACATCACGATCGACAACTACGGCAACATCCTGAACCGTCCAAACCGAGTTGGTGGCGTTCTAAGCCAGTACGTACTTGCTGAGTGCTACCGTCTCATGGCCACGTCCTGCAAATCCAGACCGATTGCCAAGCTGTTGAAGGCTAAGTTGGTGCCCTGGTGGGAGTTTGACAGTCATGTGAAGCGGATGGGAGGCACACCTGTTCACTACTCACTTGGAGTCAAGATTCAACCTGAGTTGATGAGAGACGCTGGATATTGCGGTCATCTGATTGATCATGCGCGCGTCGAAGTACTTCAAGCGATGTGGGTTCCTGAAGCAGTGGATGAGAGTTTCTTCCATAACCCTCCAAGCATGCCATTGACCATCCATCTGGCGGATTCCAAGTACAACAGGTATGAGCCCATCGGTGAACACAATTTGAACATCCCTGTTCTGATCGACACCTCCACCTCTTACCTTTCTGAGACATATCTTCCAGCTGGAGTCGTGTTCACACCAACGAAAAGATTCACAGTGGAGGGGTGTGACTTTAACTGCTGGAGGGGGAATCCAATCACTTTCAAGGGTACTCTGAGTTGGTGGTCTACAGCTGGTGAGTG-------------------------------------------------------AATGGGTAACTATCAGACAAGTAACAACCAATTTTGGGTAACTGGCGACGGCAATGATTTCAGTGCTGAAGGCGGACTCGACTCTACGAACGCGGCATCACTCGACTTTAAAGCTGGAAAAACGAATCCTGGTGGTCACATGTATGTGATATCCGGTGACAATACGTCAGATGTCGTGAAATGGGACAGTTTAACGCCCTTGTATGGGATAGATGGACAGATGGTTGTTGTGCTGACTGCGGTAGCTATGTCTACTTTTGAGAAGATGGTGAATTTAATTGAGATGTATAGACCATTACTTGAAGCATCACAGCAGATGGCTTGTTACCGTGATTGGAAGAAGGATATTGTCCTGCTTGATGGCTATGTTGGTAGTACTCCTCAATCTGCTGTCACTAACTTTGTGACTGGGGCTAGTGTAATCAATCTGAGAGAACTGAGAAGCCTGGGGAAGATGTATCAAAACATACTCGGTGTCATAGCTAACTATGATCGTGACATTCAAGTTGCCCTGTCCCTGATCCCTCATTCAACTCCAATCGGTAGTCTGACCGCTGACATGCATTCCATTCTGAGGATGTTTTCCCTCTCCCTCAAGCCAACCAATGTGTGCTACCTCTACCCTGAAGCGGCTCTGCAAGTGATTCGAGCTATTTCACCGACTGTCAGGAATGTTGACACTCAACAAGGTGGATCAATAGTTGAGACTCTCAATCTCTTTGAACCTGTTTTCAATGGCACTGGACCCAATCAACCTCCACTGACTGATCAGAGCGAAGTCCGTTCAATCGCAAGGTCTGATGCATCCCTGGCTCAACTCTCTCTCATCTCCAGCACAGAACCCATTGAAGCAAGAGCCCTCAAAAGTGGCACACCAACGAAAACGTACGACATTCGTCTCGTTGATCCCCTCACCACACCCTGGGTATCCAAAGCGTACGCATTGGCTGAAAAGACCGCACGAATCCAATTCACTGACAGTGGTCGCAAAACCTGGTATACTGCAGTTGGCAAAGGAACTCTGGCATTGCATCTGGATGACATCACTAGCATGTCTATTACAATGGATCTAGGTGGTGAGAGCTACTACTACAAGACGTTAGCGAACGACGCAGCTGAAACTGTTGATCCTGAATCTGCCACCGTTGCTTTCATCTTGTTCTCAGTCACGAGGCCCCTGGAGGAGATAACCACTGCGTCAGAGCTGCAGACTGGGAAGATCGTTGCTTTTGAGAAACTCATGGTCGCAAACTCCAGTGTGCAGGGCGCTAAAATCATTGCAAACACTTCCCTGAAGTACAACTTTGATCACAATTCTATCAGCGGCGACAAATCTGAATTGAACCACTACCTGCTGTGTCAACTGCTCTTCAACAATCTCTCTGCATCCACCACCTACACTCAACAAGACGCATGGGCTGGGAAGACGACAATGCAATCTCTGGATTCAGATAAGGTGACAGTCAAAGGGGTTGAGGTTGACAGAGTCATTCCTGCTGGAGCGTTCGGTAACTACACAACTGCTGAGCAGAAGTCCTCACTTCCAAATGATCTGCACAGCGTCATGGCAACTCATCTTGAGAGAGCTGCAAAAGCAATGACAGCAATTGATGATGAAGATCAAGAGGGTGGATCGACAGTTGCCAATGCAATCTTTGGAGCACTGATTTCAAAGGAATCACCTGTTGCTGGACCGATCCCCTGGAAGAACATCAAGTTTGACGAGTTGAGAGTTTTGTCTGACAAGGCCGCTTCAAGTTTCAAGAGAGACCCATCGCAAGCTCTGATTTCACATGACCCGGTCCTTGGAGACAGTGCAGTGATGACATCGCTACTTGGTGGTATTGGAAACGCAGTCAAGACGAAGGGACTATCTGCCGCGTGCAAGGATACGAAGAGTGCGTTGACTGCTGCCCAGTCAGGTAGATCTGTGAGACAGACGATTCTGGACAAGATAGAGAAACTGTTTCCACCAGGCCCACGCCCTGCGAAGAAAATGATCGAGGAAGGACCATCCAAAAAGGAAGCTAGGCGTCTGGGAGACTCACGTCGAGGCCAAAAATAGATGGCTGAATCAATTACTTTTGGAGGACCATCTCGCAAGCTGGACTTGGTTGCATCTGGGAGCAAGCCGATCACAGTCACTGTGACAGTTGGAGATCTGGGCTGCAGTATCTACGGAACCGTTCCTCGTGGTACTGATGAATTTGTTACCTCTGATCGCTATCTTGCGATGTGCCGTCACCTGTTGGTTTTTAAGCCTACACTGAACAATGGGACATTGACTCATTACACCGCTTTCTCTGCTATACGTAGTATGATTTCTCCTCTTGGATTTGGAGTGTTGCGCAATGTTGATGTTGTTGAGAAGCAGTGTGCCATCATTGAAGCTCTTGAAAGACGTGGGATGTTGAATGAAGTCAAGGATGCGGCTGCTGAATTACCTCTTCAATTGGATGTCACTGACACCTCCACACATGTTGACCCTGCGATCATTGACTCACTCCCCCCACTGATTCAAAATGAAGTTGCTGCTGGCCTCACACCTCTTGAGTTGCCTGCCATCACCATGGTTCAAACCGCTCCCCTGATCACCCCTGCTCTTGGCATGGAGAATGATGATTTCAATCTCTCTCGCTACTTCTTTGCCTCTGGTTTCATTGATCAAGCCTCCAGAATTGGCGGTACTGTGAATGATGAATACGTCAAAGGATTCATGCAGGCCCTTCCCCGTTTCAACGACGATGGCTCCATTCGTGTAGATTGTGATGTTCTGACTTGCTTGTGCTCCCGGGATGAAGATTTGTCTGTTTTGACACCTCTGTCTGTCAACACCACTGCTGTTTCTGACATGTTTGAGCTGTCCCATGATCACCAGCCAATGGCCTACCTGCGCACTGTGTATGTGGAAGACTACATTGCCTCACATCTTGAGTCCCTGAAAAACAGAGAGACTGCCACTCCTCTCGTCCTGAAGCTAAGCGCTGTCAACAGTGTCACTCCGAAAGCCCTGATCGCTCTGGTCGAATCCAAAGCTACTGACTCAATCTTCAATCAGGCTGACAAACGCTGGATGATTGGTCTTGATCCCATGTTCTCTGAGTGCTGGCCTGGGGCAATCGCTTTGCTTTCAATGCTTTTTGATCACAAGGTTGACTACTGGTCTGTTAGATGTCGTTTCATCCTTCGCAGCGCTCTGATTGGCATGAGTGATGACGACGCACGCCCTAGGGTTCAGATGATGCGGATGCACTATTCCCTGACCACACCAACCACCTGGTATTCAACGCGTGGCGTCTACTCTGCTGAAGGTCGTTCCAAAATTCACTATGCCAGCGGAGACCGAATGAGATTGGGACTGCGTGTTGGTGAGGTGCGAGATCGTCAAGTAACGATGTTGGAGGACCTTTCCACCGTTCACTCCATGGATGTCGCCAACATGAAGGACCAGGTCATTCAGAAAGACGTGCAGCTG-------AAGGCGCTGACCGAGGCCATGTCCCAGAAGGATTCTCTCATTGACAGTCTGCGAGCGGATGTTG-----------CTGGATTAACTGAGCGTGCAGTCTTAGTTCAAGCTGAGCATCTCACTACGATTGCTGACATGGAAGTGAGGAGAGTCCAGTCTGAG---GATAAGGCCAGGATTGGCATTGACGCAGCGAATCG-CCGAGCCGGAGAAGCCATTGAGAGTGCCCATCTCTTGACTGAGGAGTTCTCCAAATGTCTCAGCTCTGA----------------CTTC--CTGATGGTGAAACCACTTCCTGAGCACAACCAATG-TCCTGTGCCGCTGCTGGAGTCTGTTTGGCCTGCATTGTGTCAACGTTACATTCAAAACATGCAACTGGTTGATGAAATCTGGACCAACAAGCTTGCTGATGCGACTGACACCATCGCCACTGAAATGGCTGAGGAGACAATGAGGATCATT-GCTGAAAGAGACTGCCAAGCTATGGTCATGCCCGTGGTCGAA-----GCACCAAAACC----------TCAAAGGAAACCTCGCATC--TACGAGCCTTCTGACGACGACCTTGAACGTACGAGCGTGTCAAGCACCAGCAGCGAGAAGAAGAAGAGAGTCATCTGGAGTCGTTCTGCCACTAGAGTTCCCCGCACTGATGTAGACTTTTCTGCAATCACTGCCGCAAGACGTGATGAACATTTCGAACTGGGGATGCCTAGAGAAGGAAGATATCCTGTCCACAGTGGGATTCCTGGCAGTGTGCGCGCAACCATGACTCGGGGCCTGGCAATCGACAGCATGAGTGAGTTTCCAAAAATCATCGACTTTGGTGGCTCAGATGACTGGGACGTGGGCGTGAATAATGTGCTACGTGGCTATGGCGAACCATAGGACGGCGACAACTACTGACTTTTCTGATTTTATAGAATCAACTTTACACGGGAATATTATCTTCTATGACGACCAACATAACACTTCAAGCGAGTGGATCCCTGGTACCAGCAAGTTTGTTAGGGTCGGTTCCCTTCGAATATGTGTTGAATGCGGGCATCGGGTTGGTTTGTCTCATAATGCTAAGCCTGTTATGGTCACTCATCAATGCGACGGCGATACGTTGTGGGATCATTCTACACCCGGAGATTGGACATGGAGTGAATGGAGCTATTTCGTCACTAGTTGCGCAAATGCCCTTTCTGCGAACGCAGACGCTTACCTCAGAATCCTCAATGACAAATGGACAGAAGACAACAGTCGCGGTTCAAACGACAGACCAGACAGACGCGGAGTCATTGAAGCTAAGCGACGCCTTAGAGACGATATGCGTGGCATAATGAAGAAGAAAACCGCTGGAGACCTTGGCTTGACTGGCTGGCTGATCCTTGATCCTGACGAGTTGGAATCTTTCCCTGACTATTCAACGGAGATGACACAGCTGCAGGAAGACATGGAGGAGCTGAACCCAGTGGAGCAGAAGACTGGAAATGGTGGAAAAGCGCACGTGGCGGCCGCAAATCAGTTCCCACACAAGGTCATTCTGCGTCCTGCGTATGGCACCGTTCCCATCGTGATGTACCTGGACACGCGTGAAGATCACAACGCCTACCTTTGCCTCTCATTGAAAACGAAAGCGCACATGGTAAACATGATACGAAGGATGTGCTATTCGGGCATGCCAGCCAACATCATCAAAATGACGCAAGGAATGGCACTCTCTGGA----ATGGAGGAGATGACTTTTCGTTCAGGTCAC----AGACTTTTTGGTCACATGCACTCTGGTCATACAATCCCTGTTAAAGGAACTTCATCATTGACATTGACATCTGGTAAATGCTCACACACGTGTCAGAATTTGCTCAAATGGTCATCGGCGTGAATGGCTAGAGCAATTTTCTCGGGTATTTCTGCCTTTTTCGCGAACGCACCTTACGTTCAAGATGGCGACACAATTAAGCATGCATTCCTTTCTGGCGACTCACTCTTTTTCCAAGGGACCAACACACTGTACCCCACACTTTCCACAAGTTATCAAGGAGATACTGACCTCCCAACCCCATTTACTGTTATGTATCAGACTGCTATGGTCCGGTCTGCGTTATTTCAGGTACCACTCTTCGGCGGGCTTTGGAACGCAAGAAGCTATCGGGATTTAGTATTCACTTCTCAGGCTATGCTAAATGTCAAGACTAACACCTCTGTCACCTGCCCTCCTCCTGTCATACCGCGACCTGCGTATGTCTACAACGTGATGAATAATCAAAGATTCGCGCAGAGTGCTACAGCTAGGAACAAAGTCTATGTCGATTTTTCAATCACCACATTGTTCCAAATGGATATCAATGGCTTCGCTCTTCCTCTCTTGTTCAATCCTGATGACAATGGTATAGATGTGACCCTTGCATTGACTAGTCTTGTGGGACAATCTTGGAGTACTATCGTCGGTGCACGATATGAAAGCGCTGGAAATGCGGCAATGGATATAGACAACCCAATACATCGTACGAACAGAGCACTCATGCTCCTATACCTGGGTAGCGCATGCGGATACTTCAATCCAACGATGACATGGAATGGCTTCTATTTTCGTCAAGCTGGGAAACCAGGATCCTGGGGCGCTGATTTGGACCCAATTTTAGTTCGCGGTGACTCTGCTCTCATCAATCGAGCCACATTCGTTCGTTTGAATCGTTGGGTTGTCTTCAAAGACTTTCTCTGGCAAATGTCTCGTGGAACATTGCATGCTCTGGTCCTCGGAGGAATGATCTGCGCTGTTGAGCAACCTTTGAGAGGTCTGAGCGTGATTTCAGTTTTGGCAAATACTGTTTGCGCACCTTGGACTGGTGTTAATGGACGCGCGGGGGATGAGGTAACTACCATTGGCCTGAAGTACGTTGCGATCGAGAATCTGATTCGGTCTGGTAGTTACACCGTTGCTGAAGGTGTGGTCGCTGATGCCCAAATTGCCGCTTGGGGGGTCCGCAACACAGACCATATGGATAGAGTTCGTGCTGCTGATGACGCTAACGTATTAGCCGGAGTCAACATCAGACGCGTCAAGCCCTGGGATAATGGTGGTGGATTCCAAAGATTGGCTGCTGTGAGAGCGTTAGTGAACCTAATGGCGGCAAATACACGGTAACATGTCGAACTTTGATCTTGGACGTCAGGCTAATAAGCCAAAAACTGAATATCACTTGAATGCATTACCTTACTTGAAATGTGGAATAAAAAACAGCGAATCTGTTGGTTCTGTAATCATCAACTTCCCTGCTCGTTTCGACACCGCAAAGAGCGTTAGCCCCTTATCTGCAATGACTAATGATGGCTTCCTCAAGTTCAAGGACCCTTCTGACTCCCTTGCCTCTCGTGACCGTCCTGCGTTCAATGACTATGTGCGTGCACTTCAACCATCGCCTGAGCATCCTCACCATTTCCAAGCACTTGACCCTGCCTTCACTGATGAAATCTTGAAAACTTGTGATCCTACTTTCAACTGGACATCCATCAAAAGTGGTGACAAATACTACCTTCCTGCTATCAGTCAAGCTCTAGTGTATCGTGCCTCTGGCTTTCGTTTCAACTCTGAGAAGCACCTGGAACAAACTGGTTCATTATTGCCCATAGCTCTTGGTATCAGCAAAGCAACATGCGCCCTCCCTGTCCTTGTGGACTCTGGTACAGTGGTCTGTCCTGAAGAGAATGTTTCTGCCTTGTTTTCAAAAGACAAACTCTCCTCCCTGGACATCCAGTTTGGATACCCAAAACCAAAGAATGGCAATGACTCCACTGCGTACACAAAATCCATCAATGGGTACCAGATTGGTGCGTATGGTTTGAAGCTTCCTGGAGGTCATTTCCTCAAGCTGATTCACATCCTCAACTGCATGTGCCTGAAAGCAGACCTGGATCTTCTGTCTCAAGTGCCCTCCCTGGCAGATTCCCTCAATCGTGGAATGAGATGCGGCTATGCCCTGCTTCAATATGTTTCCCAGTTCGCCACTGTGGACAGAGAATTGCTCCTGATGTCTTTCCTCCTGAAAGAGGCTAACGACCCCACCTTCCATGAAGTTGCTGCAATGTGGAAATCCGTTCGTGATGGTACCGCTCAAATGGACGACGTGCGTTTTGACCTGCAACCTTTTGGCATCATGGCTTCAACTGCATCGCTCAGGGATGGGGTTCGCATCATGGCCATGTTTTGTTAGATGCATAGATTTACCCAAGAAGACCATGTTATTATTAACTCAAGACTTGATGCCATTGAAGAGGACAACAAGCGGAACTTCGCTTCATTGAAACAATCAATCCACAACAACTACGGATTGCTTCGCAGCCTGCTTGGAGGTCAAGGACGCTTGAACGGGAAAATTGGAGATCTGGAGAAGGACGTCAATCTGATACATTTGAGAGTGGTTTCCCTGGAACATGCGCTTGATGATCTTCGCGCTGATTTTGACGCTTTTACTCCAACTGTTGGTCCTGAGATTGACGACAAACTGGCTCCGCTCCAGAAACAGCTTAAGGTGCTGAATGACCAGCTCACAATCATGAACTCTGAGGTCGCTGTGTTGGGGAAAGGGATATTCGGAGACTATCAACTGACTGACCTGCTTGGACACACTGTTGGTGGAGTTGCGGCTGTGACGACAAATTCACTCACAAG--CGCCTTCCGCTTGA---------GCGACCGACTGCCTGCGACTACTGTTGGAGATTTCAGTCTATCCACTGGAGTAGGATACACCTTTGTTGGGACGGCACCAAGGCCAATCCTTCAAGTTGAAGATTTCATGCGGGGCACCTGCAGGATGAATCTCACTGACACTGCGCTGATGTATGGTGGTAGCCACATTCCACTCCTGCAACAGTCACTGCTTCAACTGGAGACAACAGTTCCTCCTGGCCCGACAGATTGGAAGAAGCT----GCCTCAAATGGTGAAAGGCGTGCTCTGGATGAGTCTGGTGAATTATGAAGGCGCCAATGTAGTTCCTGTGGTGGTGATGAGGAAGGTTAATGCTACGGTGACGACTGTCATTCTCCCAGACATGGTTGGCAAGCAAAAGCTGAATTTCCTCGTTTCCCTGGACGACAAGATCAACGTTCATGAGTCCTGGAATGGAGTGATCATTCATGGTGGAGACTTCGTGATCATCATCTAG
>NOR-2015/SSK
CGCTTGTCAACCAACTACCTGAA----GAC--TTGAAAAACCTGAGTGTGGCACTAAGTGGCACTATCGAATTAACTGCTGATATCTGGACTAACGCGAGTAAAA--------------------CTTTTAGGACTACGCAAAGACA----TGAAGTATATGATATAATTA------ATAAAATT--GAATTTATTGATT-------------CTTTCTTGGTTCCGTCATCTC-----TATTTCAAC--------CACCTCCACACAAAA-GATATTGGGATGTCGACGTTCGCCAACGAGTTGTGCGTGTGCC-TAAGTGTGCAGTTCCTGATGATGTCTACCTCCCT-CACGCTA-------ATCTCACTGACGTGCTGGAAATCAATACAG---AATCTATTCACAAATATGGTCAACTGC-----GGAAAGAG------ATTCAAGCTGCGGCTAAAAGATTGGATCCAACTG--CAAGGATCGCAGAGACCTTT---TACAATCTTTCAGTTTAT-CAAGCAAACCAAATCAAATTTCCCCTCGAGAGATTTCTCTTGTGTTTAGTAG---TTAGTTACGCCCATGAGCTGTCTCCCTCACCTCTCCTCAT-TGATGAACAGAATGTTAACTTCTTAACCATAGAAGCCAACCCAGCACTTTCCGCAT--TGAAAACCATCATGTTACACTTCATGGAGTACGGGAAATACAA-------GCCACCATTCT---------TGAAGACT-----------------TCACGCGACATCGTTTTCGCCC----TCTATGATGACAAAAGACC-TCTTTCAAGTCAAATAGCTCCATTGATGATTG---------------ACCTGGTTAACTATGCGATAGT--TATCTAT----TCCTGCAACATTTCCCGCCTTATCAGCGTTCCAACGGTACGTATGATGCTTAAAGCAGCTGGGACTACTTCTTACAACCATACTCAAC---TAAAGCTGAAGAAGATCATACCCGCCGCTTCACTACTGTCTGTTTATCATGGTGAGACTGTTG-GTCGTGTACCCATAGTCGTTTGGGAGGAACCTAGAGAGGAATATCGTTTCAGATTGGATGGTGC--GCGTGATCTCCCTCGAGGATGGAAGAACGAACTTCAAGGTGCGAAGAAGGCGATTGAGGATGCTTCTGACTTAGCTAGTAGTTA--TGGCATGACTGCTGAATTTGAGGAACTTCGCTCTCAGTACTCAAAGATATCAGTTCACAATGGTGTTGGCATGAAGATGATCAGAGATGCATTGGCTGGTGTTTCATCGGTATTCATAACTCGCACTCCCACAGATACAGTTCTTCAAGAGTATGTTCATGCTCCAGTCATTGAGC--------GCCCAATTCCCCCACAAGATTG---GACCGATCCCGT-TGGTGTGGTAAAATACCTGAAGAATGACACT--------CAGCATTATGTGGCTCG-AAACTTGTATGCTACCTGG--CGAGAAGCTGCTGTCCAAGTTGC----CAACAATCCCGACA--ATTGGGACCCAA-------ACACTCAGGCCATTCT----------------GCGT--TCACAATACGTAACACCTCGCGGCGGATCAGGAAGTAGTGTTAAGAAGGTACTCACTGATAAAGGTGTCATATTGAAAAACTTCTCGA------AATCTGGCGCTAAGAGCTCAACAAAAATCGTCCAAGCCGCCCAACTGGCA----------AGTATACCATTCACG----CAATACCAAGACACCATCATGGCTCCCGTCTCTCATGGA----GTGAGAATTCAAGTTCAG--CGTCGTAGTCGGACGATTATGCCATTCAGCGTTCCACAGCAGCAGGTCTCCGCT-CCTCACACTCT-----CTGTGGCAACTACATCAACAAGTT-CTTGAATAAGAGCA----CAACTTCAGGTTCCAACGTCACTGAAAAGGTCATTCCA--CTTGGTATCTT------------CGCCTCATCTCCACCTACTCGTGCTGTCAACATTGACATTAAAGCTTGTGATTCTTCGATCACTTGGG----GATTCTTCTTGTCTGTCATCTGCGGTGCTATGCATGAA-----------GGTATGGATGGA--------ATCAATGTTGGGACGCCTTTTCTTGGAGTACCTGCCACCTTGGTTGAAGACGGTCTTGATTTGGGTATTGTCGGCACACGGAGCATCTCTGGCATGCAGAACATGGTTCAGAA-GTTGTCTCAACTGTATGAGCGGGGGTTTGAGTACGAAGTTAAAGATGCTTTCTCTCCTGGGAACGCCTT-----CACTCATCACACTACTACATTTCCCTCTGGCTCTACTG--CYACTTCCACGGAACATACAGCGAACAATAGTACCATGATGAA---------AACGTTCCTGATGCACTGGTTACCTAATCAC----ACGAAAGATCT---TGAATTGATTGATTTTGT--------------------------GAAGAAGCTTGATGTCAATCGTAACTACGTTTGCCAAGGAGATGATGGCATCATGATACTACC-CACTAATGATGGTCGTCCGATCAGTTCTCATCATGT-TGAATCAATGCTGGAATTGCTCAGTGTGTTCGGTAAAGAAAGTGGATGGGTTTTTG---ACATTGAGTTTAACGGATCCG--CTGAGTAC--TTGAAACTGTTGTTTTTGAACGGATGCAGGATACCTAAT----GTCGGTCGTCACCCTGTCGTTGGAAAGGAGCGGGCTAGTCGTGATCAAGATGTGATTT---------GGCCTGGTGGC------------ATTGACGC--------------TTTCATTGGCATGTACAACAATGGA-GTTGAGG-------ATCAATTTCACT----GGCGTAGATGGYTGAAGTTCTCATGGTCGATGGCTTGTTT-CCTTTCTTCCAAG-GCAGTCTTCATCAAAGGAAAATCTGACGTGATTCAGTATCCATCCTGGTCCTTCGTGTACCTTGGGCTCCCGCCAATACGCATTTTCGACTCTCCACCTTGGATCTTCTCTCCATACACTCCTGGCGGCGATTTAGGGATGTATTCCATCATGGTCACAG--GTAAGAAGTACATCGTTGATCGCATGCAATCAAGTGGTTATCAGAAAGACAACACTGACTTGTCCAATGAATCTACCTTCTTCCGA--------GGATATGACTACGTCAAGTTCATGAATGATTGCGGAGTTCTGCCTGGGTACTACATGTCACAAATACCTCGTTCACCTGATAAGACGAAGAGAAAGGTCATTGGTCCTGAGTCACGTGACTTGATTGATAGTCTTCGTAACTACTTGTTCTCAGATCAGAAGCTCACAATCAGAGTCAAC-TATGGACATCGC-ATCGTTACGGATTATCCAGGCCGCTTGCCACGCAAACTACCATCTCTTGACGACGTCCCCCAAAGGTGGTTTGATACCGCGGTTGAAGCTGACATGGCGAGCACG-TATGAGATCGAAGCGAT-GGATGTTCACCTTCT-----------TCGTGGCCAGTTCTCTAGGTAT--------------------------CAATCCTTTT-----CCAAAGTGTTGGAA-GCCTACCTGTCCGTAGATTGGGAGTTG-ACTG--ACCTTAACATACCAGCAGGCCTGTCATTGGATGTTCCACTAGTTGCCGGCTGTGACCCTACTAATGGTGAACCATACTACAAAATGATGGGTCTCGGACCAATGA-TGGAATCCATTCAAAC--------CTACT-----TCCACGGCACAGTGTTCATGAGTAGA----GCTGTCT--CTGGTC-TCGATGT-TGAGTCGATCGATGTTGCTCTCTTGAAGATGAAAGCCTTGAAAGTCCCAACTGAGGTTATCACTGGATTCTTAATGACTTGCGGTCTATCAAAACCTAAGGCATCCACGGTCGCCACAAAAATCAACTTCC----AAGACATGAAAACGGTCCAAGTCGCAAAACTCACTGGATTAAATGTTTCGGACAAATGGATGAGCATGAATTTTGATCGTTTGCTGCACTCCTACGTGGACGTTAAGACCTATGTTTCTGACAGTAG---CAATCAGATACGTTTACCTGGCGGAGCTGGATGGTTGAGAGGAGTGATCAGATTCCTTGGAGCTGGTGTTGTGATGACTAGGGTTGGACCTCCTCAGCCGGTGAGAATCTCAATCATTTATGGCGGCGGTGCACGGTTGCATAGCAAATTACGCTTTATGGGCTACGCATAACACGACTTAAGAACTTACCACTACTTGAACGCGACACTGAAGAATATACTTATAAAGAAATAATAACATTTTTAACAACTGATGTTGTGAAAAGACTTCGTCAATTTCAAAATGGAGATCGCGAATGTTACGCAGTTCAGCTCCTCTTTCCTCTTACAGGATGGTGTCCTTCAGTTGATGTGGTTGATGGTACTAGTTACAACACACTCGGGAAGTTAATTAACTTAATACAGACTAGTTGCGGATTGCTCGCCCGTCAACTTAATGTCAGGTATCCTTTGGTTGGTGCAGCTAATGCTATAGTTAATTCACTTGTCATCACACAACTAGTTGATTGCGCCATTCGTCATGAATCTACTGCTGCCTTGATTGAACACCTTTTTGATGATAATGGTCAGATTTCATCGTTAACTGTTCACGCTACAACTTGGGATGAAGTCAAGTTAAGTAAAAACATGACTGTGCGTCGACGTGTTGTTGAGTGCGTTGCTGGGTTGAAGTATTGGCTGTTTCGTAATGTTAAAGGAGCTAAGAGCTTTGAGACATGGGGTAAGGACTATCCTGGTTATGCCAACGTTCACTTCTTCGATGATTCTGCTGGAAAACAAGCTGCAATACGTCATATTGGGAACGACGTGCACATATTCCAACATTTTGACAATCCAACTTACGCTCCACACTTGTATGTGCCCTTGGAAGGAAACTATTCACGCGACATGTATACTGATAGTTTCTCCACTCTCGTGCAGATGGAATGTGTCGTCGATCAGGCGCGTGCTAACTCTAACAGTGGATTGAAGATGGTCTCTCGAAGATTCATTGAGGTGATGAAATGCATACAACGACCAATGGGAGAGACTGGCGTATCTATACTCTCAAAATTGGATGAGATTGGAACTGTGTTGGCTAATGGTGGACAGTTCGAACTTGCTACTTTAGATCTAAGTCGTCGTGAGGTGATACATTCCATGATTGATACGATCTCAGACACGCCAAATTCCTCACGTGCAATTCCTTTTGACGCTACCAGGTTAGTCATTTTCCTTGACACAGCTTACACTGGACCTATGCCTTCTACTGACTTTAATGTTTCAACATATGAGTTTGGTTTTTCTTTGATTGGTTCAGTTTCTGGCAAAGCTTTCTCACGCCCCATACGTTACTCTCCAAACTACAAAGATGACCTGGGTGAC--TTGCACGATGTTAGGGAACTCCTCAGAACATTTGTGAAACGAAAAGATGACGTCACGATAAGCAACATCTGGGACGGGTTGCCTTTAGTTGACTTTGCTAAGTTTGGGAACGCTGCAGCCACACCGGTTGATCCACGCTTGAGAAAGGAATTTCCCAACGACTACTTTGATCGGGAGCAATCTATCAACCGCATGTTGTTTCGTGGTTATAGAAAAACCATTGATCGCTCATGGGCAAAAGATCAGGCTGTTTTGGAGACTATCTTTTCCATTGCTGGTAACTGGCTTACTGCTAATAAGTCTTATACTGCTGCGTACTTTGGAGCTAGTGGCATACATCCCAATGATGACCAACCTCTCGTTATCGATCCCTGGTCGAAAGGCACAATTTTTGGTGTTCCAGCCCCATCATCTAAGGTTTCCCAGTATGGATATGACGTTTCCAATGGAGTGATTACTGATCTGACTCGACCCTCACCATCTGGCACTTTTTCATTCATCTATTGCGACGTCGATCAGGTTCAAGATGCTGGTGATGATCTTGGAGTGTGCTACCAGATAGTTCGCAGTCTTTTYGACACCATCAATGACGCTCTGACTACTGGAGGTTCCTTTGTGATGAAGATCAACTTTCCCACTAGACAAATCATGGACTATTTGGTTGAGGTTGTCGCTCCCAAGTTCACTGATGGTGTTCTGATTAAGCCAGTTGTGAGTAACAACTTGGAGTTGTTTGTTGGATTTTTCTGTAAGGTCGACAATCGTGGATGTCATTGGAATTCTGACTGTTCCAGGTTCATGTTCAGACTGCACAATCGCTACAATCATCTTGATCACGCTTGTGACTACATTCCAATTATTGGCAACGCCAGAGAACATCCACGTGCCATCTCTCGTCAGGAGTTTGCCATCAGAAATCCGACTAGCTCTAGTGACACTTTGAGCCAAGAGATTGAACTGAGTCTCGGTCTGTTTTCTCAACAGTGTGCGGCTAACACCATCACCATCTCACGTAATCTGTTACATGGCATGACGGAAATACTTGTCAGTGGTGTTGTGACCGCATCATCCCTTAATCGTTGTGAAAGACTTGATTACAGTCCTACCATTGACTCAACCACCATTCTACATCAACATCGCGAAATCGCTACTGCCTCACCACAACTGTTCCAGTTCGAAGCATCTGAATGGACTCTCCTTGCTATGGGATACAATGAGTTGGCCGCTCGGTTTGTCAATGGAAGTGCGAAATCTYTGGTTGATGTTGGTAGTGGTCCTGAAGGGAGAAGCATTAAYTACGTTGATTCTGATATCAAAGTYACACTCTTTGATCAAAGGACACCCCACATCAATGTTGATTGGTTYGCCAATGTGGAATACATTCAGGGAGATTATCTTCAGCGTAGAGATTGGCGTGGTTGCACCTTTGATACTGCCATATGCATTTTCTCCTTTGGTGCCGCCACTGCTGGATCTCCAACGGGTATGATTGAATACTTAACCGAACTTCTTGAGATCTTGAAAGACGCCGGTTGTACTCGAATCATCATTCAGCTGAATTGCCCTCTAATGACMAAGCCCACTGGTGTTGTGAGTAAGCTGGAAATCGACGTGATCAATGACGATTATTACTTCATCAAGCAAGGAAGAGTTGAGCCCTACGCTAGCCCACAGGATATATTGGGAGCTATCACGCAAGCTTTGCCTCAATCTACCGTTCAGATCAAGACACTGGATGACGAATTGTCCTGGTTCCCGCGCATCATTTCAGAAGGTTTCAGAGTGACCACAGAAGCAATGAGAGACGCYATCACACTTTCCAAGTTGCTACCTCTCTTCCTGATCGAGACTTCAAAAACTCTCTTCCGGCCTGCGAAATACATTGGTCTAGTTGATGAAGTGATCRCCGCAACTTGGACTGTTACTGACCCATTCGTTGACGTCTCTGTCTACCTGGAAGACACCTCTGTTGGATTCTTCAATACGATAGATAATGAAATCATTGGAGTTGAAGTTAAAGCCGTGTTCGATGGACGAGGAACGTATCGAGGCACTTTCTCGACTGACAAAGCTGGAGTGGTCACGTTTGAGCAGACAGAGAAAGATGGCACATCTACCATACTTGGATCTTTCCTATGTGTGACCGGCCCAAACGCTGTTGCAATCACCTGGCCTGCAAACGAAGTCGTTGGAGATAACCCAAACGTCGCCTCTCTCACCAATAACACTGGATACGAACTGATAGTGGCGTATGAATATGACGGGACATGGATTGGAGTGAACGCTTACAAGGCTAATGTTTACGAGGACGCCGCTGGAGATGACAAGATGGAGTACTATCACGTGGTTGGCGAGGAGAAACTAGCTTGGGCATTAGTAGATCATCATTATGGTTCTCCTGGCGCTCGTGTAGTGATACCTTTCGTTTGGCCTGACGTTACTGCCTTGCCTGGTGATGTATTAGTGGCTCCGCCTTACGCCGGTGACTGGTTGGTGAACGTTGATGGGAATTTAACGGCTGAACTACACGTCGATGAGCCTGATGAGATACCAGCACTCTGGACTTTAATGACACGCTCAGTGGCTAACAATGGCAGTTCACTTTCATACATTGGCCAAGCTGGTATCTACACGT----------------------------------------GTACTAAAGAAAATACACAAGAACTGACTGTTGACGAATCTGC-TGTATCTTCCAATAATCCTACCGGAAAAACTACAGACAATGG---CGGCGTCGGTAAAAATCGGGGATCGTTACCAGCTATTTCGGCATCGGATAGTGACAGTAGTGAAGAAGAAGCAATTGTTGAGGTACAGAGAATCAAGAAGTCAAAAGCTCAGAAGAAGAGCACTAAATTGGCTACAACAACTCAA----AATGACTCTAACGAGAGTAATATYGTAACTCAACCTGGCATGGGAATGTCTGCAAA-------TGTGAGTACCATCAACGTGTTGCCACCTACAGTGACTATGCCTTTGCAGACTACTCAATCATCTCCTGGCCCTGCAGTTGATCAATCTGGTGAGACGAAGTTGGGAAGATCGTCTAACGTYAGTGGAAAAGAGGCTGCTATGCAAGCTCCGGCTG------TCGACCGCTCTG---AGATTACTGATAACCCTAGGTACGATCCTACCACGTCTACAGGC--ACTACATC--CTGCCCACTT------TGCTTCATGACCTTA------AGTTCTGTTCCTGATCTG-CTACTTCACATTTCTATGCGTCATGCACCCATTGACAGCTTTTCCACGACTG-------CACCACAGATTCAGGATGCTGAGAGACAGTTCATTACAATT--TGGAGTGCACATAACGCTGCAGCTTTGTCCTCACTTTCCACTGGTCTGACGACTAGTTCAAGTTTCTTGTCTAAGGTGCCTC-CGCGTT----TATTCGTATTCGATGATGGAATATGCTCATCTTTTAGGTTTATGACGGCTGTTGAAG------CTCGCTATCTGCCTGAAGTACGTGGCTACGCTTGGTATGATGAGATCTATGACATCATTCTGCCTTTTCCAGCTTCAGCTGTGGTTCGTATCGTACTTGACACGGATTGGGCTATGGTTAGTGATGAAACGTTACC------------TATTAAACTAACCACTCTTTTACCTACTCTTTCAAAT-GTAGGCTTGTTG--CGTCAAGTTCTCACTGTTCTTTCTGACAACAGTA------AATACAATCCTGTTTGGGCTCGCGCCAACGTAATC-------GTGATG----------------GGTGTGAA-------ATTTA------TACTTGCCAATCTTGTCATCAACAGATCTAGTTCYTGGGCTCAAGACTCTACTCCCTCGGT-TTCTGGCAGACTACTACGCACAGTCCCTGGTA-------AACCAGA---ATATTGGCCATTGAT------GTATCCACGA--AGGACGCTTAACGCTAATGT-CAGCAAGA----TTTCACGTT----TCGTTGAGCAAACACAGGCTGAACGCACTGGCAGAGTTGATCGAGCAATGCTTTATCAAGGAGAGAAAGTCATCTATACTGACGTTGCTGAGACCT-GCGATACGTTGACCGTGCGTTTGCGTGACATGTGGACTGGGAA---GATTTTCAAAATGCATTACACACATTCTGACATCGCTCTGGCTCTATCTGAGTGCGCTCGTGTGGTCTCCTTCTCAGCTGTGATGGCGTTATCCCCACGCACAATACTTCCTTGTCGTGCGACGACTGATGA-AAGAAAG------CTGGCACAAGT------TTTGAACATCGCTCGCCTCGGTGATCTCAGACTACGAATTGAGC--CTATTATCCAATCCGCT--GCTGACACTTTAAGATCAGT-TACCATGCTGGAGATCAACCCCAAG-----ATTTTGACTGCTGTCTTGAACAGAATATGTGAAAA-TCAAACTC--------AATCAG-TGACTGTGACTGGGACAATTCTTCGTCTGCTGAGCTCTGCTACCACAGATTCTTCTGCCTTCTGGACCTGCATC-GCAAGTTGGTTGTACAATGGGATAGTTACCACCACT--CTTCGTCAACAAGATTACCCTAACCCCACTGCCTCCATCACGGATTACACTGCAC-TCTGGTCTGCCCTGATTGTTAGTCTTGT--TTCTCCACTCACCAATGACCCAAATGCTCCTGTCAAG-ATCTTCATGACTATG-GCGAATCTTTTCAACGGATATGAACGAATTCCGATGAACAATGCCAGTATGAC---ACAAGGAACACCT---CCCTGGGCATTCAACAATCCTAAC----AAATGGCCGGCCT-----GCTTCATCCAACCTCGCAACATTAACCAGAACATTGCGCCATTCATGAGAGCCTGGGCT---GACTTGATCCACCGCTACTGGCCACAACCTGGTGTCGTCAACTATGGATCACCTCACCACCTTGGTGCTACTGAACTGCTAGTTGAGGATGGACAGATCGTCACCCCGTTACCAGTTCAACCTCAACAGTTTGAGTACGCTGCACTTGATCGTGACA--ATGAGA---------------TGTCTACCTGGATCAACCAAG--TTTGCAATTTCTTCATCCGCTGCATCAACGGAACGGATCTTCGTACCGCTTCTAACCAAGCTACTCAGCAAGCTT-TGATTTC----TGCCATCTCACAATTGAAGACCTCCCCATC----CCTCA-CATATGGATATA----------TGTC-CAG-GTATTTACCATATGAGTTGGCGATGATTTCACCCACGCTGGCGTTACC---TCCATTCCAAATACCATTCCAGCGTTTGAATGTGAAC-GACATCGTTTACCAAATTGGAGTCCGTCGTCA------TGTGGTGAGGGATCAGGTTGAACCTGCACTTGACACAAGTTCCACATTAGAGACCATTGGCCAACTGATTGAGATCGATGCTCAGGCCCTGCTCGTTTCGCTCCTTTCTGGTACCATGAATGCTAAGGTCCTGCCATCCG-TCCACTACGCAGAGAAAATCACTCCTCTTTACATGGATGACGACTTTTTCGCCCCTCATCAAAG--AGCCGTCGTCGTCAGTGAAGCATACTCCCT--AGTACGCACCATCATC--TCACAGATTTCAGACACGCGTGGAC-CGCA-ACTCAACCCTCTGGCTTGGATCCCAGCTCCGAACGCATC------------------ATCTCCTGTCTCAGCC--------GAAGTAGCCAGACTCGTCAATGACATG--ATCAAGGAAGCTTTTGACATGCCTGGTGAACTGCTTGAAG---------GATTGATCGGATATGGTGACCCTA-------GATACACTCAAGTCGAGATTGTTGCACAGAGGTGTCGCGCGGCTCCACTTCGGTTCGA---ACCACTGATTCCTC----------------------------CGTCTGTTCTGGCTCAAGAG--------------CTTCA-----ACTTGTT----------GAGAACGTGATCACTGCTGA--------ACCTAATCTGTTTGGATT-----GGCTACTGG------AGACTTATATCTC-----------------GAGCGCATTGACACTTCAGCCG--GGTTCTCTGGTCTCAACGTTATCGGCTGGGAGCAATGGGATGCTAACACTCCAGGAGTCATTGTCGCCGGTAGCTCTCTACTCATCTGCAGCGGATTCAACGGAGTAGACCCAATGATCATGGACGCTGATGGGGTGGAACGGCCGATTACCGGTAGATGGGTTGTCACACTGGAAGCTTGGCGTAGCAGCGTG---GTCACCG-----TCCAGAAGTTGCTG---------TTACCAA----GGATCAGAGCAGGAAA-GTTGGCTGTAAGGATACTGGTTGGTATTTTTCCATACACCATTAACTACTATGAACCCGCTGT-TGGTATTGACGAGTGGAAGCTGTTGTCCGACTGGGCGTCCATGTGTGAACCTACAGGAATACC-----GGCCATACCTTTCACTGCTCCAGTTCCATCTGATGTGTCTGTTG---TCACYGCTGCGTGCG-------------TGAGGTATCTGAGGTGCTCCAC---CTTCAACG---AAGGCTCATTGATGGCTACTAACGCAGGA-TCACCTCGCACCGTGTTT-GGGCAATCAGTAGAGTTTGA-----------------CATCGGCAGATGGATGC--AGCTATGTGATTTGAACACTGGAGTCGACGAGATACAGCTACCCAACATGATTGAATTCT-----------ATCAAATCTTCAGACGCTA----CAACATCACTCAAACGGAACTGACTCAAGTTGTGA----------CATTGACTGGGACTTTGACTCATCCTGTACTCAACTA-------------------AATGCCTATCATAAACCTGCCAATTGAACCTACTGACCAGAGTATTACCGAATTTAAGACGCAAGCGCAGACCGTGTTTTCAGGATGCATGGAGAATACTGATGTCACATTTGTTGACTACCTCAAGAGGGACGTTAAAATATTCATCGTTGACAACCGTTTTCTGCTGCCGCAGATCGCGAAGATGATTGATTCGTCGGATCTTGATGAGATTGCCAGCCAAGTGCTAAACTTACCATTACTTAGCGAAGCGTGCTTCATTCTACTTCCTCCCCTTTCTGTGATGGCTAAGAGGCTTCTTTCCTCCAGTGATTCCTACCCTGACATCTTCCTCACTAGGGTTCCAACTCGCGTGCTTAAAGCTCAATCTGACAACTCAAGATCCACTGCTCTGCTGAAATTCATGCCCAAGGTTGTTACGTCATCCACGACTGCCTCCGACATGCTGACGATGTCTGTACAGAATGCTGACGTTTACACGTTGACCCCCGATGTCATCGGAATGCCACTTCGTCGTTATGCAGAGAAATCTCATTATCCTTCAGCTTTTGATTTTGGAAGTGCACATCCATCAAACTGGCGTCGCTCAGTCATCAAGGCTTCAAACTCTCTCCTGATACCAATGGTGCCGGTCATGTCCACTGCGAAGACCTTATATCTGGACGCCGATTTCTCAACTTCTGACGATAGAACTGGCATCTTTTGGCGTCTTTCTGCCTCTGCGCGTATTCGAGCTCGACAACGTGGTGTGATTGTACTCCCCTCAATGATCAAAACATTCTACGAGAAAGAACGTGGTCTGAAAAGCGCACCAGTTCAGCTTCGCAGAGAACACAAAATGGCTGCCAGACTCCTGAGGATTCCTTTTGGACGAGTGCCCTCCGAAACTTCCTTTCGCCGAGACATGGTTCAATGTTGTGATCTGCTCGTTTCCACCTCTGTCCTGAACAAGCTTTTGAGTCCAACCGAGGCTGGTAAATCACCTCCCTTTGACAAATACGTGTTTCATGGTGTGCCAGTTGAGTTCATTAACAGAGTCTGCCCTGACATCGGTACACAAGCTCTCGGCCGAGACACCAATGGATATCTGCAAGAATGGTTGATCATGTTATTCCTGATGTCTGACTATATCACCTCCACCACCAGCCGCCGGCGCCTGACTCTTGTCACCAACTTTGACCCAATGCGAAAGTGGTACGACATCACCTTGCTGAAAATCACCAATACCTACTATCAATGTCAAGAGATGATGACGCCTCCAGCCATCTCTTCTTTTGGTGTGTGCAGTCAGAAAGGCACTTTCAAGTCCACTCTCAGCAGCTGGTTGTCTCAAGTCATCGTGCGCGGCGTCAATCTCTTTCCTGAAGGATCGATTGTGGACTCTGACGATCTTGGCAGCAAACTGGATCCAACATTCGAGAGTGAGTGGGAGACTAACGTCATCGAGAAAATTGGCATGCCTGTCATCATTCGTGGGCTCACGGAGGAAGGTGCTTTCAAGATAACCACTGACACCATGTTTGACACGTATGCACTGTTCAGACAACTATATGATCGGATGATTGTTCCAGTTGCTCGGCATTTCTTTGACTACTCAGTTGCATCTGGTAGGAAAATGATCTTTGCGCATTGCGACAGTGAGTTCCTTGACAACTCTTTCCCTTCTCCGTTCTATCGCACTCACATCACGATCGACAACTACGGCAACATCCTGAACCGTCCAAACCGAGTTGGTGGCGTTCTAAGCCAGTACGTACTTGCTGAGTGCTACCGTCTCATGGCCACGTCCTGCAAATCCAGACCGATTGCCAAGCTGTTGAAGGCTAAGTTGGTGCCCTGGTGGGAGTTTGACAGTCATGTGAAGCGGATGGGAGGCAAACCTGTTCACTACTCACTTGGAGTCAAGATTCAACCTGAGTTGATGAGAGACGCTGGATATTGTGGTCATCTGATTGATCATGCGCGCGTCGAAGTACTTCAAGCGATGTGGGTTCCTGAAGCAGTGGATGAGAGTTTCTTCCATAACCCTCCAAGCATGCCATTGACCATCCATCTGGCGGATTCCAAGTACAACAGGTATGAGCCCATCGGTGAACACAATTTGAACATCCCCGTTCTGATCGACACCTCCACCTCTTACCTTTCTGAGACATATCTTCCAGCTGGAGTCGTGTTCACACCAACAAAAAGATTCACAGTGGAGGGGTGTGACTTTAACTGCTGGAGGGGGAATCCAATCACTTTCAAGGGTACTCTGAGTTGGTGGTCTACAGCTGGTGAGTG-------------------------------------------------------AATGGGTAACTATCAGACAAGTAACAACCAATTTTGGGTAACTGGCGACGGCAATGATTTCAGTGCTGAAGGCGGACTCGACTCTACGAACGCGGCATCACTCGACTTTAAAGCTGGAAAAACGAATCCTGGTGGTCACATGTATGTGATATCCGGTGACAATACGTCAGATGTCGTGAAATGGGACAGTTTAACGCCCTTGTATGGGATAGATGGACAGATGGTTGTTGTGCTGACTGCGGTAGCTATGTCTACTTTTGAGAAGATGGTGAATTTAATTGAGATGTATAGACCATTACTTGAAGCATCACAGCAGATGGCTTGTTACCGTGATTGGAAGAAGGATATTGTCCTGCTTGATGGCTATGTTGGTAGTACTCCTCAATCTGCTGTCACTAACTTTGTGACTGGGGCTAGTGTAATCAATCTGAGAGAACTGAGAAGCCTGGGGAAGATGTATCAAAACATACTCGGTGTCATAGCTAACTATGATCGTGACATTCAAGTTGCCCTGTCCCTGATCCCTCATTCAACTCCAATCGGTAGTCTGACCGCTGACATGCATTCCATTCTGAGGATGTTTTCCCTCTCCCTCAAGCCAACCAATGTGTGCTACCTCTACCCTGAAGCGGCTCTGCAAGTGATTCGAGCTATTTCACCGACTGTCAGGAATGTTGACACTCAACAAGGTGGATCAATAGTTGAGACTCTCAATCTCTTTGAACCTGTTTTCAATGGCACTGGACCCAATCAACCTCCACTGACTGATCAGAGCGAAGTCCGTTCAATCGCAAGGTCTGATGCATCCCTGGCTCAACTCTCTCTCATCTCCAGCACAGAACCCATTGAAGCAAGAGCCCTCAAAAGTGGCACACCAACGAAAACGTACGACATTCGTCTCGTTGATCCCCTCACCACACCCTGGGTATCCAAAGCGTACGCACTGGCTGAAAAGACCGCACGAATCCAATTCACTGACAGTGGTCGCAAAACCTGGTATACTGCAGTTGGCAAAGGAACTCTGGCATTGCATCTGGATGACATCACTAGCATGTCTATTACAATGGATCTAGGTGGTGAGAGCTACTACTACAAGACGTTAGCGAACGACGCAGCTGAAACTGTTGATCCTGAATCTGCCACCGTTGCTTTCATCTTGTTCTCAGTCACGAGGCCCCTGGAGGAGATAACCACTGCGTCAGAGCTGCAGACTGGGAAGATCGTTGCTTTTGAGAAACTCATGGTCGCAAACTCCAGTGTGCAGGGCGCTAAAATYATTGCAAACACTTCCCTGAAGTACAACTTTGATCACAATTCTATCAGCGGCGACAAATCTGAATTGAACCACTACCTGCTGTGTCAACTGCTCTTCAACAATCTCTCTGCATCCACCACCTACACTCAACAAGACGCATGGGCTGGGAAGACGACAATGCAATCTCTGGATTCAGATAAGGTGACAGTCAAAGGGGTTGAGGTTGACAGAGTCATTCCTGCTGGAGCGTTCGGTAACTACACAACTGCTGAGCAGAAGTCCTCACTTCCAAATGATCTGCACAGCGTCATGGCAACTCATCTTGAGAGAGCTGCAAAAGCAATGACAGCAATTGATGATGAAGATCAAGAGGGTGGATCGACAGTTGCCAATGCAATCTTTGGAGCACTGATTTCAAAGGAATCACCTGTTGCTGGACCGATCCCCTGGAAGAACATCAAGTTTGACGAGTTGAGAGTTTTGTCTGACAAGGCCGCTTCAAGTTTCAAGAGAGACCCATCGCAAGCTCTGATTTCACATGACCCGGTCCTTGGAGACAGTGCAGTGATGACATCGCTACTTGGTGGTATTGGAAACGCAGTCAAGACGAAGGGACTATCTGCCGCGTGCAAGGATACGAAGAGTGCGTTGACTGCTGCCCAGTCAGGTAGATCTGTGAGACAGACGATTCTGGACAAGATAGAGAAACTGTTTCCACCAGGCCCACGCCCTGCGAAGAAAATGATCGAGGAAGGACCATCCAAAAAGGAAGCTAGGCGTCTGGGAGACTCACGTCGAGGCCAAAAATAGATGGCTGAATCAATTACTTTTGGAGGACCATCTCGCAAGCTGGACTTGGTTGCATCTGGGAGCAAGCCGATCACAGTCACTGTGACAGTTGGAGATCTGGGCTGCAGTATCTACGGAACCGTTCCTCGTGGTACTGATGAATTCGTTACCTCTGATCGCTATCTTGCGATGTGCCGTCACCTGTTGGTTTTTAAGCCTACACTGAACAATGGGACACTGACTCATTACACTGCGTTCTCTGCTATACGTAGTATGATTTCTCCTCTTGGATTTGGAGTGATGCGCAATGTTGATGTTGTTGAGAAGCAGTGTGCCATCATTGAAGCTCTTGAAAGACGTGGGATGTTGAATGAAGTCAAGGATGCGGCTGCTGAATTACCTCTTCAATTGGATGTCACTGACACCTCCACACATGTTGACCCTGCGATCATTGACTCACTCCCCCCACTGATTCAAAATGAAGTTGCTGCTGGCCTCACACCTCTTGAGTTGCCTGCCATCACCATGGTTCAAACCGCTCCCCTGATCACCCCTGCTCTTGGAATGGAGAATGATGATTTCAATCTCTCTCGCTACTTCTTTGCCTCTGGTTTCATTGATCAAGCCTCCAGAATTGGCGGTACTGTGAATGATGAATACGTCAAAGGATTCATGCAGGCCCTTCCCCGTTTCAACGATGATGGCTCCATTCGTGTAGATTGTGATGTTCTGACTTGCTTGTGCTCCCGGGATGAAGATTTGTCTGTTTTGACACCTCTGTCTGTCAACACCACTGCTGTTTCTGACATGTTTGAGCTGTCCCATGATCACCAGCCAATGGCCTACCTGCGCACTGTGTATGTGGAAGACTACATTGCCTCACATCTTGAGTCCCTGAAAAACAGAGAGACCGCCACTCCTCTCGTCCTGAAGCTGAGCGYTGTCAACAGTGTCACTCCGAAAGCCCTGATCGCTCTGGTTGAATCCAAAGCTACTGACTCAATCTTCAATCAGGCTGACAAACGCTGGATGATTGGTCTTGATCCCATGTTCTCTGAGTGCTGGCCTGGGGCAATCGCTTTGCTTTCAATGCTTTTTGATCACAAGGTTGACTACTGGTCTGTTAGATGTCGTTTCATCCTTCGCAGCGCTCTGATTGGCATGAGTGATGATGACGCACGCCCTAGGGTTCAGATGATGCGGATGCACTATTCCCTGACCACACCAACCACCTGGTATTCAACGCGTGGCGTCTACTCTGCTGAAGGTCGYTCYAAAATTCACTATGCCAGCGGAGACCGAATGAGATTGGGACTGCGTGTTGGTGAGGTGCGAGATCGTCAAGTCACGATGTTGGAGGACCTTTCCACCATTCACTCCATGGATGTMGCSAACATGAAGGACCAGGTCATTCAGAAAGACGTGCAGCTG-------AAGGCGCTGACCGAGGCCATGTCCCAGAAGGATTCTCTCATTGACAGTCTGCGAGCGGATGTTG-----------CTGGATTAACTGAGCGTGCAGTCTTAGTTCAAGCTGAGCATCTCACTACGATTGCTGACATGGAAGTGAGGAGAGTCCAGTCTGAG---GATAAGGCCAGGATTGGCATTGACGCAGCGAATCG-CCGAGCCGGAGAAGCCATTGAGAGTGCCCATCTYTTGACTGAGGAGTTCTCCAAATGTCTCAGCTCTGA----------------CTTC--CTGATGGTGAAACCACTTCCTGAACACAACCAATG-TCCTGTGCCGCTGCTGGAGTCTGTTTGGCCTGCATTGTGTCAACGTTACATTCAAAACATGCAACTGGTTGATGAAATCTGGACCAACAAGCTTGCTGATGCGACTGACACCATCGCCACTGAAATGGCTGAGGAGACAATGAGGATCATT-GCCGAAAGAGACTGCCAAGCTATGGTCATGCCAGTGGTTGAA-----GCACCAAAACC----------TCAAAGAAAACCTCGCATC--TACGAGCCTTCTGACGACGACCTTGAACGCACGAGCGTGTCGAGCACCAGCAGCGAGAAGAAGAAGCGAGTCATCTGGAGTCGTTCTGCCACTAGAGTTCCCCGCACTGATGTAGACTTTTCTGCAATCACTGCCGCAAGACGTGATGAACATTTCGAACTGGGGATGCCTAGAGAAGGAAGATATCCTGTCCACAGTGGGATTCCTGGCAGTGTGCGCGCAACCATGACTCGGGGCCTGGCAATCGACAGCATGAGTGAGTTTCCAAAAATCATCGACTTTGGTGGCTCAGATGACTGGGACGTGGGCGTGAATAATGTGCTACGTGGCTATGGCGAACCATAGGACGGCGACAACTACTGACTTTTCTGATTTTATAGAATCAACTTTACACGGGAATATTATCTTCTATGACGACCAACATAACACTTCAAGCGAGTGGATCCCTGGTACCAGCAAGTTTGTTAGGGTCGGTTCCCTTCGAATATGTGTTGAATGCGGGCATCGGGTTGGTTTGTCTCATAATGCTAAGCCTGTTATGGTCACTCATCAATGCGACGGCGATACGTTGTGGGATCATTCTACACCCGGAGATTGGACATGGAGTGAATGGAGCTATTTCGTCACTAGTTGCGCAAATGCCCTTTCTGCGAAYGCAGACGCTTACCTCAGAATCCTCAATGACAAATGGACAGAAGACAACAGTCGCGGTTCAAACGACAGACCAGACAGACGCGGAGTCATTGAAGCTAAGCGACGCCTTAGAGACGATATGCGTGGCATAATGAAGAAGAAAACCGCTGGAGACCTTGGCTTGACTGGCTGGCTGATCCTTGATCCTGACGAGTTGGAATCTTTCCCTGACTATTCAACGGAGATGACACAGCTGCAGGAAGACATGGAGGAGCTGAACCCAGTGGAGCAGAAGACTGGAAATGGTGGAAAAGCGCACGTGGCGGCCGCAAATCAGTTCCCACACAAGGTCATTCTGCGTCCTGCGTATGGCACCGTTCCCATCGTGATGTACCTGGACACGCGTGAAGATCACAACGCCTACCTTTGCCTCTCATTGAAAACGAAAGCGCACATGGTAAACATGATACGAAGGATGTGCTATTCGGGCATGCCAGCCAACATCATCAAAATGACGCAAGGAATGGCACTCTCTGGA----ATGGAGGAGATGACTTTTCGTTCAGGTCAC----AGACTTTTTGGTCACATGCACTCTGGTCATACAATCCCTGTTAAAGGAACTTCATCATTGACATTGACATCTGGTAAATGCTCACACACGTGTCAGAATTTGCTCAAATGGTCATCGGCGTGAATGGCTAGAGCAATTTTCTCGGGTATTTCTGCCTTTTTCGCGAACGCACCTTACGTTCAAGATGGCGACACAATTAAGCATGCATTCCTTTCTGGCGACTCACTCTTTTTCCAAGGGACCAACACACTGTACCCCACACTTTCCACAAGTTATCAAGGAGATACTGACCTCCCAACCCCATTTACTGTTATGTATCAGACTGCTATGGTCCGGTCTGCGTTATTTCAGGTACCACTCTTCGGCGGACTTTGGAACGCAAGAAGCTATCGGGATTTAGTGTTCACTTCTCAGGCTATGCTGAATGTCAAGACTAACACCTCTGTCACCTGCCCTCCTCCTGTCATACCGCGACCTGCGTATGTCTACAACGTGATGAATAATCAAAGATTCGCGCAGAGTGCTACAGCTAGGAACAAAGTCTATGTCGATTTTTCAATCACCACATTGTTYCARATGGAYATCAATGGCTTCGCTCTTCCTCTCTTGTTCAATCCTGATGACAATGGTATAGATGTGACCCTTGCATTGACTAGYCTTGTGGGACAATCTTGGAGTACTATCGTCGGTGCACGATATGAAAGCGCTGGAAATGCGGCAATGGATATAGACAACCCAATACATCGCACGAACAGAGCACTCATGCTCCTATACCTGGGTAGCGCATGCGGATACTTCAATCCAACGATGACATGGAATGGCTTCTATTTTCGTCAAGCTGGGAAACCAGGCTCCTGGGGCGCTGATTTGGACCCAATTTTAGTTCGCGGTGACTCTGCTCTCATCAATCGAGCCACATTCGTTCGTTTGAATCGTTGGGTTGTCTTCAAAGACTTTCTCTGGCAGATGTCTCGTGGAACATTGCATGCTCTGGTCCTCGGAGGAATGATCTGCGCTGTTGAGCAACCTTTGAGAGGTCTGAGCGTTATTTCAGTTTTGGCAAATACTGTTTGCGCACCTTGGACTGGTGTTAATGGACGCGCGGGGGATGAGGTAACTACCATTGGCTTGAAGTACGTTGCGATCGAGAATCTGATTCGGTCTGGTAGTTACACCGTTGCTGAAGGTGTGGTCGCYGATGCCCAAATTGCCGCTTGGGGGGTCCGCAACACAGACCATATGGATAGAGTTCGTGCTGCTGATGACGCTAACGTATTAGCCGGAGTCAACATCAGACGCGTCAAGCCCTGGGATAATGGTGGTGGATTCCAAAGATTGGCTGCTGTGAGAGCGTTAGTGAAYCTAATGGCGGCAAATACACGGTAACATGTCGAACTTTGATCTTGGACGTCAGGCTAATAAGCCAAAAACTGAATATCACTTGAATGCATTACCTTACTTGAAATGTGGAATAAAAAACAGCGAATCTGTTGGTTCTGTAATCATCAACTTTCCTGCTCGTTTCGACACCGCAAAGAGCGTCAGCCCCTTATCTGCAATGACTAATGATGGCTTCCTCAAGTTCAAGGACCCTTCTGACTCCCTTGCCTCTCGTGACCGTCCTGCGTTCAATGACTATGTGCGTGCACTTCAACCATCGCCTGAGCATCCTCACCATTTCCAAGCACTTGACCCTGCCTTCACTGATGAAATCTTGAAAACTTGTGATCCTACTTTCAACTGGACATCCATCAAAAGTGGTGACAAATACTACCTTCCTGCTATCAGTCAAGCTCTAGTGTATCGTGCCTCTGGCTTTCGTTTCAACTCTGAGAAGCACCTGGAACAAACTGGTTCATTATTGCCCATAGCTCTTGGTATCAGCAAAGCAACATGCGCCCTCCCTGTCCTTGTGGACTCTGGTACAGTGGTCTGTCCTGAAGAGAATGTTTCTGCCTTGTTTTCAAAAGACAAACTCTCCTCCCTGGACATCCAGTTTGGATACCCAAAACCAAAGAATGGCAATGACTCCACTGCGTACACAAAATCCATCAATGGGTACCAGATTGGTGCGTATGGTTTGAAGCTTCCTGGAGGTCATTTCCTCAAGCTGATTCACATCCTCAACTGCATGTGCCTGAAAGCAGACCTGGATCTTCTGTCTCAAGTGCCCTCCCTGGCAGATTCCCTCAATCGTGGAATGAGATGCGGCTATGCCCTGCTTCAATATGTTTCCCAGTTCGCCACTGTGGACAGAGAATTGCTCCTGATGTCTTTCCTCCTGAAAGAGGCTAACGACCCCACCTTCCATGAAGTTGCTGCAATGTGGAAATCCGTTCGTGATGGTACCGCTCAAATGGACGACGTGCGTTTTGACCTGCAACCTTTTGGCATCATGGCTTCAACTGCATCGCTCAGGGATGGGGTTCGCATCATGGCCATGTTTTGTTAGATGCATAGATTTACCCAAGAAGACCATGTTATTATTAACTCAAGACTTGATGCCATTGAAGAGGACAACAAGCGGAACTTCGCTTCATTGAAACAATCAATCCACAACAACTACGGATTGCTTCGCAGCCTGCTTGGAGGTCAAGGACGCTTGAACGGGAAAATTGGAGATCTGGAGAAGGACGTCAATCTGATACATCTGAGAGTGGTTTCCCTGGAACATGCGCTTGATGATCTTCGCGCTGATTTTGACGCTTTTACTCCAACTGTTGGTCCTGAGATTGACGACAAACTGGYTCCGCTCCAGAAACAGCTTAAGGTGCTGAATGACCAGCTCACAATCATGAACTCTGAGGTTGCTGTGTTGGGGAAAGGGATATTCGGAGACTATCAACTGACTGACCTGCTTGGACACACTGTTGGTGGAGTTGCGGCTGTGACGACAAATTCACTCACAAG--CGCCTTCCGCTTGA---------GCGACCGACTGCCTGCGACTACTGTTGGAGATTTCAGTCTATCCACTGGAGTAGGATACACCTTTGTTGGGACGGCACCAAGGCCAATCCTTCAAGTTGAAGATTTCATGCGGGGCACCTGCAGGATGAATCTCACTGACACTGCGCTGATGTATGGTGGTAGCCACATTCCACTCCTGCAACAGTCACTGCTTCAACTGGAGACAACAGTTCCTCCTGGCCCGACAGATTGGAAGAAGCT----GCCTCAAATGGTGAAAGGCGTGCTCTGGATGAGTCTGGTGAATTATGAAGGCGCCAATGTAGTTCCTGTGGTGGTGATGAGGAAGGTTAATGCTACGGTGACGACTGTCATTCTCCCAGACATGGTTGGCAAGCAAAAGCTGAATTTCCTCGTTTCCCTGGACGACAAGATCAACGTTCATGAATCCTGGAATGGAGTGATMATTCATGGTGGAGACTTCGTGATCATCATCTAG
>NOR-2015/MS
CGCTTGTCAACCAACTACCTGAA----GAC--TTGAAAAACCTGAGTGTGGCACTAAGTGGCACTATCGAATTAACTACTGATATCTGGACTAACGCGAGTAAAA--------------------CTTTTAGGACTACGCAAAGACA----TGAAGTATATGACATAATTA------ATAAAATT--GAATTTATTGATT-------------CTTTCTTGGTTCCATCATCTC-----TATTTCAAC--------CACCTCCACACAAAA-GATATTGGGATGTCGACGTTCGCCAACGAGTTGTGCGTGTGCC-TAAGTGTGCAGTTCCTGATGATGTCTACCTCCCT-CACGCTA-------ATCTCACTGACGTGCTGGAAATCAATACAG---AATCTATTCACAAGTATGGTCAACTGC-----GGAAAGAG------ATTCAAGCTGCGGCTAAAAGATTGGATCCAACTG--CAAGGATCGCAGAGACCTTT---TACAATCTTTCAGTTTAT-CAAGCAAACCAAATCAAATTTCCCCTCGAGAGATTTCTCTTATGTCTAGTAG---TCAGTTACGCTCATGAACTGTCTCCCTCACCTCTCCTTGT-TGATGAACAGAATGCCAACTTCTTAACCATAGAAGCCAACCCAGCACTTTCTGCAT--TGAAAAGCATCATGTTACACTTCATGGAGTACGGGAAATACAA-------GCCACCATTCT---------TGAAGACT-----------------TCACGCGACATCGTTTTTGCCC----TTTATGATGACAAAAGGCC-TCTTTCAAGTCAAATAGCTCCATTGATGATTG---------------ACCTGGTTAACTATGCGATAGT--TATCTAT----TCCTGCAACATTTCCCGCCTTATCAGCGTTCCAACGGTACGTATGATGCTTAAAGCAGCTGGGACTACTTCTTACAACCATACTCAAC---TAAAGCTGAAGAAGATCATACCCGCCGCTTCACTACTGTCTGTTTATCATGGTGAGACTGTTG-GTCGTGTGCCCATAGTCGTTTGGGAGGAACCTAGAGAGGAATATCGTTTCAGATTGGATGGTGC--GCGTGATCTCCCTCGAGGATGGAAGAACGAACTTCAGGGTGCGAAGAAGGCGATTGAGGATGCTTCTGACTTAGCTAGTAGTTA--TGGTATGACTGCTGAATTTGAGGAACTTCGCTCTCAGTACTCAAAGATATCAGTTCACGATGGTGTTGGCATGAAGATGATCAGAGATGCATTGGCTGGTGTTTCATCGGTATTCATAACTCGCACTCCCACAGATACAGTTCTTCAAGAGTATGTCCATGCTCCAGTCATTGAGC--------GCCCAATTCCCCCACAAGATTG---GACCGATCCCGT-TGGTGTGGTAAAATACCTGAAGAATGATACC--------CAGCATTACGTGGCTCG-AAACTTGTATGCTACCTGG--CGAGAAGCTGCTGTCCAAGTTGC----CAACAATCCTGACA--ATTGGGACCCAA-------ACACTCAGGCCATTCT----------------GCGT--TCACAATACGTAACACCTCGCGGCGGATCAGGAAGTAGTGTTAAGAAGGTACTCACTGATAAAGGTGTCATATTAAAAAACTTCTCGA------AATCTGGCGCTAAGAGCTCAACAAAAATTGTCCAAGCCGCTCAACTGGCA----------AGTATACCTTTCACG----CAATACCAAGACACCATCATGGCTCCCGTCTCTCATGGA----GTGAGAATTCAAGTTCAG--CGTCGTAGTCGGACGATTATGCCATTCAGCGTTCCACAGCAGCAGGTCTCCGCT-CCTCACACTCT-----CTGCGGCAACTACATCAACAAGTT-CTTGAATAAGAGCA----CAACTTCAGGTTCCAACGTCACTGAAAAGGTCATTCCA--CTTGGTATCTT------------CGCTTCATCTCCACCTACTCGTGCTGTCAACATTGACATTAAAGCTTGTGATTCTTCGATCACTTGGG----GATTCTTCTTGTCTGTCATCTGCGGTGCTATGCATGAA-----------GGTATGGATGGA--------ATCAATGTTGGGACGCCTTTTCTTGGAGTACCTGCCACCTTGGTTGAAGACGGTCTTGATTTGGGTATTGTCGGCACACGGAGCATCTCTGGTATGCAGAACATGGTTCAGAA-GTTGTCTCAACTGTATGAGCGGGGGTTTGAGTACGAAGTTAAAGATGCTTTCTCTCCTGGGAACGCCTT-----TACCCATCACACTACTACATTTCCCTCCGGCTCTACTG--CTACTTCCACGGAACATACAGCGAACAATAGTACCATGATGAA---------AACGTTCCTGATGCACTGGTTACCTAATCAC----ACGAAGGATCT---TGAATTGATTGATTTTGT--------------------------GAAGAAGCTTGATGTCAATCGTAACTACGTTTGCCAAGGAGATGATGGTATCATGATACTACC-CACTAATGATGGTCGTCCGATCAGTTCTCATCATGT-TGAATCAATGTTGGAATTGCTCAGTGTGTTCGGTAAAGAAAGTGGATGGGTTTTTG---ACATTGAGTTTAACGGATCCG--CTGAGTAT--TTGAAACTGTTGTTTTTGAACGGATGCAGGATACCCAAT----GTCGGTCGTCACCCTGTCGTTGGAAAGGAGCGGGCTAGTCGTGATCAAGATGTGATTT---------GGCCTGGTGGC------------ATTGACGC--------------TTTCATTGGCATGTACAACAATGGA-GTTGAGG-------ATCAATTTCACT----GGCGTAGATGGTTGAAGTTCTCATGGTCGATGGCTTGTTT-CCTTTCTTCTAAG-GCAGTCTTCATCAAAGGAAAATCTGACGTGATTCAGTATCCATCCTGGTCTTTCGTGTACCTTGGGCTCCCGCCAATACGCATTTTCGACTCTCCACCTTGGATCTTCTCTCCATACACTCCTGGCGGCGATTTAGGAATGTATTCCATCATGGTCACAG--GCAAGAAATACATTGTTGATCGCATGCAATCAAGTGGTTATCAGAAAGCCAACACTGACTTATCCAATGAATCCACCTTCTTCCGG--------GGATATGACTACGTCAAGTTCATGAATGATTGTGGAATTCTACCTGGGTACTACATGTCACAAATACCTCGTTCACCTGATAAGACGAAGAGGAAGGTCATTGGTCCTGAGTCACGCGACTTGATTGATAGTCTTCGTAACTACTTGTTCTCAGATCAGAAGCTCACAATCAGAGTCAAC-TATGGACATCGC-ATCGTTACGGATTATCCAGGCCGCTTGCCACGCAAACTACCATCTCTTGACGACGTCCCCCAAAGGTGGTTTGATACCGCGGTTGAAGCTGACATGGCGAGCACG-TATGAGATCGAAGCGAT-GGATGTTCACCTTCT-----------TCGTGGCCAGTTCTCTAGGTAT--------------------------CAATCCTTTT-----CCAAAGTGTTGGAA-GCCTACCTGTCCGTAGATTGGGAATTG-ACTG--ACCTTAACATACCAGCAGGCCTTTCATTGGATGTTCCACTAGTTGCCGGCTGCGACCCTACTAATGGTGAACCATACTACAAAATGATGGGTCTTGGACCAATGA-TGGAATCCATTCAAAC--------CTACT-----TCCACGGCACAGTGTTCATGAGTAGA----GCTGTCT--CTGGTC-TCGATGT-TGAGTCGATCGATGTTGCTCTCTTGAAGATGAAAGCCCTGAAAGTCCCAACTGAGGTGATCACTGGATTCTTGATGACTTGCGGTCTATCAAAACCTAAGGCATCCACGGTCGCCACAAAAATCAACTTCC----AAGACATGAAAACGGTCCAAGTCGCAAAACTCACTGGATTGAATGTTTCGGACAAATGGATGAGCATGAATTTTGATCGTTTACTGCACTCCTACGTGGACGTTAAGACCTATGTTTCTGACAGTAG---TAATCAGATACGTTTACCTGGCGGAGCTGGATGGTTGAGAGGAGTGATCAGATTCCTTGGAGCTGGTGTTGTGATGACTAGGGTTGGACCTCCTCAGCCGGTGAGAATCTCAATCATTTATGGCGGCGGTGCACGGTTGCATAGCAAATTACGCTTTATGGGCTACGCATAACACGACTTAAGAACTTACCACTACTTGAACGCGACACTGAAGAATATACTTATAAAGAAATAATAACATTTTTAACAACTGATGTTGTGAAAAGACTTCGTCAATTCCAAAATGGAGATCGCGAATGTTACGCAGTTCAGCTCCTCTTTCCTCTTACAGGATGGTGTCCTTCAGTTGATGTGGTTGATGGTACTAGTTACAACACACTCGGGAAGTTAATTAACTTAATACAGACTAGTTGCGGATTGCTCGCCCGTCAACTTAATGTCAGGTATCCTTTGGTTGGTGCAGCTAATGCTATAGTTAATTCACTTGTCATCACACAACTAGTTGATTGCGCAATTCGTCATGAATCTACTGCTGCCTTGATTGAACACCTTTTTGATGATAATGGTCAGATTTCATCGTTAACTGTTCACGCTACAACTTGGGATGAAGTCAAGTTAAGTAAAAACATGACTGTGCGTCGACGTGTTGTTGAGTGCGTTGCTGGGTTGAAGTATTGGCTGTTTCGTAATGTTAAAGGAGCTAAGAGCTTTGAGACATGGGGTAAGGACTATCCTGGTTATGCCAACGTTCACTTCTTCGATGATTCTGCTGGAAAACAAGCTGCAATACGTCATATTGGGAACGACGTGCACATATTCCAACATTTTGACAATCCAACTTACGCTCCACACTTGTATGTGCCCTTGGAAGGAAACTATTCACGCGACATGTATACTGATAGTTTCTCCACTCTCGTGCAGATGGAATGTGTCGTCGATCAGGCGCGTGCTAACTCTAACAGTGGATTGAAGATGGTCTCTCGAAGATTCATTGAGGTGATGAAATGCATACAGCGACCAATGGGAGAGACTGGCGTATCTATACTCTCAAAATTGGATGAGATTGGAACTGTGTTGGCTAATGGTGGACAGTTCGAGCTTGCTACTTTAGATCTAAGTCGTCGTGAGGTGATACATTCCATGATTGATACGATCTCAGACACGCCAAATTCCTCACGTGCAATTCCTTTTGACGCTACCAGGCTAGTCATTTTCCTTGACACAGCTTACACTGGACCTATGCCTTCTACTGACTTTAATGTTTCAACATATGAGTTTGGTTTTTCTTTGATTGGTTCAGTTTCTGGCAAAGCTTTCTCACGCCCCATACGTTACTCTCCAAACTACAAAGATGACCTGGGTGAC--TTGCACGATGTTAGGGAACTCCTCAGAACATTTGTGAAACGAAAAGATGACGTCACGATAAGCAACATCTGGGACGGGTTGCCTTTAGTTGACTTTGCTAAGTTTGGGAACGCTGCAGCCACACCGGTTGATCCACGCTTGAGAAAGGAATTTCCCAACGACTACTTTGATCGGGAGCAATCTATCAACCGTATGTTGTTTCGTGGTTATAGAAAAACCATTGATCGCTCATGGGCAAAAGATCAGGCTGTTTTGGAGACTATCTTTTCCATTGCTGGTAACTGGCTTACTGCTAATAAGTCTTATACTGCTGCGTACTTTGGAGCTAGTGGCATACATCCCAATGATGACCAACCTCTCGTTATCGATCCCTGGTCGAAAGGCACAATTTTTGGTGTTCCAGCCCCATCATCTAAGGTTTCCCAGTATGGATATGACGTTTCCAATGGAGTGATTACTGATCTGACTCGACCCTCACCATCTGGCACTTTTTCATTCATCTATTGCGACGTCGATCAGGTTCAAGATGCTGGTGATGATCTTGGAGTGTGCTACCAGATAGTTCGCAGTCTTTTCGACACCATCAATGACGCTCTGACTACTGGAGGTTCCTTTGTGATGAAGATCAACTTTCCCACTAGACAAATCATGGACTATTTGGTTGAGGTTGTCGCTCCCAAGTTCACTGATGGTGTTCTGATTAAGCCAGTTGTGAGTAACAACTTAGAGTTGTTTGTTGGATTTTTCTGTAAGGTCGACAATCGTGGATGTCATTGGAATTCTGACTGTTCCAGGTTCATGTTCAGACTGCACAATCGCTACAATCATCTTGATCACGCTTGTGACTACATTCCAATTATTGGCAACGCCAGAGAACATCCACGTGCCATCTCTCGTCAGGAGTTTGCCATCAGAAATCCAACTAGCTCTAGTGACACTTTGAGCCAAGAGATTGAACTGAGTCTCGGTCTGTTTTCTCAACAGTGTGCGGCTAACACCATCACCATCTCACGTAATCTGTTACATGGCATGACGGAAATACTTGTCAGTGGTGTTGTGACCGCATCATCCCTTAATCGTTGTGAAAGACTTGATTACAGTCCTACCATTGACTCGACCACCATTCTACATCAACATCGCGAAATCGCTACTGCCTCACCACAACTGTTCCAGTTCGAAGCATCTGAATGGACTCTCCTTGCTATGGGATACAATGAGTTGGCCGCTCGGTTTGTCAATGGAAGTGCGAAATCTCTGGTCGATGTTGGTAGTGGTCCTGAAGGGAGGAGCATTAACTACGTTGATTCTGATATCAAAGTTACACTCTTTGATCAAAGGACACCCCACATCAATGTTGATTGGTTCGCCAATGTGGAATACATTCAGGGAGATTATCTTCAGCGTAGAGATTGGCGTGGTTGCACCTTTGATACTGCCATATGCATTTTCTCCTTTGGTGCCGCCACTGCTGGATCTCCAACGGGTATGATTGAATACTTAACCGAACTTCTTGAGATCTTGAAAGACGCCGGTTGTACTCGAATCATCATTCAGCTGAATTGCCCTCTAATGACCAAGCCCACTGGTGTTGTGAGTAAGCTGGAAATCGACGTGATCAATGACGATTATTACTTCATCAAGCAAGGAAGAGTTGAGCCCTACGCTAGCCCACAGGATATATTGGGAGCTATCACGCAAGCTTTGCCTCAATCTACCGTTCAGATCAAGACACTGGATGACGAATTGTCCTGGTTCCCGCGCATCATTTCAGAAGGTTTCAGAGTGACCACAGAAGCAATGAGAGACGCTATCACACTTTCCAAGTTGCTACCTCTCTTCCTGATCGAGACTTCAAAAACTCTCTTCCGGCCTGCGAAATACATTGGTCTAGTTGATGAAGTGATCACCGCAACTTGGACTGTTACTGATCCATTCGTTGACGTCTCTGTCTACCTGGAAGACACCTCTGTTGGATTCTTCAATACGATAGATAATGAAATCATTGGAGTTGAAGTTAAAGCCGTGTTCGATGGACGAGGAACGTATCGAGGCACTTTCTCGACTGACAAAGCTGGAGTGGTCACGTTTGAGCAGACAGAGAAAGATGGCACATCTACCATACTTGGATCTTTCCTATGTGTGACCGGCCCAAACGCTGTTGCAATCACCTGGCCTGCAAACGAAGTCGTTGGAGATAACCCAAATGTCGCCTCTCTCACCAATAACACTGGATACGAACTGATAGTGGCGTATGAATATGACGGGACATGGATTGGAGTGAACGCTTACAAGGCTAATGTTTACGAGGACGCCGCTGGAGATGACAAGATGGAGTACTATCACGTGGTTGGCGAGGAGAAACTGGCTTGGGCATTAGTAGATCATCATTATGGTTCTCCTGGCGCTCGTGTAGTGATACCTTTCGTTTGGCCTGACGTTACTGCCTTGCCTGGTGATGTATTAGTGGCTCCGCCTTACGCCGGTGACTGGTTGGTGAACGTTGATGGGAATTTAACGGCTGAACTACACGTCGATGAGCCTGATGAGATACCAGCACTCTGGACTTTAATGACACGCTCAGTGGCTAACAATGGCAGTTCACTTTCATACATTGGCCAAGCTGGTATCTACACGTATGGAGCGACTTAAGAGGAAAGATAAGTACAAAAATACTAATACTAAAGAAAATACACAAGAACTGACTGTTGACGAATCTGC-TGTATCTTCCAATAATCCTACCGGAAAAACTACAGACAATGG---CGGCGTCGGTAAAAATCGGGGATCGTTACCAGCTATTTCGGCATCGGATAGTGACAGTAGTGAAGAAGAAGCAATTGTTGAGGTACAGAGAATCAAGAAGTCAAAAGCTCAGAAGAAGAGCACTAAATTGGCTACAACAACTCAA----AATGACTCTAACGAGAGTAATATTGTAACTCAACCTGGCATGGGAATGTCTGCAAA-------TGTGAGTACCATCAACGTGTTGCCACCTACAGTGACTATGCCTTTGCAGACTACTCAATCATCTCCTGGCCCTGCAGTTGATCAATCTGGTGAGACGAAGTTGGGAAGATCGTCTAACGTTAGTGGAAAAGAGGCTGCTATGCAAGCTCCGGCTG------TCGACCGCTCTG---AGATTACTGATAACCCTAGGTACGATCCTACCACGTCTACAGGC--ACTACATC--CTGCCCACTT------TGCTTCATGACCTTA------AGTTCTGTTCCTGATCTG-CTACTTCACATTTCTATGCGTCATGCACCCATTGACAGCTTTTCCACGACTG-------CACCACAGATTCAGGATGCTGAGAGACAGTTCATTACAATT--TGGAGTGCACATAACGCTGCAGCTTTGTCCTCACTTTCCACTGGTCTGACGACTAGTTCAAGTTTCTTGTCTAAGGTGCCTC-CGCGTT----TATTCGTATTCGATGATGGAATATGCTCATCTTTTAGGTTTATGACGGCTGTTGAAG------CTCGCTATCTGCCTGAAGTACGTGGCTACGCCTGGTATGATGAGATCTATGACATCATTCTGCCTTTTCCAGCTTCAGCTGTGGTTCGTATCGTACTTGACACGGATTGGGCTATGGTTAGTGATGAAACGTTACC------------TATTAAACTAACCACGCTTTTACCTACTCTTTCAAAT-GTAGGCTTGTTG--CGTCAAGTTCTCACTGTTCTTTCTGACAACAGTA------AATACAATCCTGTTTGGGCTCGCGCCAACGTAATC-------GTGATG----------------GGTGTGAA-------ATTTA------TACTTGCCAATCTTGTCATCAACAGATCTAGTTCTTGGGCTCAAGACTCTACTCCCTCGGT-TTCTGGCAGACTACTACGCACAGTCCCTGGTA-------AACCAGA---ATATTGGCCATTGAT------GTATCCACGA--AGGACGCTTAACGCTAATGT-CAGCAAGA----TTTCACGTT----TCGTTGAGCAAACACAGGCTGAACGCACTGGCAGAGTTGATCGAGCAATGCTTTATCAAGGAGAGAAAGTCATCTATACTGACGTTGCTGAGACCT-GCGATACGTTGACCGTGCGTTTGCGTGACATGTGGACTGGAAA---GATTTTCAAAATGCATTACACACATTCTGACATCGCTCTGGCTCTATCTGAGTGCGCTCGTGTGGTCTCCTTCTCAGCTGTGATGGCGTTATCCCCACGCACAATACTTCCTTGTCGTGCGACGACTGATGA-GAGAAAG------CTGGCACAAGT------TTTGAACATCGCTCGCCTCGGTGATCTCAGACTACGAATTGAGC--CTATTATCCAATCCGCT--GCTGACACTTTAAGATCAGT-TACCATGCTGGAGATCAACCCCAAG-----ATTTTGACTGCTGTCTTGAACAGAATATGTGAAAA-TCAAACTC--------AATCAG-TGACTGTGACTGGGACAATTCTTCGTCTGCTGAGCTCTGCTACCACAGATTCTTCTGCCTTCTGGACCTGCATC-GCAAGTTGGTTGTACAATGGGATAGTTACCACCACT--CTTCGTCAACAAGATTACCCTAACCCCACTGCCTCCATCACGGATTACACTGCAC-TCTGGTCTGCCCTGATTGTTAGTCTTGT--TTCTCCACTCACCAATGACCCAAATGCTCCTGTCAAG-ATCTTCATGACTATG-GCGAATCTTTTCAACGGATATGAACGAATTCCGATGAACAATGCCAGTATGAC---ACAAGGAACACCT---CCCTGGGCATTCAACAATCCTAAC----AAATGGCCGGCCT-----GCTTCATCCAACCTCGCAACATTAACCAGAACATTGCGCCATTCATGAGAGCCTGGGCT---GACTTGATCCACCGCTACTGGCCACAACCTGGTGTCGTCAACTATGGATCACCTCACCACCTTGGTGCTACTGAACTGCTAGTTGAGGATGGACAGATCGTCACCCCGTTACCAGTTCAACCTCAACAGTTTGAGTACGCTGCACTTGATCGTGACA--ATGAGA---------------TGTCTACCTGGATCAACCAAG--TTTGCAATTTCTTCATCCGCTGCATCAACGGAACGGATCTTCGTACCGCTTCTAACCAAGCTACTCAGCAAGCTT-TGATTTC----TGCCATCTCACAATTGAAGACCTCCCCATC----CCTCA-CATATGGATATA----------TGTC-CAG-GTATTTACCATATGAGTTGGCGATGATTTCACCCACGCTGGCGTTACC---TCCATTCCAAATACCATTCCAGCGTTTGAATGTGAAC-GACATCGTTTACCAAATTGGAGTCCGTCGTCA------TGTGGTGAGGGATCAGGTTGAACCTGCACTTGACACAAGTTCCACATTAGAGACCATTGGCCAACTGATTGAGATCGATGCTCAGGCCCTGCTCGTTTCGCTCCTTTCTGGTACCATGAATGCTAAGGTCCTGCCATCCG-TCCACTACGCAGAGAAAATCACTCCTCTTTACATGGATGACGACTTTTTCGCCCCTCATCAAAG--AGCCGTCGTCGTCAGTGAAGCATACTCCCT--AGTACGCACCATCATC--TCACAGATTTCAGACACGCGTGGAC-CGCA-ACTCAATCCTCTGGCTTGGATCCCAGCTCCAAACGCATC------------------ATCTCCTGTCTCAGCC--------GAAGTAGCCAGACTCGTCAATGACATG--ATCAAGGAAGCTTTTGACATGCCTGGTGAACTGCTTGAAG---------GATTGATCGGATATGGTGACCCTA-------GATACACTCAAGTCGAGATTGTTGCACAGAGGTGTCGCGCGGCTCCACTTCGGTTCGA---ACCACTGATTCCTC----------------------------CGTCTGTTCTGGCTCAAGAG--------------CTTCA-----ACTTGTT----------GAGAACGTGATCACTGCTGA--------ACCTAATCTGTTTGGATT-----GGCTACTGG------AGACTTATATCTC-----------------GAGCGCATTGACACTTCAGCCG--GGTTCTCTGGTCTCAACGTTATCGGCTGGGAGCAATGGGATGCTAACACTCCAGGAGTCATTGTCGCCGGTAGCTCTCTACTCATCTGCAGCGGATTCAACGGAGTAGACCCAATGATCATGGACGCTGATGGGGTGGAACGGCCGATTACCGGTAGATGGGTTGTCACACTGGAAGCTTGGCGTAGCAGCGTG---GTCACCG-----TCCAGAAGTTGCTG---------TTACCAA----GGATCAGAGCAGGAAA-GTTGGCTGTAAGGATACTGGTTGGTATTTTTCCATACACCATTAACTACTATGAACCCGCTGT-TGGTATTGACGAGTGGAAGCTGTTGTCCGACTGGGCGTCCATGTGTGAACCTACAGGAATACC-----GGCCATACCTTTCACTGCTCCAGTTCCATCTGATGTGTCCGTTG---TCACCGCTGCGTGCG-------------TGAGGTATCTGAGGTGCTCCAC---CTTCAACG---AAGGCTCATTGATGGCTACTAACGCAGGA-TCACCTCGCACCGTGTTT-GGGCAATCAGTAGAGTTTGA-----------------CATCGGCAGATGGATGC--AGCTATGTGATTTGAACACTGGAGTCGACGAGATACAGCTACCCAACATGATTGAATTCT-----------ATCAAATCTTCAGACGCTA----CAACATCACTCAAACGGAACTGACTCAAGTTGTGA----------CATTGACTGGGACTTTGACTCATCCTGTACTCAACTA-------------------AATGCCTATCATAAACCTGCCAATTGAACCTACTGACCAGAGTATTACCGAATTTAAGACGCAAGCGCAGACCGTGTTTTCAGGATGCATGGAGAATACTGATGTCACATTTGTTGACTACCTCAAGAGGGACGTTAAAATATTCATCGTTGACAACCGTTTTCTGCTGCCGCAGATCGCGAAGATGATTGATTCGTCGGATCTTGATGAGATTGCCAGCCAAGTGCTAAACTTACCATTACTTAGCGAAGCGTGCTTCATTCTACTTCCTCCCCTTTCTGTGATGGCTAAGAGGCTTCTTTCCTCCAGTGATTCCTACCCTGACATCTTCCTCACTAGGGTTCCAACTCGCGTGCTTAAAGCTCAATCTGACAACTCAAGATCCACTGCTCTGCTGAAATTCATGCCCAAGGTTGTTACGTCATCCACGACTGCCTCCGACATGCTGACGATGTCTGTACAGAATGCTGACGTTTACACGTTGACCCCCGATGTCATCGGAATGCCACTTCGTCGCTATGCAGAGAAATCTCATTATCCTTCAGCTTTTGATTTTGGCAGTGCACATCCATCAAACTGGCGTCGCTCAGTCATCAAGGCTTCAAACTCTCTCCTGATACCAATGGTGCCGGTCATGTCCACTGCGAAGACCTTATATCTGGACGCCGATTTCTCAACTTCTGACGATAGAACTGGCATCTTTTGGCGTCTTTCTGCCTCCGCGCGTATTCGAGCTCGACAACGTGGTGTAATTGTACTCCCTTCAATGATCAAAACATTCTACGAGAAAGAACGTGGTCTGAAGAGCGCACCAGTTCAACTTCGCAGAGAACACAAAATGGCTGCCAGACTCCTGAGGATTCCTTTTGGACGAGTGCCCTCCGAAACTTCCTTTCGCCGAGACATGGTTCAATGTTGTGATCTGCTCGTTTCCACCTCTGTCCTGAACAAGCTTTTGAGTCCAACCGAGGCTGGTAAATCACCTCCCTTTGACAAATACGTGTTTCATGGTGTGCCAGTTGAGTTCATTAACAGAGTCTGCCCTGACATCGGTACACAAGCTCTCGGCCGAGACACCAATGGATATCTGCAAGAATGGTTGATCATGTTATTCCTGATGTCTGACTATATCACCTCCACCACCAGCCGCCGGCGCCTGACTCTTGTCACCAACTTTGACCCAATGCGAAAGTGGTACGACATCACCTTGCTGAAAATCACCAATACCTACTATCAATGTCAAGAGATGATGACGCCTCCAGCCATCTCTTCTTTTGGTGTGTGCAGTCAGAAAGGCACTTTCAAGTCCACTCTCAGCAGCTGGTTGTCTCAAGTCATCGTGCGCGGCGTCAATCTCTTTCCTGAAGGATCGATTGTGGACTCTGACGATCTTGGCAGCAAACTGGATCCAACATTCGAGAGTGAGTGGGAGACTAACGTCATCGAGAAAATTGGCATGCCTGTCATCATTCGTGGGCTCACGGAAGAAGGTGCTTTCAAGATAACCACTGACACCATGTTTGACACGTATGCACTGTTCAGACAACTATACGATCGGATGATTGTTCCAGTTGCTCGGCATTTCTTTGACTACTCAGTTGCATCCGGCAGGAAGATGATCTTTGCGCATTGCGACAGTGAGTTCCTTGACAACTCCTTCCCTTCTCCGTTCTATCGCACTCACATCACGATCGACAACTACGGCAACATCCTGAACCGTCCAAACCGAGTTGGTGGCGTTCTAAGCCAGTACGTACTTGCTGAGTGCTACCGTCTCATGGCCACTTCCTGCAAATCCAGACCGATTGCCAAGCTGTTGAAGGCTAAGTTGGTGCCCTGGTGGGAGTTTGATAGTCATGTGAAGCGGATGGGAGGCAAACCTGTTCACTACTCACTTGGAGTCAAGATTCAACCTGAGTTGATGAGAGACGCTGGATATTGTGGTCATCTGATCGATCATGCGCGCGTCGAAGTACTTCAAGCGATGTGGGTTCCCGAAGCAGTGGATGAGAGTTTCTTCCATAACCCTCCAAGCATGCCATTGACCATCCATCTGGCGGATTCCAAGTACAACAGGTATGAGCCCATCGGTGAACACAATTTGAACATCCCTGTTCTGATCGACACCTCCACCTCTTACCTTTCTGAGACATATCTTCCAGCTGGAGTCGTGTTCACACCAACAAAAAGATTCACAGTGGAGGGGTGTGACTTTAACTGCTGGAGGGGGAATCCAATCACTTTCAAGGGTACTCTGAGTTGGTGGTCTACAGCTGGTGAGTG-------------------------------------------------------AATGGGTAACTATCAGACAAGTAACAACCAATTTTGGGTAACTGGCGACGGCAATGATTTCAGTGCTGAAGGCGGACTCGACTCTACGAACGCGGCATCACTCGACTTTAAAGCTGGAAAAACGAATCCTGGTGGTCACATGTATGTGATATCCGGTGACAATACGTCAGATGTCGTGAAATGGGACAGTTTAACGCCCTTGTATGGGATAGATGGACAGATGGTTGTTGTGCTGACTGCGGTAGCTATGTCTACTTTTGAGAAGATGGTGAATTTAATTGAGATGTATAGACCATTACTTGAAGCATCACAGCAGATGGCTTGTTACCGTGATTGGAAGAAGGATATTGTCCTGCTTGATGGCTATGTTGGTAGTACTCCTCAATCTGCTGTCACTAACTTTGTGACTGGGGCTAGTGTAATCAATCTGAGAGAACTGAGAAGCCTGGGGAAGATGTATCAAAACATACTCGGTGTCATAGCTAACTATGATCGTGACATTCAAGTTGCCCTGTCCCTGATCCCTCATTCAACTCCAATCGGTAGTCTGACCGCTGACATGCATTCCATTCTGAGGATGTTCTCCCTCTCCCTCAAGCCAACCAATGTGTGCTACCTCTACCCTGAAGCGGCTCTGCAAGTGATTCGAGCTATTTCACCGACTGTCAGGAATGTTGACACTCAACAAGGTGGATCAATAGTTGAGACTCTCAATCTCTTTGAACCTGTTTTCAATGGCACTGGACCCAATCAACCTCCACTGACTGATCAGAGCGAAGTCCGTTCAATCGCAAGGTCTGATGCATCCCTGGCTCAACTCTCTCTCATCTCCAGCACAGAACCCATTGAAGCAAGAGCCCTCAAAAGTGGCACACCAACGAAAACGTACGACATTCGTCTCGTTGATCCCCTCACCACACCCTGGGTATCCAAAGCGTACGCATTGGCTGAAAAGACCGCACGAATCCAATTCACTGACAGTGGTCGCAAAACCTGGTATACTGCAGTTGGCAAAGGAACTCTGGCATTGCATCTGGATGACATCACTAGCATGTCTATTACAATGGATCTAGGTGGTGAGAGCTACTACTACAAGACGTTAGCGAACGACGCAGCTGAAACTGTTGATCCTGAATCTGCCACCGTTGCTTTCATCTTGTTCTCAGTCACGAGGCCCCTGGAGGAGATAACCACTGCGTCAGAGCTGCAGACTGGGAAGATCGTTGCTTTTGAGAAACTCATGGTCGCAAACTCCAGTGTGCAGGGCGCTAAAATCATTGCAAACACTTCCCTGAAGTACAACTTTGATCACAATTCTATCAGCGGCGACAAATCTGAATTGAACCACTACCTGCTGTGTCAACTGCTCTTCAACAATCTCTCTGCATCCACCACCTACACTCAACAAGACGCATGGGCTGGGAAGACGACAATGCAATCTCTGGATTCAGATAAGGTGACAGTCAAAGGGGTTGAGGTTGACAGAGTCATTCCTGCTGGAGCGTTCGGTAACTACACAACTGCTGAGCAGAAGTCCTCACTTCCAAATGATCTGCACAGCGTCATGGCAACTCATCTTGAGAGAGCTGCAAAAGCAATGACAGCAATTGATGATGAAGATCAAGAGGGTGGATCGACAGTTGCCAATGCAATCTTTGGAGCACTGATTTCAAAGGAATCACCTGTTGCTGGACCGATCCCCTGGAAGAACATCAAGTTTGACGAGTTGAGAGTTTTGTCTGACAAGGCCGCTTCAAGTTTCAAGAGAGACCCATCGCAAGCTCTGATTTCACATGACCCGGTCCTTGGAGACAGTGCAGTGATGACATCGCTACTTGGTGGTATTGGAAACGCAGTCAAGACGAAGGGACTATCTGCCGCGTGCAAGGATACGAAGAGTGCGTTGACTGCTGCCCAGTCAGGTAGATCTGTGAGACAGACGATTCTGGACAAGATAGAGAAACTGTTTCCACCAGGCCCACGCCCTGCGAAGAAAATGATCGAGGAAGGACCATCCAAAAAGGAAGCTAGGCGTCTGGGAGACTCACGTCGAGGCCAAAAATAGATGGCTGAATCAATTACTTTTGGAGGACCATCTCGCAAGCTGGACTTGGTTGCATCTGGGAGCAAGCCGATCACAGTCACTGTGACAGTTGGAGATCTGGGCTGCAGTATCTACGGAACCGTTCCTCGTGGTACTGATGAATTCGTTACCTCTGATCGCTATCTTGCGATGTGCCGTCACCTGTTGGTTTTTAAGCCTACACTGAACAATGGGACACTGACTCATTACACTGCGTTCTCTGCTATACGTAGTATGATTTCTCCTCTTGGATTTGGAGTGATGCGCAATGTTGATGTTGTTGAGAAGCAGTGTGCCATCATTGAAGCTCTTGAAAGACGTGGGATGTTGAATGAAGTCAAGGATGCGGCTGCTGAATTACCTCTTCAATTGGATGTCACTGACACCTCCACACATGTTGACCCTGCGATCATTGACTCACTCCCCCCACTGATTCAAAATGAAGTTGCTGCTGGCCTCACACCTCTTGAGTTGCCTGCCATCACCATGGTTCAAACCGCTCCCCTGATCACCCCTGCTCTTGGAATGGAGAATGATGATTTCAATCTCTCTCGCTACTTCTTTGCCTCTGGTTTCATTGATCAAGCCTCCAGAATTGGCGGTAATGTGAATGATGAATACGTCAAAGGATTCATGCAGGCCCTTCCCCGTTTCAACGATGATGGCTCCATTCGTGTAGATTGTGATGTTCTGACTTGCTTGTGCTCCCGGGATGAAGATTTGTCTGTTTTGACACCTCTGTCTGTCAACACCACTGCTGTTTCTGACATGTTTGAGCTGTCCCATGATCACCAGCCAATGGCCTACCTGCGCACTGTGTATGTGGAAGACTACATTGCCTCACATCTTGAGTCCCTGAAAAACAGAGAGACCGCCACTCCTCTCGTCCTGAAGCTGAGCGCTGTCAACAGTGTCACTCCGAAAGCCCTGATCGCTCTGGTTGAATCCAAAGCTACTGACTCAATCTTCAATCAGGCTGACAAACGCTGGATGATTGGTCTTGATCCCATGTTCTCTGAGTGCTGGCCTGGGGCAATCGCTTTGCTTTCGATGCTTTTTGATCACAAGGTTGACTACTGGTCTGTTAGATGTCGTTTCATCCTTCGCAGCGCTCTGATTGGCATGAGTGATGATGACGCACGCCCTAGGGTTCAGATGATGCGGATGCACTATTCCCTGACCACACCAACCACCTGGTATTCAACGCGTGGCGTCTACTCTGCTGAAGGTCGCTCCAAAATTCACTATGCCAGCGGAGACCGAATGAGATTGGGACTGCGTGTTGGTGAGGTGCGAGATCGTCAAGTCACGATGTTGGAGGACCTTTCCACCATTCACTCCATGGATGTCGCCAACATGAAGGACCAGGTCATTCAGAAAGACGTGCAGCTG-------AAGGCGCTGACCGAGGCCATGTCCCAGAAGGATTCTCTCATTGACAGTCTGCGAGCGGATGTTG-----------CTGGATTAACTGAGCGTGCAGTCTTAGTTCAAGCTGAGCATCTCACTACGATTGCTGACATGGAAGTGAGGAGAGTCCAGTCTGAG---GATAAGGCCAGGATTGGCATTGACGCAGCGAATCG-CCGAGCCGGAGAAGCCATTGAGAGTGCCCATCTCTTGACTGAGGAGTTCTCCAAATGTCTCAGCTCTGA----------------CTTC--CTGATGGTGAAACCACTTCCTGAACACAACCAATG-TCCTGTGCCGCTGCTGGAGTCTGTTTGGCCTGCATTGTGTCAACGTTACATTCAAAACATGCAACTGGTTGATGAAATCTGGACCAACAAGCTTGCTGATGCGACTGACACCATCGCCACTGAAATGGCTGAGGAGACAATGAGGATCATT-GCCGAAAGAGACTGCCAAGCTATGGTCATGCCAGTGGTTGAA-----GCACCAAAACC----------TCAAAGAAAACCTCGCATC--TACGAGCCTTCTGACGACGACCTTGAACGCACGAGCGTGTCGAGCACCAGCAGCGAGAAGAAGAAGCGAGTCATCTGGAGTCGTTCTGCCACTAGAGTTCCCCGCACTGATGTAGACTTTTCTGCAATCACTGCCGCAAGACGTGATGAACATTTCGAACTGGGGATGCCTAGAGAAGGAAGATATCCTGTCCACAGTGGGATTCCTGGCAGTGTGCGCGCAACCATGACTCGGGGCCTGGCAATCGACAGCATGAGTGAGTTTCCAAAAATCATCGACTTTGGTGGCTCAGATGACTGGGACGTGGGCGTGAATAATGTGCTACGTGGCTATGGCGAACCATAGGACGGCGACAACTACTGACTTTTCTGATTTTATAGAATCAACTTTACACGGGAATATTATCTTCTATGACGACCAACATAACACTTCAAGCGAGTGGATCCCTGGTACCAGCAAGTTTGTTAGGGTCGGTTCCCTTCGAATATGTGTTGAATGCGGGCATCGGGTTGGTTTGTCTCATAATGCTAAGCCTGTTATGGTCACTCATCAATGCGACGGCGATACGTTGTGGGATCATTCTACACCCGGAGATTGGACATGGAGTGAATGGAGCTATTTCGTCACTAGTTGCGCAAATGCCCTTTCTGCGAACGCAGACGCTTACCTCAGAATCCTCAATGACAAATGGACAGAAGACAACAGTCGCGGTTCAAACGACAGACCAGACAGACGCGGAGTCATTGAAGCTAAGCGACGCCTTAGAGACGATATGCGTGGCATAATGAAGAAGAAAACCGCTGGAGACCTTGGCTTGACTGGCTGGCTGATCCTTGATCCTGACGAGTTGGAATCTTTCCCTGACTATTCAACGGAGATGACACAGCTGCAGGAAGACATGGAGGAGCTGAACCCAGTGGAGCAGAAGACTGGAAATGGTGGAAAAGCGCACGTGGCGGCCGCAAATCAGTTCCCACACAAGGTCATTCTGCGTCCTGCGTATGGCACCGTTCCCATCGTGATGTACCTGGACACGCGTGAAGATCACAACGCCTACCTTTGCCTCTCATTGAAAACGAAAGCGCACATGGTAAACATGATACGAAGGATGTGCTATTCGGGCATGCCAGCCAACATCATCAAAATGACGCAAGGAATGGCACTCTCTGGA----ATGGAGGAGATGACTTTTCGTTCAGGTCAC----AGACTTTTTGGTCACATGCACTCTGGTCATACAATCCCTGTTAAAGGAACTTCATCATTGACATTGACATCTGGTAAATGCTCACACACGTGTCAGAATTTGCTCAAATGGTCATCGGCGTGAATGGCTAGAGCAATTTTCTCGGGTATTTCTGCCTTTTTCGCGAACGCACCTTACGTTCAAGATGGCGACACAATTAAGCATGCATTCCTTTCTGGCGACTCACTCTTTTTCCAAGGGACCAACACACTGTACCCCACACTTTCCACAAGTTATCAAGGAGATACTGACCTCCCAACCCCATTTACTGTTATGTATCAGACTGCTATGGTCCGGTCTGCGTTATTTCAGGTACCACTCTTCGGCGGACTTTGGAACGCAAGAAGCTATCGGGATTTAGTGTTCACTTCTCAGGCTATGCTGAATGTCAAGACTAACACCTCTGTCACCTGCCCTCCTCCTGTCATACCGCGACCTGCGTATGTCTACAACGTGATGAATAATCAAAGATTCGCGCAGAGTGCTACAGCTAGGAACAAAGTCTATGTCGATTTTTCAATCACCACATTGTTTCAGATGGACATCAATGGCTTCGCTCTTCCTCTCTTGTTCAATCCTGATGACAATGGTATAGATGTGACCCTTGCATTGACTAGCCTTGTGGGACAATCTTGGAGTACTATTGTCGGTGCACGATATGAAAGCGCTGGAAATGCGGCAATGGATATAGACAACCCAATACATCGCACGAACAGAGCACTCATGCTCCTATACCTGGGTAGCGCATGCGGATACTTCAATCCAACTATGACATGGAATGGCTTCTATTTTCGTCAAGCTGGGAAACCAGGCTCCTGGGGCGCTGATTTGGACCCAATTTTAGTTCGCGGTGACTCTGCTCTCATCAATCGAGCCACATTCGTTCGTTTGAATCGTTGGGTTGTCTTCAAAGACTTTCTCTGGCAGATGTCTCGTGGAACATTGCATGCTCTGGTCCTCGGAGGAATGATCTGCGCTGTTGAGCAACCTTTGAGAGGTCTGAGCGTTATTTCAGTTTTGGCAAATACTGTTTGCGCACCTTGGACTGGTGTTAATGGACGCGCGGGGGATGAGGTAACTACCATTGGCTTGAAGTACGTTGCGATCGAGAATCTGATTCGGTCTGGTAGTTACACCGTTGCTGAAGGTGTGGTCGCCGATGCCCAAATTGCCGCTTGGGGGGTCCGCAACACAGACCATATGGATAGAGTTCGTGCTGCTGATGACGCTAACGTATTAGCCGGAGTCAACATCAGACGCGTCAAGCCCTGGGATAATGGTGGTGGATTCCAAAGATTGGCTGCTGTGAGAGCGTTAGTGAATCTAATGGCGGCAAATACACGGTAACATGTCGAACTTTGATCTTGGACGTCAGGCTAATAAGCCAAAAACTGAATATCACTTGAATGCATTACCTTACTTGAAATGTGGAATAAAAAACAGCGAATCTGTTGGTTCTGTAATCATCAACTTTCCTGCTCGTTTCGACACCGCAAAGAGCGTTAGCCCCTTATCTGCAATGACTAATGATGGCTTCCTCAAGTTCAAGGACCCTTCTGACTCCCTTGCCTCTCGTGACCGTCCTGCGTTCAATGACTATGTGCGTGCACTTCAACCATCGCCTGAGCATCCTCACCATTTCCAAGCACTTGACCCTGCCTTCACTGATGAAATCTTGAAAACTTGTGATCCTACTTTCAACTGGACATCCATCAAAAGTGGTGACAAATACTATCTTCCTGCCATCAGTCAAGCTCTAGTGTATCGTGCCTCTGGCTTTCGTTTCAACTCTGAGAAACACCTGGAACAAACTGGTTCATTATTGCCCATAGCTCTCGGTATCAGCAAAGCAACATGCGCCCTCCCTGTCCTTGTGGACTCTGGTACAGTGGTCTGTCCTGAAGAGAATGTTTCTGCCTTGTTTTCAAAAGACAAACTCTCCTCCCTGGACATCCAGTTTGGATACCCAAAACCAAAGAATGGCAATGACTCCACTGCGTACACAAAATCCATCAATGGGTACCAGATTGGTGCGTATGGTTTGAAGCTTCCTGGAGGTCATTTCCTCAAGCTGATTCACATCCTCAACTGCATGTGCCTGAAAGCAGACCTGGACCTTCTGTCTCAAGTGCCCTCCCTGGCAGATTCCCTCAATCGCGGAATGAGATGCGGCTATGCCCTGCTTCAATATGTTTCCCAATTTGCCACTGTGGACAGAGAATTGCTCCTGATGTCTTTCCTCCTGAAAGAGGCTAACGATCCCACCTTCCATGAAGTTGCTGCAATGTGGAAATCCGTTCGTGATGGTACCGCTCAAATGGACGACGTGCGTTTTGACCTGCAACCTTTTGGCATCATGGCTTCAACTGCATCGCTCAGGGATGGGGTTCGCATCATGGCCATGTTTTGTTAGATGCATAGATTTACCCAAGAAGACCATGTTATTATTAACTCAAGACTTGATGCCATTGAAGAGGACAACAAGCGGAACTTCGCTTCATTGAAACAATCAATCCACAACAACTACGGATTGCTTCGCAGCCTGCTTGGAGGTCAAGGACGCTTGAACGGGAAAATTGGAGATCTGGAGAAGGACGTCAATCTGATACATTTGAGAGTGGTTTCCCTGGAACATGCGCTTGATGATCTTCGCGCTGATTTTGACGCTTTTACTCCAACTGTTGGTCCTGAGATTGACGACAAACTGGCTCCGCTCCAGAAACAGCTTAAGGCGCTGAATGACCAGCTCACAATCATGAACTCTGAGGTCGCTGTGTTGGGGAAAGGGATATTCGGAGACTATCAACTGACTGACCTGCTTGGACACACTGTTGGTGGAGTTGCGGCTGTGACGACAAATTCACTCACAAG--CGCCTTCCGCTTGA---------GCGACCGACTGCCTGCGACTACTGTTGGAGATTTCAGTCTATCCACTGGAGTAGGATACACCTTTGTTGGGACGGCACCAAGGCCAATCCTTCAAGTTGAAGATTTCATGCGGGGCACCTGCAGGATGAATCTCACTGACACTGCGCTGATGTATGGTGGTAGCCACATTCCACTCCTGCAACAGTCACTGCTTCAACTGGAGACAACAGTTCCTCCTGGCCCGACAGATTGGAAGAAGCT----GCCTCAAATGGTGAAAGGCGTGCTCTGGATGAGTCTGGTGGATTATGAAGGCGCCAATGTAGTTCCTGTGGTGGTGATGAGGAAGGTTAATGCTACGGTGACGACTGTCATTCTCCCAGACATGGTTGGCAAGCAAAAGCTGAATTTCCTCGTTTCCCTGGACGACAAGATCAACGTTCATGAGTCCTGGAATGGAGTGATCATTCATGGTGGAGACTTCGTGATCATCATCTAG
>NOR-2005/TT
CGCTTGTCAACCAACTACCTGAA----GAC--TTGGAAAACCTGAGTGTGGCACTAAGTGGCACTATCGAATTAACTGCTGATATCTGGACTAACGCGAGTAAAA--------------------CTTTTAGGACTACGCAAAGACA----TGAAGTATATGAYATAATTA------ATAAAATT--GAATTTATTGATT-------------CTTTCTTGGTTCCGTCATCTC-----TATTTCAAC--------CACCTCCACACAAAA-GATATTGGGATGTCGACGTTCGCCAACGAGTTGTGCGTGTGCC-TAAGTGTGCAGTTCCTGATGATGTCTACCTCCCT-CACGCTA-------ATCTYACTGACGTGCTGGAAATCAATACAG---AATCTATTCACAAGTATGGTCAACTGC-----GGAAAGAG------ATTCAAGCTGCRGCTAAAAGATTGGATCCAACTG--CAAGGATCGCWGARACCTTT---TACAATCTYTCAGTTTAT-CAAGCAAACCAAATCAAATTTCCCCTCGAGAGATTTCTCTTATGTYTAGTAG---TYAGTTACGCYCATGARCTGTCTCCCTCACCTCTCCTTGT-TGATGAACAGAATGCCAACTTCTTAACCATAGAAGCCAACCCAGCACTTTCTGCAT--TGAAAASCATCATGTTACACTTCATGGAGTACGGGAAATACAA-------GCCACCATTCT---------TGAAGACT-----------------TCACGCGACATCGTTTTYGCCC----TYTATGATGACAAAAGRCC-TCTTTCAAGTCAAATAGCTCCATTGATGATTG---------------ACCTGGTTAACTATGCGATAGT--TATCTAT----TCCTGYAACATTTCCCGYCTTATCAGCGTTCCAACGGTACGTATGATGCTTAAAGCAGCTGGGACTACTTCTTACAACCATACTCAAC---TAAAGCTGAAGAAGATCATACCCGCCGCTTCACTACTGTCTGTTTATCATGGTGAGACTGTTG-GTCGTGTGCCCATAGTCGTTTGGGAGGAACCYAGAGAGGAATATCGTTTCAGATTGGATGGYGC--GCGTGATCTCCCTCGAGGATGGAARAACGAACTTCARGGTGCGAAGAARGCGATTGRGGATGCTTCTGAMTTRGCTAGTAGTTA--TGGYATGACTGCTGAATTTGAGGAACTTCGCTCTCAGTACTCAAAGATATCAGTTCACRATGGTGTTGGCATGAAGATGATCAGAGATGCATTGGCTGGTGTTTCATCGGTATTCATAACTCGCACTCCCACAGATACAGTYCTTCAAGAGTATGTKCATGCTCCAGTCATTGAGC--------GCCCAATTCCCCCRCAAGATTG---GACCGATCCCGT-TGGYGTGGTAAAATACYTGAAGAATGAYACT--------CAGCATTAYGTGGCTCG-AAACTTGTAYGCTACCTGG--CGAGAAGCTGCTGTCCAAGTTGC----YAACAATCCYGAYA--ATTGGGACCCAA-------ACACTCAGGCCATTCT----------------GCGT--TCACAATACGTAACACCTCGCGGCGGATCAGGAAGTAGTGTTAAGAAGGTACTCACTGATAAAGGTGTCATATTGAAAAACTTCTCRA------AATCTGGCGCTAAGAGCTCAACAAAAATYGTCCAAGCCGCTCAAYTGGCA----------AGTATACCATTCACG----CAATACCAAGACACCATCATGGCTCCMGTCTCTCATGGA----GTGAGRATTCAAGTTCAG--CGTCGTAGTCGGACGATTATGCCATTCAGCGTTCCACAGCAGCAGGTCTCCGCT-CCTCACACTCT-----CTGCGGCAACTACATCAACAAGTT-CTTGAATAAGAGCA----CGACTTCAGGTTCCAACGTTACYGAAAAGGTYATTCCA--CTTGGYATCTT------------CGCTTCATCTCCACCTACTCGTGCTGTCAACATTGACATTAAAGCTTGTGATTCTTCGATCACTTGGG----GATTCTTCTTGTCTGTCATCTGCGGTGCTATGCATGAA-----------GGTATGGATGGG--------ATCAATGTTGGGACRCCTTTTCTTGGAGTACCKGCCACCTTGGTTGAAGACGGTCTTGATTTGGGYATTGTYGGCACACGGAGCATCTCTGGTATGCAGAACATGGTTCAGAA-GTTGTCTCAACTGTATGARCGGGGGTTTGARTACGAAGTTAAAGATGCTTTCTCTCCTGGRAACGCCTT-----YACTCATCACACTACYACATTYCCYTCYGGCTCTACTG--CTACTTCCACGGAACATACAGCGAACAATAGYACYATGATGAA---------AACGTTCYTGATGCACTGGTTACCTAATCAC----ACGAARGATCT---TGAATTGATTGATTTTGT--------------------------GAAGAAGCTTGATGTCAATCGTAACTACGTTTGCCAAGGAGATGATGGYATCATGATACTACC-CACTAGTGATGGTCGTCCGATCAGTTCTCATCATGT-TGAATCAATGCTGGAATTGCTCAGTGTGTTCGGCAAAGARAGTGGATGGGTTTTTG---ACATTGAGTTYAAYGGATCCG--CTGAGTAC--TTGAARCTGTTGTTTTTGAACGGATGCAGGATACCTAAT----GTCGGTCGTCACCCTGTCGTTGGAAAGGAGCGGGCTAGTCGTGATCAAGAYGTGATTT---------GGCCTGGTGGC------------ATTGACGC--------------TTTCATTGGYATGTACAACAATGGA-GTTGAGG-------ATCAATTTCACT----GGCGYAGATGGYTGAAGTTCTCATGGTCGATGGCTTGTTT-CCTTTCTTCYAAG-GCAGTCTTCATYAARGGAAAATCTGACGTGATTCAGTATCCATCCTGGTCTTTCGTGTACCTTGGRCTCCCGCCAATACGCATTTTCGACTCTCCACCTTGGATCTTCTCTCCATACACTCCTGGCGGCGATTTAGGGATGTATTCCATCATGGTCACAG--GYAAGAARTACATYGTTGATCGCATGCAATCAAGTGGTTATCAGAAAGMCAACACTGACTTRTCCAATGAATCYACCTTCTTCCGG--------GGATATGACTACGTCAAGTTCATGAATGATTGYGGAGTTCTGCCTGGGTACTACATGTCACAAATACCTCGTTCACCTGATAAGACGAAGAGRAAGGTCATTGGTCCTGAGTCACGTGACTTGATTGATAGTCTTCGTARCTACTTGTTCTCRGATCAGAAGCTCACRATCAGAGTCAAY-TATGGACATCGC-ATCGTTACGGATTATCCAGGCCGCTTGCCACGCAAAYTACCATCTCTTGACGACGTCCCCCAAAGGTGGTTTGATACCGCGGTTGAAGCTGACATGGCGAGCACG-TATGAGATCGAAGCGAT-GGATGTTCACCTTCT-----------TCGTGGCCAGTTCTCTAGGTAT--------------------------CAATCCTTTT-----CYAAAGTGTTGGAA-GCCTACCTGTCCGTAGATTGGGAGTTG-ACTG--ACCTTAACATACCAGCAGGCCTGTCATTGGATGTTCCACTAGTTGCCGGCTGTGACCCTACTAATGGTGAACCATACTACAAAATGATGGGTCTCGGACCAATGA-TGGAATCCATTCAAAC--------CTACT-----TCCACGGCACAGTGTTCATGAGTAGA----GCTGTCT--CTGGTC-TCGATGT-TGAGTCGATCGATGTTGCTCTCTTGAAGATGAAAGCCTTGAAAGTCCCAACTGAGGTTATCACTGGATTCTTAATGACTTGCGGTCTATCAAAACCTAAGGCATCCACGGTCGCCACAAAAATCAACTTCC----AAGACATGAAAACGGTCCAAGTCGCAAAACTCACTGGATTAAATGTTTCGGACAAATGGATGAGCATGAATTTTGATCGTTTGCTGCACTCCTACGTGGACGTTAAGACCTATGTTTCTGACAGTAG---CAATCAGATACGTTTACCTGGCGGAGCTGGATGGTTGAGAGGAGTGATCAGATTCCTTGGAGCTGGTGTTGTGATGACTAGGGTTGGACCTCCTCAGCCGGTGAGAATCTCAATCATTTATGGCGGCGGTGCACGGTTGCATAGCAAATTACGCTTTATGGGCTACGCATAACACGACTTAAGAACTTACCACTACTTGAACGCGACACTGAAGAATATACTTATAAAGAAATAATAACATTTTTAACAACTGATGTTGTGAAAAGACTTCGTCAATTCCAAAATGGAGATCGCGAATGTTACGCAGTTCAGCTCCTCTTTCCTCTTACAGGATGGTGTCCTTCAGTTGATGTGGTTGATGGTACTAGTTACAACACACTCGGGAAGTTRATTAACTTAATACAGACTAGTTGCGGATTGCTCGCCCGTCAACTYAATGTCAGGTAYCCTTTGGTTGGTGCAGCTAATKCYATAGTYAATTCACTTGTYATCACACAACTAGTTGATTGCGCMATYCGTCATGAATCTACTGCYGCYTTGATTGAACACCTTTTTGATGATAATGGTCARATTTCATCGTTAACTGTTCACGCTACAACTTGGGATGAAGTCAAGTTAAGTAAAAACATGACTGTGCGTCGACGTGTTGYTGAGTGYGTTGCTGGGTTGAAGTATTGGCTGTTTCGYAAYGTTAAAGGAGCTAAGAGCTTTGARACATGGGGTAAGGACTATCCTGGTTATGCCAACGTTCACTTCTTCGATGATTCTGCTGGAAAACAAGCTGCAATACGTYATATTGGGAACGACGTGCACATATTCCAACATTTYGACAATCCAACTTACGCTCCACACTTGTATGTGCCCTTGGAAGGAAACTATTCACGCGACATGTATACTGATAGTTTCTCYACTCTCGTGCAGATGGAATGTGTCGTYGATCAGGCGCGTGCTAACTCTAACAGTGGATTGAAGATGGTCTCTCGAAGATTCATTGAGGTGATGAAATGCATACAACGACCAATGGGAGAGACTGGCGTATCTATACTCTCAAAATTGGATGAGATTGGAACTGTGTTGGCTAATGGYGGACAGTTCGAGCTTGCTACYTTAGATCTAAGTCGTCGTGAGGTGATACATTCCATGATTGAYACGATYTCAGACACRCCAAATTCCTCACGTGCAATTCCTTTYGACGCTACCAGGTTAGTCATTTTCCTTGACACWGCTTACACTGGACCTATGCCTTCTACTGACTTYAATGTTTCAACATATGAGTTYGGTTTTTCTTTGATTGGTTCAGTTTCTGGCAAAGCTTTCTCACGCCCCATACGTTACTCTCCAAACTACAAAGATGACCTGGGTGAC--TTGCACGATGTTAGGGAACTCCTCAGAACATTYGTGAAACGRAAAGATGACGTCACGATAAGYAACATYTGGGACGGGTTGCCTTTAGTYGACTTTGCTAAGTTTGGGAACGCTGCRRCCACACCGGTTGATCCACGYTTGAGAAAGGAATTYCCCAAYGACTACTTTGATCGGGAGCAATCTATCAACCGCATGTTGTTTCGTGGTTATAGAAAAACCATTGATCGCTCATGGGCAAAAGATCAGGCTGTTTTGGAGACTATCTTTTCCATTGCTGGTAACTGGCTTACTGCTAATAAGTCTTATACTGCTGCGTAYTTTGGAGCTAGTGGCATACATCCYAATGAYGACCAACCTCTCGTTATCGATCCCTGGTCRAARGGCACAATTTTTGGYGTTCCAGCYCCATCATCTAAGGTTTCCCAGTATGGATATGAYGTTTCCAATGGAGTGATYACTGATCTGACTCGACCCTCACCATCTGGCACTTTTTCATTCATCTATTGCGACGTCGATCAGGTTCAAGATGCTGGTGATGATCTTGGAGTGTGCTACCAGATAGTTCGCAGTCTTTTCGACACCATCAATGACGCTCTGACTACTGGAGGTTCCTTTGTGATGAAGATCAACTTTCCCACTAGACAAATCATGGACTATTTGGTTGAGGTTGTCGCTCCCAAGTTCACTGATGGTGTTCTGATTAAGCCAGTTGTGAGTAACAACTTGGAGTTGTTTGTTGGATTTTTCTGYAAGGTCGACAATCGTGGATGTCATTGGAATTCTGACTGTTCCAGGTTCATGTTCAGACTGCACAATCGCTACAATCATCTTGAYCACGCTTGTGACTACATTCCAATTATTGGCAACGCCAGAGAACATCCACGTGCCATCTCTCGTCAGGAGTTTGCTATCAGAAATCCGACTAGCTCTAGYGACACTYTGAGCCAAGAGATTGAACTGAGTCTCGGTCTGTTTTCTCAACAGTGTGCGGCTAACACCATCACMATCTCACGTAATCTGTTACATGGCATGACGGAAATACTTGTCAGTGGTGTTGTGACYGCATCATCCCTTAATCGTTGTGAAAGACTYGATTACAGYCCTACYATTGACTCRACCACCATTCTACATCAACATCGCGAGATCGCTACTGCCTCACCACAACTGTTCCAGTTCGAAGCATCTGAATGGACTCTCCTYGCTATGGGATACAATGAGWTGGCCRCTCGGTTTGTCAATGGAAGTGCGAAATCTCTGGTTGATGTTGGTAGTGGTCCTGAAGGGAGAAGCATTAACTACGTTGATTCTGATATCAAAGTTACACTCTTTGATCAAAGGACACCCCACATCAATGTTGATTGGTTCGCCAATGTGGAATACATTCAGGGAGATTATCTTCAGCGTAGAGATTGGCGTGGTTGCACCTTTGATACTGCCATATGCATTTTCTCCTTTGGTGCCGCCACTGCTGGATCTCCGACGGGTATGATTGAATACTTAACCGAACTTCTTGAGATCTTGAAAGACGCCGGTTGTACTCGAATCATCATTCAGCTGAATTGCCCTCTAATGACCAAGCCCACTGGTGTTGTGAGTAAGCTGGAAATCGACGTGATCAATGACGATTATTACTTCATCAAGCAAGGAAGAGYTGAGCCCTACGCTAGCCCACAGGATATATTGGGAGCTATCACGCAAGCTTTGCCTCAATCTACCGTTCAGATCAAGACACTGGATGACGAATTGTYCTGGTTCCCGCGCATCATTTCRGAAGGTTTCAGRGTGACCACAGAAGCAATGAGAGACGCTATCACACTTTCCAAGTTGCTRCCTCTCTTCCTGATCGARACTTCAAAAACTCTYTTCMGGCCTGCGAAATACATTGGTCTAGTTGATGARGTGATCASYGCAACTTGGACTGTTACTGACCCATTCGTYGACRTCTCTGTCTACCTGGAAGACACYTCTGTTGGATTYTTCAATACRATAGAWAATGAAATCATTGGAGTTGAAGTTAAAGCCGTGTTCGATGGACGAGGAACGTATCGAGGCACTTTCTCGACTGACAAAGCTGGAGTGGTCACGTTTGAGCAGACAGAGAAAGATGGCACATCTACCATACTTGGATCTTTCCTATGTGTGACCGGCCCAAACGCTGTTGCAATCACCTGGCCTGCAAAYGAAGTCGTTGGAGATAACCYAAACGTCGCCTCTCTCACCAATAACACTGGATACGAACTGATAGTGGCGTATGAATATGACGGGACATGGATTGGAGTGAACGCTTACAAGGCTAAYGTTTACGAGGACGCCGCTGGAGATGACAAGATGGAGTACTATCACGTGGTTGGCGAGGAGAAACTGGCTTGGGCATTAGTAGATCATCATTATGGTTCTCCTGGCGCYCGTGTAGTGATACCTTTCGTTTGGCCTGACGTTACTGCCTTRCCTGGTGATGTATTAGTGGCTCCRCCTTACGCCGGTGACTGGTTGGTGAACGTTGATGGGAATYTAACGGCTGAAYTACACGTYGATGAGCCTGATGAGATACCAGCACTCTGGACTTTAATGACACGCTCAGTRGCYAACAATGGCAGYTCACTTTCATAYATTGGCCAAGCTGGTATCTAYACGTATGGAGCGACTTAAGAGGAAAGATAAGTACAAAAATACTAATACTAAAGAAAATACACAAGAACTGACTGTTGACGAATCTGC-TGTATCTTCCAATAATCCTACCGGAAAAACTACAGACAATGG---CGGCGTCGGTAAAAATCGGGGATCGTTACCAGCTATTTCGGCATCGGATAGTGACAGTAGTGAAGAAGAAGCAATTGTTGAGGTACAGAGAATCAAGAAGTCAAAAGCTCAGAAGAAGAGCACTAAATTGGCTACAACAACTCAA----AATGACTCTAACGAGAGTAATATYGTAACTCAACCTGGCATGGGAATGTCTGCAAA-------TGTGAGTACCATCAAYGTGTTGCCACCTACAGTGACYATGCCTTTGCAGACTACTCAATCATCTCCTGGCCCTGCAGTTGATCAATCTGGTGAGACGAAGTTGGGAAGATCGTCTAACGTTAGTGGAAAAGAGGCTGCTATGCAAGCTCCGGCTG------TCGACCGCTCTG---AGATTACTGATAACCCTAGGTACGATCCTACCACGTCTACAGGC--ACTACATC--CTGCCCACTT------TGCTTCATGACCTTA------AGTTCTGTTCCTGATCTG-CTACTTCACATTTCTATGCGTCATGCACCCATTGACAGCTTTTCCACGACTG-------CRCCACAGATTCAGGATGCTGAGAGACAGTTCATTACAATT--TGGAGTGCACATAACGCTGCAGCTTTGTCCTCRCTTTCCACTGGTCTGACGACTAGTTCAAGTTTCTTGTCTAAGGTGCCTC-CGCGTT----TATTCGTATTCGATGATGGAATATGCTCATCTTTTAGGTTTATGACGGCTGTTGAAG------CTCGCTATCTGCCTGARGTACGTGGCTACGCCTGGTATGATGAGATCTATGACATCATTCTGCCTTTTCCAGCTTCAGCTGTGGTTCGTATCGTACTTGACACGGATTGGGCTATGGTTAGTGATGAAACGTTACC------------TATTAAACTAACCACKCTTTTACCTACTCTTTCAAAT-GTAGGCTTGTTG--CGTCAAGTTCTCACTGTTCTTTCTGACAACAGTA------AATACAATCCTGTTTGGGCTCGCGCCAACGTAATC-------GTGATG----------------GGTGTGAA-------ATTTA------TACTTGCCAATCTTGTCATCAACAGATCTAGTTCYTGGGCTCAAGACTCTACTCCCTCGGT-TTCTGGCAGACTACTACGCACAGTCCCTGGTA-------AACCAGA---ATATTGGCCATTGAT------GTATCCACGA--AGGACGCTTAACGCTAATGT-CAGCAAGA----TTTCACGTT----TCGTTGAGCAAACACAGGCTGAACGCACTGGCAGAGTTGATCGAGCAATGCTTTATCAAGGAGAGAAAGTCATCTATACTGACGTTGCTGAGACCT-GCGATACGTTGACCGTGCGTTTGCGTGACATGTGGACTGGGAA---GATYTTCAAAATGCATTACACACATTCTGACATCGCTCTGGCTCTATCTGAGTGCGCTCGTGTGGTCTCCTTCTCAGCTGTGATGGCGTTATCCCCACGCACAATACTTCCTTGTCGTGCGACGACTGATGA-AAGAAAG------CTGGCACAAGT------TTTGAACATYGCTCGCCTCGGTGATCTCAGACTACGAATTGAGC--CTATTATCCAATCCGCT--GCTGACACTTTAAGATCAGT-TACCATGCTGGAGATCAACCCCAAG-----ATTTTGACTGCTGTCTTGAACAGAATATGTGAAAA-TCAAACTC--------AATCAG-TGACTGTGACTGGGACAATTCTTCGTCTGCTGAGCTCTGCTACCACAGATTCTTCTGCCTTCTGGACCTGCATC-GCAAGTTGGTTGTACAATGGGATAGTTACCACCACT--CTTCGTCAACAAGAYTACCCTAACCCCACTGCCTCCATCACGGATTACACTGCAC-TCTGGTCTGCCCTGATTGTTAGTCTTGT--TTCTCCACTCACCAATGACCCAAATGCTCCTGTCAAG-ATCTTCATGACTATG-GCGAATCTTTTCAACGGATATGAACGAATTCCGATGAACAATGCCAGYATGAC---ACAAGGAACACCT---CCCTGGGCATTCAACAATCCTAAC----AAATGGCCGGCCT-----GCTTCATCCAACCTCGCAACATTAACCAGAACATTGCGCCATTCATGAGAGCCTGGGCT---GACTTGATCCACCGCTACTGGCCACAACCTGGTGTCGTCAACTATGGATCACCTCACCACCTTGGTGCTACTGAACTGCTAGTTGAGGATGGACAGATCGTCACCCCGTTACCAGKTCAACCTCWWGTGTTTGAGTACGCTGCACTTGATCGTGACA--ATGAGA---------------TGTCTACCTGGATCAACCAAG--TTTGCAATTTCTTCATCCGCTGCATCAACGGAACGGATCTTCGTACCGCTTCTAACCAAGCTACTCAGCAAGCTT-TGATTTC----TGCCATCTCACAATTGAAGACCTCCCCATC----CCTCA-CATATGGATATA----------TGTC-CAG-GTATYTACCATATGAGTTGGCGATGATTTCACCCACGCTGGCGTTACC---TCCATTCCAAATACCATTCCAGCGTTTGAATGTGAAC-GACATCGTTTACCAAATTGGAGTCCGTCGTCA------TGTGGTGAGGGATCAGGTTGAACCTGCACTTGACACAAGTTCCACATTRGAGACCATTGGCCAACTGATTGAGATCGATGCTCAGGCCCTGCTCGTTTCGCTCCTTTCTGGTACCATGAATGCTAAGGTCCTGCCATCMG-TCCACTACGCAGAGAAAATCACTCCTCTTTACATGGATGACGACTTTTTCGCCCCTCATCAAAG--AGCCGTCGTCGTCAGTGAAGCATACTCCCT--AGTACGCACCATCATC--TCACAGATTTCAGACACGCGTGGAC-CGCA-ACTCAATCCTCTGGCTTGGATCCCAGCTCCAAACGCATC------------------ATCTCCTGGCTYAGCC--------GAAGTAGCCAGACTCGTCAATGACATG--ATCAAGGAAGCTTTTGACATGCCTGGTGAACTGCTTGAAG---------GATTGATCGGATATGGTGACCCTA-------GATACACTCAAGTCGAGATTGTTGCACAGAGGTGTCGCGCGGCTCCACTTCGGTTCGA---ACCACTGATTCCTC----------------------------CGTCTGTTCTGGCTCAAGAG--------------CTTCA-----ACTTGTT----------GAGAACGTGATCAGTGCTGA--------ACCTAATCTGTTTGGATT-----GGCTACTGG------AGACTTATATCTC-----------------GAGCGCATTGACACTTCGGCCG--GGTTCTCTGGTCTCAACGTTATCGGCTGGGAGCAATGGGATGCTAACACTCCAGGAGTCATTGTCGCCGGTAGCTCTCTACTCATCTGCAGCGGATTCAACGGAGTAGACCCAATGATCATGGATGCTGATGGGGTGGAACGGCCGATTACCGGTAGATGGGTTGTCACACTGGAAGCTTGGCGTAGCAGCGTG---GTCACCG-----TCCAGAAGTTGCTG---------TTACCAA----GGATCAGAGCAGGAAA-GTTGGCTGTAAGGATACTGGTTGGTATTTTTCCATACACCATTAACTACTATGAACCCGCTGT-TGGTATTGACGAGTGGAAGCTGTTGTCCGACTGGGCGTCCATGTGTGAACCTACAGGAATACC-----GGCCATACCTTTCACTGCTCCAGTTCCATCTGATGTGTCCGTTG---TCACYGCTGCGTGYG-------------TGAGGTATCTGAGGTGCTCCAC---CTTCAACG---AAGGCTCATTGATGGCTACTAACGCAGGA-TCACCTCGCACCGTGTTT-GGGCAATCAGTAGAGTTTGA-----------------CATCGGCAGATGGATGC--AGCTATGTGATTTGAACACTGGAGTCGACGAGATACAGCTACCCAACATGATYGAATTCT-----------ATCAAATCTTCAGACGCTA----CAACATCACTCAAACGGAACTGACTCAAGTTGTGA----------CATTGACTGGGACTTTGACTCATCCTGTACTCAACTAAGTGGCTCGGCGGAACAGGAATGCCTATCATAAACCTGCCAATTGAACCTACTGACCAGAGTATTACCGAATTTAAGACGCAAGCGCAGACCGTGTTTTCAGGATGCATGGAGAATACTGATGTCACATTTGTTGACTACCTCAAGAGGGACGTTAAAATATTCATCGTTGACAACCGTTTTCTGCTGCCGCAGATCGCGAAGATGATTGATTCGTCGGATCTTGATGAGATTGCYAGCCAAGTGCTAAACTTACCATTACTTAGCGAAGCGTGCTTCATTCTACTTCCTCCCCTTTCTGTGATGGCTAAGAGGCTTCTTTCCTCCAGTGATTCCTACCCTGACATCTTCCTCACTAGGGTTCCAACTCGCGTGCTTAAAGCTCAATCTGACAACTCAAGATCCACTGCTCTGCTGAAATTCATGCCYAAGGTTGTTACGTCATCCACGACTGCCTCCGACATGCTGACGATGTCTGTACAGAATGCTGACGTTTACACGTTGACCCCCGATGTCATCGGAATGCCACTTCGTCGYTATGCAGAGAAATCTCATTATCCTTCAGCTTTTGATTTTGGCAGTGCACATCCATCAAACTGGCGTCGCTCAGTCATCAAGGCTTCAAACTCTCTCCTGATACCAATGGTGCCGGTCATGTCCACTGCGAAGACCTTATATCTGGACGCCGATTTCTCAACTTCTGACGATAGAACTGGCATCTTTTGGCGTCTTTCTGCCTCCGCGCGTATTCGAGCTCGACAACGTGGTGTAATTGTACTCCCCTCAATGATCAAAACATTCTACGAGAAAGAACGTGGTCTGAAGAGCGCACCAGTTCAACTTCGCAGAGAACACAAAATGGCTGCCAGACTCCTGAGGATTCCTTTTGGACGAGTGCCCTCCGAAACTTCCTTTCGCCGAGACATGGTTCAATGTTGTGATCTGCTCGTTTCCACCTCTGTCCTGAACAAGCTTTTGAGTCCAACCGAGGCTGGTAAATCACCTCCCTTTGACAAATACGTGTTTCATGGTGTGCCAGTTGAGTTCATTAACAGAGTCTGCCCTGACATCGGTACACAAGCTCTCGGCCGAGACACCAATGGATATCTGCAAGAATGGTTGATCATGTTATTCCTGATGTCTGACTATATCACCTCCACCACCAGCCGCCGGCGCCTGACTCTTGTCACCAACTTTGACCCAATGCGAAAGTGGTACGACATCACCTTGCTGAAAATCACCAATACCTACTATCAATGTCAAGAGATGATGACGCCTCCGGCCATCTCTTCTTTTGGTGTGTGCAGTCAGAAAGGCACTTTCAAGTCCACTCTCAGCAGCTGGTTGTCTCAAGTCATCGTGCGCGGCGTCAATCTCTTTCCTYAAGGATCGATTGTGGACTCTGACGATCTTGGCAGCAAACTGGATCCAACATTCGAGAGTGAGTGGGAGACTAACGTCATCGAGAAAATTGGCATGCCTGTCATCATTCGTGGGCTCACGGAAGAAGGTGCTTTCAAGATAACCACTGACACCATGTTTGACACGTATGCACTGTTCAGACAACTATACGATCGGATGATTGTTCCAGTTGCTCGGCATTTCTTTGACTACTCAGTTGCATCCGGCAGGAAGATGATCTTTGCGCATTGCGACAGTGAGTTCCTTGACAACTCCTTCCCTTCTCCGTTCTATCGCACTCACATCACGATCGACAACTACGGCAACATCCTGAACCGTCCAAACCGAGTTGGTGGCGTTCTAAGCCAGTACGTACTTGCTGAGTGCTACCGTCTCATGGCCACTTCCTGCAAATCCAGACCGATTGCCAAGCTGTTGAAGGCTAAGTTGGTGCCCTGGTGGGAGTTTGACAGTCATGTGAAGCGGATGGGAGGCAMACCTGTTCACTACTCACTTGGAGTCAAGATTCAACCTGAGTTGATGAGAGACGCTGGATATTGTGGTCATCTGATCGATCATGCGCGCGTCGAAGTACTTCAAGCGATGTGGGTTCCCGAAGCAGTGGATGAGAGTTTCTTCCATAACCCTCCAAGCATGCCATTGACCATCCATCTGGCGGATTCCAAGTACAACAGGTATGAGCCCATCGGTGAACACAATTTGAACATCCCTGTTCTGATCGACACCGCCACCTCTTACCTTTCTGAGACATATCTTCCAGCTGGAGTCGTGTTCACACCAACAAAAAGATTCACAGTGGAGGGGTGTGACTTTAACTGCTGGAGGGGGAATCCAATCACTTTCAAGGGTACTCTGAGTTGGTGGTCTACAGCTGGTGAGTGAGTGCCATGGGGCTCCTGACTACTTCAGATGGTCCGCCGGTCAGCGGCTGAAGGAAATGGGTAACTATCAGACAAGTAACAACCAATTTTGGGTAACTGGCGACGGCAATGATTTCAGTGCTGAAGGCGGACTCGACTCTACGAACGCGGCATCACTCGACTTTAAAGCTGGAAAAACGAATCCTGGTGGTCACATGTATGTGATATCCGGTGACAATACGTCAGATGTCGTGAAATGGGACAGTTTAACGCCCTTGTATGGGATAGATGGACAGATGGTTGTTGTGCTGACTGCGGTAGCTATGTCTACTTTTGAGAAGATGGTGAATTTAATTGAGATGTATAGACCATTACTTGAAGCATCACAGCAGATGGCTTGTTACCGTGATTGGAAGAAGGATATTGTCCTGCTTGATGGCTATGTTGGTAGTACTCCTCAATCTGCTGTCACTAACTTTGTGACTGGGGCTAGTGTAATCAATCTGAGAGAACTGAGAAGCCTGGGGAAGATGTATCAAAACATACTCGGTGTCATAGCTAACTATGATCGTGACATTCAAGTTGCCCTGTCCCTGATCCCTCATTCAACTCCAATCGGTAGTCTGACCGCTGACATGCATTCCATTCTGAGGATGTTYTCCCTCTCCCTCAAGCCAACCAATGTGTGCTACCTCTACCCTGAAGCGGCTCTGCAAGTGATTCGAGCTATTTCACCGACTGTCAGGAATGTTGACACTCAACAAGGTGGATCAATAGTTGAGACTCTCAATCTCTTTGAACCTGTTTTCAATGGCACTGGACCCAATCAACCTCCACTGACTGATCAGAGCGAAGTCCGTTCAATCGCAAGGTCTGATGCATCCCTGGCTCAACTCTCTCTCATCTCCAGCACAGAACCCATTGAAGCAAGAGCCCTCAAAAGTGGCACACCAACGAAAACGTACGACATTCGTCTCGTTGATCCCCTCACCACACCCTGGGTATCCAAAGCGTACGCATTGGCTGAAAAGACCGCACGAATCCAATTCACTGACAGTGGTCGCAAAACCTGGTATACTGCAGTTGGCAAAGGAACTCTGGCATTGCATCTGGATGACATCACTAGCATGTCTATTACAATGGATCTAGGTGGTGAGAGCTACTACTACAAGACGTTAGCGAACGACGCAGCTGAAACTGTTGATCCTGAATCTGCCACCGTTGCTTTCATCTTGTTCTCAGTCACGAGGCCCCTGGAGGAGATAACCACTGCGTCAGAGCTGCAGACTGGGAAGATCGTTGCTTTTGAGAAACTCATGGTCGCAAACTCCAGTGTGCAGGGCGCTAAAATCATTGCAAACACTTCCCTGAAGTACAACTTTGATCACAATTCTATCAGCGGCGACAAATCTGAATTGAACCACTACCTGCTGTGTCAACTGCTCTTCAACAATCTCTCTGCATCCACCACCTACACTCAACAAGACGCATGGGCTGGGAAGACGACAATGCAATCTCTGGATTCAGATAAGGTGACAGTCAAAGGGGTTGAGGTTGACAGAGTCATTCCTGCTGGAGCGTTCGGTAACTACACAACTGCTGAGCAGAAGTCCTCACTTCCAAATGATCTGCACAGCGTCATGGCAACTCATCTYGAGAGAGCTGCAAAAGCAATGACAGCAATTGATGATGAAGATCAAGAGGGTGGATCGACAGTTGCCAATGCAATCTTTGGAGCACTGATTTCAAAGGAATCACCTGTTGCTGGACCGATCCCCTGGAAGAACATCAAGTTTGACGAGTTGAGAGTTTTGTCTGACAAGGCCGCTTCAAGTTTCAAGAGAGACCCATCGCAAGCTCTGATTTCACATGACCCGGTCCTTGGAGACAGTGCAGTGATGACATCGCTACTTGGTGGTATTGGAAACGCAGTCAAGACGAAGGGACTATCTGCCGCGTGCAAGGATACGAAGAGTGCGTTGACTGCTGCCCAGTCAGGTAGATCTGTGAGACAGACGATTCTGGACAAGATAGAGAAACTGTTTCCACCAGGCCCACGCCCTGCGAAGAAAATGATTGAGGAAGGACCATCCAAAAAGGAAGCTAGGCGTCTGGGAGACTCACGTCGAGGCCAAAAATAGATGGCTGAATCAATTACTTTTGGAGGACCATCTCGCAAGCTGGACTTGGTTGCATCTGGGAGCAAGCCGATCACAGTYACTGTGACAGTTGGAGATCTGGGCTGCAGTATCTACGGAACCGTTCCTCGTGGTACTGATGAATTCGTTACCTCTGATCGCTATCTTGCGATGTGCCGTCACCTGTTGGTTTTTAAGCCTACACTGAACAATGGGACACTGACTCATTACACTGCGTTCTCTGCTATACGTAGTATGATTTCTCCTCTTGGATTTGGAGTGATGCGCAATGTTGATGTTGTTGAGAAGCAGTGTGCCATCATTGAAGCTCTTGAAAGACGTGGGATGTTGAATGAAGTCAAGGATGCGGCTGCTGAATTACCTCTTCAATTGGATGTCACTGACACCTCCACACATGTTGACCCTGCGATCATTGACTCACTCCCCCCACTGATTCAAAATGAAGTTGCTGCTGGCCTCACACCTCTTGAGTTGCCTGCCATCACCATGGTTCAAACCGCTCCCCTGATCACCCCTGCTCTTGGAATGGAGAATGATGATTTCAATCTCTCTCGCTACTTCTTTGCCTCTGGTTTCATTGATCAAGCCTCCAGAATTGGCGGTACTGTGAATGATGAATACGTCAAAGGATTCATGCAGGCCCTTCCCCGTTTCAACGATGATGGCTCCATTCGTGTAGATTGTGATGTTCTGACTTGCTTGTGCTCCCGGGATGAAGATTTGTCTGTTTTGACACCTCTGTCTGTCAACACCACTGCTGTTTCTGACATGTTTGAGCTGTCCCATGATCACCAGCCAATGGCCTACCTGCGCACTGTGTATGTGGAAGACTACATTGCCTCACATCTTGAGTCCCTGAAAAACAGAGAGACCGCCACTCCTCTCGTCCTGAAGCTGAGCGCTGTCAACAGTGTCACTCCGAAAGCCCTGATCGCTCTGGTTGAATCCAAAGCTACTGACTCAATCTTCAATCAGGCTGACAAACGCTGGATGATTGGTCTTGATCCCATGTTCTCTGAGTGCTGGCCTGGGGCAATCGCTTTGCTTTCAATGCTTTTTGATCACAAGGTTGACTACTGGTCTGTTAGATGTCGTTTCATCCTTCGCAGCGCTCTGATTGGCATGAGTGATGATGACGCACGCCCTAGGGTTCAGATGATGCGGATGCACTATTCCCTGACCACACCAACTACCTGGTATTCAACGCGTGGCGTCTACTCTGCTGAAGGTCGTTCCAAAATTCACTATGCCAGCGGAGACCGAATGAGATTGGGACTGCGTGTTGGTGAGGTGCGAGATCGTCAAGTCACGATGTTGGAGGACCTTTCCACCATTCACTCCATGGATGTCGCCAACATGAAGGACCAGGTCATTCAGAAAGACGTGCAGCTG-------AAGGCGCTGACCGAGGCCATGTCCCAGAAGGATTCTCTCATTGACAGTCTGCGAGCGGATGTTG-----------CTGGATTAACTGAGCGCGCAGTCTTAGTTCAAGCTGAGCATCTCACTACGATTGCTGACATGGAAGTGAGGAGAGTCCAGTCTGAG---GATAAGGCCAGGATTGGCATTGACGCAGCGAATCG-CCGAGCCGGAGAAGCCATTGAGAGTGCCCATCTCTTGACTGAGGAGTTCTCCAAATGTCTCAGCTCTGA----------------CTTC--CTGATGGTGAAACCACTTCCTGAACACAACCAATG-TCCTGTGCCGCTGCTGGAGTCTGTTTGGCCTGCATTGTGTCAACGTTACATTCAAAACATGCAACTGGTTGATGAAATCTGGACCAACAAGCTTGCTGATGCGACTGACACCATCGCCACTGAAATGGCTGAGGAGACAATGAGGATCATT-GCCGAAAGAGACTGCCAAGCTATGGTCATGCCAGTGGTTGAA-----GCACCAAAACC----------TCAAAGAAAACCTCGCATC--TACGAGCCTTCTGACGACGACCTTGAACGCACGAGCGTGTCGAGCACCAGCAGCGAGAAGAAGAAGCGAGTCATCTGGAGTCGTTCTGCCACTAGAGTTCCCCGCACTGATGTAGACTTTTCTGCAATCACTGCCGCAAGACGTGATGAACATTTCGAACTGGGGATGCCTAGAGAAGGAAGATATCCTGTCCACAGTGGGATTCCTGGCAGTGTGCGCGCAACCATGACTCGGGGCCTGGCAATCGACAGCATGAGTGAGTTTCCAAAAATCATCGACTTTGGTGGCTCAGATGACTGGGACGTGGGCGTGAATAATGTGCTACGTGGCTATGGCGAACCATAGGACGGCGACAACTACTGACTTTTCTGATTTTATAGAATCAACTTTACACGGGAATATTATCTTCTATGACGACCAACATAACACTTCAAGCGAGTGGATCCCTGGTACCAGCAAGTTTGTTAGGGTCGGTTCCCTTCGAATATGTGTTGAATGCGGGCATCGGGTTGGTTTGTCTCATAATGCTAAGCCTGTTATGGTCACTCATCAATGCGACGGCGATACGTTGTGGGATCATTCTACACCCGGAGATTGGACATGGAGTGAATGGAGCTATTTCGTCACTAGTTGCGCAAATGCCCTTTCTGCGAACGCAGACGCTTACCTCAGAATCCTCAATGACAAATGGACAGAAGACAACAGTCGCGGTTCAAACGACAGACCAGACAGACGCGGAGTCATTGAAGCTAAGCGACGCCTTAGAGACGATATGCGTGGCATAATGAAGAAGAAAACCGCTGGAGACCTTGGCTTGACTGGCTGGCTGATCCTTGATCCTGACGAGTTGGAATCTTTCCCTGACTATTCAACGGAGATGACACAGCTGCAGGAAGACATGGAGGAGCTGAACCCAGTGGAGCAGAAGACTGGAAATGGTGGAAAAGCGCACGTGGCGGCCGCAAATCAGTTCCCACACAAGGTCATTCTGCGTCCTGCGTATGGCACCGTTCCCATCGTGATGTACCTGGACACGCGTGAAGATCACAACGCCTACCTTTGCCTCTCATTGAAAACGAAAGCGCACATGGTAAACATGATACGAAGGATGTGCTATTCGGGCATGCCAGCCAACATCATCAAAATGACGCAAGGAATGGCACTCTCTGGA----ATGGAGGAGATGACTTTTCGTTCAGGTCAC----AGACTTTTTGGTCACATGCACTCTGGTCATACAATCCCTGTTAAAGGAACTTCATCATTGACATTGACATCTGGTAAATGCTCACACACGTGTCAGAATTTGCTCAAATGGTCATCGGCGTGAATGGCTAGAGCAATTTTCTCGGGTATTTCTGCCTTTTTCGCGAACGCACCTTACGTTCAAGATGGCGACACAATTAAGCATGCATTCCTTTCTGGCGACTCACTCTTTTTCCAAGGGACCAACACACTGTACCCCACACTTTCCACAAGTTATCAAGGAGATACTGACCTCCCAACCCCATTTACTGTTATGTATCAGACTGCTATGGTCCGGTCTGCGTTATTTCAGGTACCACTCTTCGGCGGGCTTTGGAACGCAAGAAGCTATCGGGATTTAGTGTTCACTTCTCAGGCTATGCTRAATGTCAAGACTAACACCTCTGTCACCTGCCCTCCTCCTGTCATACCGCGACCTGCGTATGTCTACAACGTGATGAATAATCAAAGATTCGCGCAGAGTGCTACAGCTAGGAACAAAGTCTATGTCGATTTTTCAATCACCACATTGTTTCAGATGGACATCAATGGCTTCGCTCTTCCTCTCTTGTTCAATCCTGATGACAATGGTATAGATGTGACCCTTGCATTGACTAGCCTTGTGGGACAATCTTGGAGTACTATCGTCGGTGCACGATATGAAAGCGCTGGAAATGCGGCAATGGATATAGACAACCCAATACATCGCACGAACAGAGCACTCATGCTCCTATACCTGGGTAGCGCATGCGGATACTTCAATCCAACGATGACATGGAATGGCTTCTATTTTCGTCAAGCTGGGAAACCAGGCTCCTGGGGCGCTGATTTGGACCCAATTTTAGTTCGCGGTGACTCTGCTCTCATCAATCGAGCCACATTCGTTCGTTTGAATCGTTGGGTTGTCTTCAAAGACTTCCTCTGGCAGATGTCTCGTGGAACATTGCATGCTCTGGTCCTCGGAGGAATGATCTGCGCTGTTGAGCAACCTTTGAGAGGTCTGAGCGTTATTTCAGTTTTGGCAAATACTGTTTGCGCACCTTGGACTGGTGTTAATGGACGCGCGGGGGATGAGGTAACTACCATTGGCCTGAAGTACGTTGCGATCGAGAATCTGATTCGGTCTGGTAGTTACACCGTTGCTGAAGGTGTGGTCGCCGATGCCCAAATTGCCGCTTGGGGGGTCCGCAACACAGACCATATGGATAGAGTTCGTGCTGCTGATGACGCTAACGTATTAGCCGGAGTCAACATCAGACGCGTCAAGCCCTGGGATAATGGTGGTGGATTCCAAAGATTGGCTGCTGTGAGAGCGTTAGTGAATCTAATGGCGGCAAATACACGGTAACATGTCGAACTTTGATCTTGGACGTCAGGCTAATAAGCCAAAAACTGAATATCACTTGAATGCATTACCTTACTTGAAATGTGGAATTAAAAACAGCGAATCTGTTGGTTCTGTAATCATCAACTTTCCTGCTCGTTTCGACACCGCAAAGAGCGTCAGCCCCTTATCTGCAATGACTAATGATGGCTTCCTCAAGTTCAAGGACCCTTCTGACTCCCTTGCCTCTCGTGACCGYCCTGCGTTCAATGACTATGTRCGTGCACTTCAACCATCGCCTGAGCATCCTCACCATTTCCAAGCACTTGACCCTGCCTTCACTGATGAAATCTTGAAAACTTGTGATCCTACTTTCAACTGGACATCCATCAAAAGTGGTGACAAATACTACCTTCCTGCTATCAGTCAAGCTCTAGTGTATCGTGCCTCTGGCTTTCGTTTCAACTCTGAGAAGCACCTGGAACAAACTGGTTCATTATTGCCCATAGCTCTTGGTATCAGCAAAGCAACATGCGCCCTCCCTGTCCTTGTGGACTCTGGTACAGTGGTCTGTCCTGAAGAGAATGTTTCTGCCTTGTTTTCAAAAGACAAACTCTCCTCCCTGGACATCCAGTTTGGATACCCAAAACCAAAGAATGGCAATGATTCCACTGCGTACACAAAATCCATCAATGGGTACCAGATTGGTGCGTATGGTTTGAAGCTTCCTGGAGGTCATTTCCTCAAGCTGATTCACATCCTCAACTGCATGTGCCTGAAAGCAGACCTGGATCTTCTGTCTCAAGTGCCCTCCCTGGCAGATTCCCTCAATCGTGGAATGAGATGCGGCTATGCCCTGCTTCAATATGTTTCCCAGTTCGCCACTGTGGACAGAGAATTGCTCCTGATGTCTTTCCTCCTGAAAGAGGCTAACGACCCCACCTTCCATGAAGTTGCTGCAATGTGGAAATCCGTTCGTGATGGTACCGCTCAAATGGACGACGTGCGTTTTGACCTGCAACCTTTTGGCATCATGGCTTCAACTGCATCGCTCAGGGATGGGGTTCGCATCATGGCCATGTTTTGTTAGATGCATAGATTTACCCAAGAAGACCATGTTATTATTAACTCAAGACTTGATGCCATTGAAGAGGACAACAAGCGGAACTTCGCTTCATTGAAACAATCAATCCACAACAACTACGGATTGCTTCGCAGCCTGCTTGGAGGTCAAGGACGCTTGAACGGGAAAATTGGAGATCTGGAGAAGGACGTCAATCTGATACATTTGAGAGTGGTTTCCCTGGAACATGCGCTTGATGATCTTCGCGCTGATTTTGACGCTTTTACTCCAACTGTTGGTCCTGAGATTGACGACAAACTGGCTCCGCTCCAGAAACAGCTTAAGGTGCTGAATGACCAGCTCACAATCATGAACTCTGAGGTCGCTGTGTTGGGGAAAGGGATATTCGGAGACTATCAACTGACTGACCTGCTTGGACACACTGTTGGTGGAGTTGCGGCTGTGACGACAAATTCACTCACAAG--CGCCTTCCGCTTGA---------GCGACCGACTGCCTGCGACTACTGTTGGAGATTTCAGTCTATCCACTGGAGTAGGATACACCTTTGTTGGGACGGCACCAAGGCCAATCCTTCAAGTTGAAGATTTCATGCGGGGCACCTGCAGGATGAATCTCACTGACACTGCGCTGATGTATGGTGGTAGCCACATTCCACTCCTGCAACAGTCACTGCTTCAACTGGAGACAACAGTTCCTCCTGGCCCGACAGATTGGAAGAAGCT----GCCCCAAATGGTGAAAGGTGTGCTCTGGATGAGTCTGGTGGATTATGAAGGCGCCAATGTAGTTCCTGTGGTGGTGATGAGGAAGGTTAATGCTACGGTGACGACTGTCATTCTCCCAGACATGGTTGGCAAGCAAAAGCTGAATTTCCTCGTTTCCCTGGACGACAAGATCAACGTTCATGAGTCCTGGAATGGAGTGATCATTCATGGTGGAGACTTCGTGATCATCATCTAG
>NOR-1997
-----------CAACTACCTGAA----GAC--TTGAAAAACCTGAGTGTGGCACTAAGTGGCACTATCGAATTAACTACTGATATCTGGACTAACGCGAGTAAAA--------------------CTTTTAGGACTACGCAAAGACA----TGAAGTATATGACATAATTA------ATAAAATT--GAATTTATTGATT-------------CTTTCTTGGTTCCATCATCTC-----TATTTCAAC--------CACCTCCACACAAAA-GATATTGGGATGTCGACGTTCGCCAACGAGTTGTGCGTGTGCC-TAAGTGTGCAGTTCCTGATGATGTCTACCTCCCT-CACGCTA-------ATCTTACTGACGTGCTGGAAATCAATACAG---AATCTATTCACAAGTATGGTCAACTGC-----GGAAAGAG------ATTCAAGCTGCAGCTAAAAGATTGGATCCAACTG--CAAGGATCGCTGAAACCTTT---TACAATCTCTCAGTTTAT-CAAGCAAACCAAATCAAATTTCCCCTCGAGAGATTTCTCTTATGTCTAGTAG---TCAGTTACGCTCATGAACTGTCTCCCTCACCTCTCCTTGT-TGATGAACAGAATGCTAACTTCTTAACCATAGAAGCCAACCCAGCACTTTCTGCAT--TGAAAAGCATCATGTTACACTTCATGGAGTACGGSAAATACAA-------GCCACCATTCT---------TGAAGACT-----------------TCACGCGACATCGTTTTTGCCC----TTTATGATGACAAAAGGCC-TCTTTCAAGTCAAATAGCTCCATTGATGATTG---------------ACCTGGTTAACTATGCVATAGT--TATCTAT----TCCTGTAACATTTCCCGTCTTATCAGCGTTCCAACGGTACGTATGATGCTTAAAGCAGCTGGGACTACTTCTTACAACCATACTCAAC---TCAAACTGAAGAAGATCATACCCGCCGCTTCACTGCTGTCTGTTTATCATGGTGAGACTGTTG-GTCGTGTGCCCATAGTCGTTTGGGAGGAACCCAGAGAGGAATATCGTTTCAGATTGGATGGCGC--GCGTGATCTCCCTCGAGGATGGAAAAACGAACTTCAGGGTGCGAAGAAAGCGATTGGGGATGCTTCTGAATTGGCTAGTAGTTA--TGGTATGACTGCTGAATTTGAGGAACTTCGCTCTCAGTACTCAAAGATATCAGTTCACGATGGTGTTGGCATGAAGATGATCAGAGATGCATTGGCTGGTGTTTCATCGGTATTCATAACTCGCACTCCCACAGATACAGTCCTTCAAGAGTATGTGCATGCTCCAGTCATTGAGC--------GCCCAATTCCCCCGCAAGATTG---GACCGATCCCGT-TGGCGTGGTAAAATACTTAAAGAATGATACT--------CAGCATTACGTAGCTCG-AAACTTGTACGCTACCTGG--CGAGAAGCTGCTGTCCAAGTTGC----TAACAATCCTGATA--ATTGGGACCCAA-------ATACTCAGGCCATCTT----------------GCGT--TCACAATACGTGACACCTCGCGGCGGTTCAGGGAGTAGTGTTAAGAAGGTGCTAACTGATAAAGGTATCATATTGAAAAACTTCTCAA------AATCTGGCGCTAAGAGCTCAACCAAAATTGTCCAAGCCGCTCAATTGGCA----------AGTATACCTTTCACG----CAATACCAAGACACCATCATGGCTCCAGTCTCTCATGGA----GTGAGGATTCAAGTTCAG--CGTCGTAGTCGGACGATTATGCCATTCAGCGTTCCACAGCAGCAGGTCTCCGCT-CCTCACACTCT-----CTGCGGCAACTACATCAACAAGTT-CTTGAATAAGAGCA----CGACTTCAGGTTCCAACGTTACTGAAAAGGTTATTCCA--CTTGGCATCTT------------CGCTTCATCTCCACCTACTCGTGCTGTCAACATTGACATTAAAGCTTGTGATTCTTCGATCACTTGGG----GATTCTTCTTGTCTGTCATCTGCGGTGCTATGCATGAA-----------GGTATGGATGGG--------ATCAATGTTGGGACACCTTTTCTTGGAGTACCGGCCACCTTGGTTGAAGACGGTCTTGATTTGGGTATTGTTGGCACACGGAGCATCTCTGGTATGCAGAACATGGTTCAGAA-GTTGTCTCAACTGTATGAACGGGGGTTTGAATACGAAGTTAAAGATGCTTTCTCTCCTGGAAACGCCTT-----TACTCATCACACTACCACATTCCCTTCCGGCTCTACTG--CTACTTCCACGGAACATACAGCGAACAATAGTACTATGATGAA---------AACGTTCTTGATGCACTGGTTGCCCAATCAC----ACGAAGGATCT---TGAATTGATCGATTTTGT--------------------------GAAGAAGCTTGATGTCAATCGTAATTACGTTTGCCAAGGAGATGATGGTATCATGATACTACC-CACTAGTGATGGTCGTCCGATCAGTTCTCATCATGT-TGAATCAATGCTGGAATTACTAAGCGTGTTCGGCAAAGAAAGTGGATGGGTTTTTG---ACATTGAGTTCAATGGATCCG--CTGAGTAC--TTGAAGCTGTTGTTTTTGAACGGATGCAGGATACCTAAT----GTCGGTCGTCACCCTGTCGTTGGAAAGGAGCGGGCTAGTCGTGATCAAGACGTGATTT---------GGCCTGGTGGC------------ATTGACGC--------------TTTCATTGGTATGTACAACAATGGA-GTTGAGG-------ATCAATTTCACT----GGCGTAGATGGTTGAAGTTCTCATGGTCGATGGCTTGTTT-CCTTTCTTCTAAG-GCAGTCTTCATCAAAGGAAAATCTGACGTGATTCAGTATCCATCCTGGTCTTTCGTGTACCTTGGACTCCCGCCAATACGCATTTTCGACTCTCCACCTTGGATCTTCTCTCCATACACTCCTGGCGGCGATTTAGGAATGTATTCCATCATGGTCACAG--GCAAGAAATACATTGTTGATCGCATGCAATCAAGTGGTTATCAGAAAGCCAACACTGACTTATCCAATGAATCCACCTTCTTCCGG--------GGATATGACTACGTCAAGTTCATGAATGATTGTGGAATTCTACCTGGGTACTACATGTCACAAATACCTCGTTCACCTGATAAGACGAAGAGGAAGGTCATTGGTCCTGAGTCACGTGACTTGATTGATAGTCTTCGTAGCTATTTGTTCTCGGATCAGAAGCTCACGATCAGAGTCAAT-TATGGACATCGC-ATCGTTACGGATTATCCAGGCCGCTTACCCCGCAAACTACCCTCTCTTGACGACGTTCCCCAAAGGTGGTTTGACACTGCGGTTGAAGCTGACATGGCGAGCACN-TATGAGATAGAAGCGAT-GGATGTTCACCTTCT-----------TCGTGGCCAGTTTTCTAGGTAT--------------------------CAGTCCTTTT-----CCAAAGTGTTAGAA-GCCTACCTTTCCGTAGATTGGGAGTTG-ACTG--ACCTTAACATACCAGCAGGCCTGTCGTTAGATGTTCCACTAGTCGCCGGGTGTGACCCTACTAATGGTGAACCATACTACAAAATGATGGGTCTCGGACCAATGA-TGGAATCCATTCAAAC--------CTACT-----TTCACGGTACAGTGTTCATGAGTAGA----GCTGTCT--CTGGTC-TCGATGT-TGAGTCGATCGACGTTGCTCTCTTGAAGATGAAAGCCCTGAAAGTCCCAACTGAGGTGATCACTGGATTCTTGATGACTTGCGGTCTATCAAAACCTAAGGCATCCACGGTCGCCACAAAAATCAACTTCC----AAGACATGAAAACGGTCCAAGTCGCAAAACTCACTGGATTGAATGTTTCGGACAAATGGATGAGCATGAATTTTGATCGTTTACTGCACTCCTACGTGGACGTTAAGACCTATGTTTCTGACAGTAG---TAATCAGATACGTTTACCTGGCGGAGCTGGATGGTTGAGAGGAGTGATCAGATTCCTTGGAGCTGGTGTTGTGATGACTAGGGTTGGACCTCCTCAGCCGGTGAGAATCTCAATCATTTATGGCRGCGGTGCNCGATTGCATAGNAAATTACGCTTTATGGGCTACGCATAACACGACTTAAGAACTTACCACTACTTGAACGCGACACTGAAGAATATACTTATAAAGAAATAATAACATTTTTAACAACTGATGTTGTGAAAAGACTTCGTCAATTCCAAAATGGAGATCGCGAATGTTACGCAGTTCAGCTCCTCTTTCCTCTTACAGGATGGTGTCCTTCAGTTGATGTGGTTGATGGTACTAGTTACAACACGCTCGGGAAGTTGATTAACTTAATACAGACTAGTTGCGGATTGCTCGCCCGTCAACTCAATGTCAGGTATCCTTTGGTTGGTGCAGCTAATTCCATAGTCAATTCACTTGTTATCACACAACTAGTTGATTGCGCAATCCGTCATGAATCAACTGCCGCTTTGATTGAACACCTTTTTGATGATAATGGTCAAATTTCATCGTTAACTGTTCACGCTACAACCTGGAATGAAGTCAAGTTAAGCAAAAATATGACTGTGCGTCGACGTGTTGTTGAGTGTGTTGCTGGGCTGAAGTATTGGCTGTTTCGCAACGTTAAAGGAGCTAAGAGCTTTGAAACATGGGGTAAGGACTATCCTGGTTATGCCAACGTTCACTTCTTCGATGATTCTGCTGGAAAACAAGCTGCAATACGTCATATTGGGAACGACGTGCACATATTCCAACATTTCGACAATCCAACTTACGCTCCACACTTGTATGTGCCCTTGGAAGGAAACTATTCACGCGACATGTATACTGATAGTTTCTCTACACTCGTGCAGATGGAATGTGTCGTTGATCAGGCGCGTGCTAACTCTAACAGTGGATTGAAGATGGTCTCTCGAAGATTCATTGAGGTGATGAAATGCATACAACGGCCAATGGGAGAGACTGGCGTATCTATACTCTCAAAATTGGATGAGATTGGAACTGTGTTGGCTAATGGCGGACAGTTCGAGCTTGCTACCTTAGATCTAAGTCGTCGTGAGGTGATACATTCCATGATTGACACGATTTCAGACACACCAAATTCCTCACGTGCAATTCCTTTCGACGCTACCAGGTTAGTCATTTTCCTTGACACTGCTTACACTGGACCTATGCCTTCTACTGACTTCAATGTTTCAACATATGAGTTCGGGTTTTCTTTGATTGGTTCAGTTTCTGGCAAAGCTTTCTCACGCCCCATACGTTACTCTCCAAACTACAAAGATGACCTGGGTGAC--TTGCACGATGTTAAGGAACTCCTCAGAACATTCGTGAAACGGAAAGATGACGTCACGATAAGTAACATTTGGGACGGGTTTCCTTTAGTCGACTTTGCTAAGTTTGGAAACGCTGCGACCACACCGGTTGATCCACGTTTGAGGAAGGAATTTCCCAATGACTACTTTGATCGGGAGCAATCTATCAACCGCATGTTGTTTCGTGGTTATAGAAAAACCATTGATCGCTCATGGGCAAAAGATCAGGCTGTTTTGGAGACTATCTTTTCCATTGCTGGTAACTGGCTTACTGCTAATAAGTCTTATACTGCTGCGTATTTTGGAGCTAGTGGCATACATCCTAATGACGACCAACCTCTCGTTATCGATCCCTGGTCAAAGGGCACAATTTTTGGCGTTCCAGCTCCATCATCTAAGGTTTCCCAGTATGGATATGATGTTTCCAATGGAGTGATCACTGATCTGACTCGGCCCTCACCATCTGGCACTTTTTCATTCATCTATTGCGACGTTGATCAGGTTCAAGATGCTGGCGATGATCTTGGAGTATGCTACCAGATAGTTCGCAGTCTTTTCGACACCATCAATGACGCTCTAACTACTGGAGGTTCCTTTGTGATGAAAATCAACTTTCCCACTAGGCAAATCATGGACTATTTGGTTGAAGTTGTTGCTCCTAAGTTCACTGATGGTGTTCTGATTAAGCCAGTTGTGAGTAACAACTTGGAATTGTTTGTTGGATTTTTCTGCAAGGTCGACAATCGTGGATGTCATTGGAATTCTGACTGTTCCAGGTTCATGTTCAGACTCCACAATCGCTACAATCATCTTGACCACGCTTGTGACTACATTCCAATTATTGGCAACGCAAGAGAACATCCACGTGCCATCTCTCGTCAGGAGTTTGCCATCAGAAATCCGACTAGCTCTAGCGACACTCTGAGCCAAGAGATTGAACTGAGTCTCGGTCTGTTTTCTCAACAGTGTGCGGCTAACACCATCACAATCTCACGTAATCTGTTACATGGCATGACGGAAATACTTGTCAGTGGTGTTGTGACTGCATCATCCCTTAATCGTTGTGAAAGACTCGATTACAGCCCTACTATTGACTCGACCACCATTCTACATCAACATCGCGAGATCGCTACTGCCTCACCACAACTGTTCCAGTTCGAAGCATCTGAATGGACTCTCCTCGCTATGGGATACAATGAGTTGGCCGCTCGGTTTGTTAATGGAAGTGCGAAGTCTCTGGTTGATGTTGGTAGTGGTCCTGAAGGGAGAAGCATCAATTACGTTGATTCTGATATCAAAGTCACGCTCTTTGATCAAAGGACACCCCACATCAATGTTGATTGGTTCGCCAATGTGGAATACATTCAGGGAGATTATCTTCAGCGTAGAGATTGGCGCGGTTGCACCTTTGACACTGCCATATGCATTTTCTCCTTTGGTGCCGCCACTGCTGGATCTCCAACAGGTATGATCGAATACTTAACCGAACTTCTTGAGATCTTGAAAGATGCTGGTTGTACTCGAATCATCATTCAGTTGAATTGCCCTCTAATGGCCAAACCCACTGGTGTCGTGAGTAAATTGGAAATTGACGTGATCAATGACGATTATTACTTCATCAAGCAAGGAAGAGTTGAGCCCTACGCTAGCCCACAGGATATRTTGGGAGCTATCACGCAAGCTTTACCTCAATCTACAGTTCAGATCAAGACACTTGATGACGAATTGTCCTGGTTCCCGCGCATCATTTCNGAAGGTTTCAGNGTGACCACAGAAGCNATGAGAGACGCNWTCACAMTTTCCAAGTTGCTGCCTCTCTTCCTGATCGAAACTTCAAAAACTYTTTTCMGGCCTGCGAAATACATTGGTCTAGTTGATGAGGTGATCAGCGCAACTTGGACTGTTACTGACCCATTCGTWGACATCTCTGTCTACCTGGAAGACACTTCTGTTGGATTTTTCAATACAATAGAAAATGAAATCATTGGAGTTGAAGTTAAAGCCGTGTTCGATGGACGAGGAACGTATCGAGGCACTTTCTCGACTGACAAAGCTGGAGTGGTCACGTTTGAACAGACAGAGAAAGATGGCACGTCTACTATACTTGGATCTTTCCTATGTGTGACCGGCCCAAACGCTGTTGCGATCACTTGGCCTGCGAATGAAGTCGTTGGAGATAACCTAAATGTTGCTTCTCTCACCAATAACACTGGATACGAACTGATAGTAGCATATGAATATGACGGGACATGGATTGGAGTGAACGCTTACAAGGCTAACGTTTACGAGGACGCCGCTGGAGATGACAAGATGGAGTACTATCACGTGGTTGGCGAGGAGAAACTGGCTTGGGCATTAGTAGATCATCATTATGGTTCTCCTGGCGCCCGTGTAGTGATACCTTTCGTTTGGCCTGACGTTACTGCCTTACCTGGTGATGTATTAGTGGCTCCACCTTACGCCGGTGACTGGTTGGTGAACGTTGATGGGAATTTAACGGCTGAATTACACGTTGATGAGCCTGATGAGATACCAGCACTCTGGACTTTAATGACACGCTCAGTAGCCAACAATGGCAGCTCACTTTCATATATTGGCCAAGCTGGTATCTAWACGT----------------------------------------GTACTAAAGAAAATACACAAGAACTGACTGTTGACGAATCTGC-TGTATCTTCCAATAATCCTACCGGAAAAACTACAGACAATGG---CGGCGTCGGTAAAAATCGGGGATCGTTACCAGCTATTTCGGCATCGGATAGTGACAGTAGTGAAGAAGAAGCAATTGTTGAGGTACAGAGAATCAAGAAGTCAAAAGCTCAGAAGAAGAGCACTAAATTGGCTACAACAACTCAA----AATGACTCTAACGAGAGTAATATTGTAACTCAACCTGGCATGGGAATGTCTGCAAA-------TGTGAGTACCATCAACGTGTTGCCACCTACAGTGACTATGCCTTTGCAGACTACTCAATCATCTCCTGGCCCTGCAGTTGATCAATCTGGTGAGACGAAGTTGGGAAGATCGTCTAACGTTAGTGGAAAAGAGGCTGCTATGCAAGCTCCGGCTG------TCGACCGCTCTG---AGATTACTGATAACCCTAGGTACGATCCTACCACGTCTACAGGC--ACTACATC--CTGCCCACTT------TGCTTCATGACCTTA------AGTTCTGTTCCTGATCTG-CTACTTCACATTTCTATGCGTCATGCACCCATTGACAGCTTTTCCACGACTG-------CACCACAGATTCAGGATGCTGAGAGACAGTTCATTACAATT--TGGAGTGCACATAACGCTGCAGCTTTGTCCTCACTTTCCACTGGTCTGACGACTAGTTCAAGTTTCTTGTCTAAGGTGCCTC-CGCGTT----TATTCGTATTCGATGATGGAATATGCTCATCTTTTAGGTTTATGACGGCTGTTGAAG------CTCGCTATCTGCCTGAAGTACGTGGCTACGCCTGGTATGATGAGATCTATGACATCATTCTGCCTTTTCCAGCTTCAGCTGTGGTTCGTATCGTACTTGACACGGATTGGGCTATGGTTAGTGATGAAACGTTACC------------TATTAAACTAACCACGCTTTTACCTACTCTTTCAAAT-GTAGGCTTGTTG--CGTCAAGTTCTCACTGTTCTTTCTGACAACAGTA------AATACAATCCTGTTTGGGCTCGCGCCAACGTAATC-------GTGATG----------------GGTGTGAA-------ATTTA------TACTTGCCAATCTTGTCATCAACAGATCTAGTTCTTGGGCTCAAGACTCTACTCCCTCGGT-TTCTGGCAGACTACTACGCACAGTCCCTGGTA-------AACCAGA---ATATTGGCCATTGAT------GTATCCACGA--AGGACGCTTAACGCTAATGT-CAGCAAGA----TTTCACGTT----TCGTTGAGCAAACACAGGCTGAACGCACTGGCAGAGTTGATCGAGCAATGCTTTATCAAGGAGAGAAAGTCATCTATACTGACGTTGCTGAGACCT-GCGATACGTTGACCGTGCGTTTGCGTGACATGTGGACTGGGAA---GATTTTCAAAATGCATTACACACATTCTGACATCGCTCTGGCTCTATCTGAGTGCGCTCGTGTGGTCTCCTTCTCAGCTGTGATGGCGTTATCCCCACGCACAATACTTCCTTGTCGTGCGACGACTGATGA-AAGAAAG------CTGGCACAAGT------TTTGAACATCGCTCGCCTCGGTGATCTCAGACTACGAATTGAGC--CTATTATCCAATCCGCT--GCTGACACTTTAAGATCAGT-TACCATGCTGGAGATCAACCCCAAG-----ATTTTGACTGCTGTCTTGAACAGAATATGTGAAAA-TCAAACTC--------AATCAG-TGACTGTGACTGGGACAATTCTTCGTCTGCTGAGCTCTGCTACCACAGATTCTTCTGCCTTCTGGACCTGCATC-GCAAGTTGGTTGTACAATGGGATAGTTACCACCACT--CTTCGTCAACAAGATTACCCTAACCCCACTGCCTCCATCACGGATTACACTGCAC-TCTGGTCTGCCCTGATTGTTAGTCTTGT--TTCTCCACTCACCAATGACCCAAATGCTCCTGTCAAG-ATCTTCATGACTATG-GCGAATCTTTTCAACGGATATGAACGAATTCCGATGAACAATGCCAGTATGAC---ACAAGGAACACCT---CCCTGGGCATTCAACAATCCTAAC----AAATGGCCGGCCT-----GCTTCATCCAACCTCGCAACATTAACCAGAACATTGCGCCATTCATGAGAGCCTGGGCT---GACTTGATCCACCGCTACTGGCCACAACCTGGTGTCGTCAACTATGGATCACCTCACCACCTTGGTGCTACTGAACTGCTAGTTGAGGATGGACAGATCGTCACCCCGTTACCAGTTCAACCTCAACAGTTTGAGTACGCTGCACTTGATCGTGACA--ATGAGA---------------TGTCTACCTGGATCAACCAAG--TTTGCAATTTCTTCATCCGCTGCATCAACGGAACGGATCTTCGTACCGCTTCTAACCAAGCTACTCAGCAAGCTT-TGATTTC----TGCCATCTCACAATTGAAGACCTCCCCATC----CCTCA-CATATGGATATA----------TGTC-CAG-GTATTTACCATATGAGTTGGCGATGATTTCACCCACGCTGGCGTTACC---TCCATTCCAAATACCATTCCAGCGTTTGAATGTGAAC-GACATCGTTTACCAAATTGGAGTCCGTCGTCA------TGTGGTGAGGGATCAGGTTGAACCTGCACTTGACACAAGTTCCACATTAGAGACCATTGGCCAACTGATTGAGATCGATGCTCAGGCCCTGCTCGTTTCGCTCCTTTCTGGTACCATGAATGCTAAGGTCCTGCCATCCG-TCCACTACGCAGAGAAAATCACTCCTCTTTACATGGATGACGACTTTTTCGCCCCTCATCAAAG--AGCCGTCGTCGTCAGTGAAGCATACTCCCT--AGTACGCACCATCATC--TCACAGATTTCAGACACGCGTGGAC-CGCA-ACTCAATCCTCTGGCTTGGATCCCAGCTCCAAACGCATC------------------ATCTCCTGTCTCAGCC--------GAAGTAGCCAGACTCGTCAATGACATG--ATCAAGGAAGCTTTTGACATGCCTGGTGAACTGCTTGAAG---------GATTGATCGGATATGGTGACCCTA-------GATACACTCAAGTCGAGATTGTTGCACAGAGGTGTCGCGCGGCTCCACTTCGGTTCGA---ACCACTGATTCCTC----------------------------CGTCTGTTCTGGCTCAAGAG--------------CTTCA-----ACTTGTT----------GAGAACGTGATCACTGCTGA--------ACCTAATCTGTTTGGATT-----GGCTACTGG------AGACTTATATCTC-----------------GAGCGCATTGACACTTCAGCCG--GGTTCTCTGGTCTCAACGTTATCGGCTGGGAGCAATGGGATGCTAACACTCCAGGAGTCATTGTCGCCGGTAGCTCTCTACTCATCTGCAGCGGATTCAACGGAGTAGACCCAATGATCATGGACGCTGATGGGGTGGAACGGCCGATTACCGGTAGATGGGTTGTCACACTGGAAGCTTGGCGTAGCAGCGTG---GTCACCG-----TCCAGAAGTTGCTG---------TTACCAA----GGATCAGAGCAGGAAA-GTTGGCTGTAAGGATACTGGTTGGTATTTTTCCATACACCATTAACTACTATGAACCCGCTGT-TGGTATTGACGAGTGGAAGCTGTTGTCCGACTGGGCGTCCATGTGTGAACCTACAGGAATACC-----GGCCATACCTTTCACTGCTCCAGTTCCATCTGATGTGTCCGTTG---TCACCGCTGCGTGCG-------------TGAGGTATCTGAGGTGCTCCAC---CTTCAACG---AAGGCTCATTGATGGCTACTAACGCAGGA-TCACCTCGCACCGTGTTT-GGGCAATCAGTAGAGTTTGA-----------------CATCGGCAGATGGATGC--AGCTATGTGATTTGAACACTGGAGTCGACGAGATACAGCTACCCAACATGATTGAATTCT-----------ATCAAATCTTCAGACGCTA----CAACATCACTCAAACGGAACTGACTCAAGTTGTGA----------CATTGACTGGGACTTTGACTCATCCTGTACTCAACTA-------------------AATGCCTATCATAAACCTGCCAATTGAACCTACTGACCAGAGTATTACCGAATTTAAGACGCAAGCGCAGACCGTGTTTTCAGGATGCATGGAGAATACTGATGTCACATTTGTTGACTACCTCAAGAGGGACGTTAAAATATTCATCGTTGACAACCGTTTTCTGCTGCCGCAGATCGCGAAGATGATTGATTCGTCGGATCTTGATGAGATTGCCAGCCAAGTGCTAAACTTACCATTACTTAGCGAAGCGTGCTTCATTCTACTTCCTCCCCTTTCTGTGATGGCTAARAGGCTTCTTTCCTCCAGTGATTCCTACCCTGACATCTTCCTCACTAGGGTTCCAACTCGCGTGCTTAAAGCTCAATCTGACAACTCAAGATCCACTGCTCTGCTGAAATTCATGCCCAAGGTTGTTACGTCATCCACGACTGCCTCCGACNTGCTGACGATGTCTGTACARAATGCTGACGTTTACACGTTGACCCCCGATGTCATCGGAATGCCACTTCGTCGCTATGCAGAGAAATCTCATTATCCTTCAGCTTTTGATTTTGGCAGTGCACATCCATCAAACTGGCGTCGCTCAGTCATCAAGGCTTCAAACTCTCTCCTGATACCAATGGTGCCGGTCATGTCCACTGCGAAGACCTTATATCTGGACGCCGATTTCTCAACTTCTGACGATAGAACTGGCATCTTTTGGCGTCTTTCTGCCTCCGCGCGTATTCGAGCTCGACAACGTGGTGTAATTGTACTCCCTTCAATGATCAAAACATTCTACGAGAAAGAACGTGGTCTGAAGAGCGCACCAGTTCAACTTCGCAGAGAACACAAAATGGCTGCCAGACTCCTGAGGATTCCTTTTGGACGAGTGCCCTCCGAAACTTCCTTTCGCCGAGACATGGTTCAATGTTGTGATCTGCTCGTTTCCACCTCTGTCCTGAACAAGCTTTTGAGTCCAACCGAGGCTGGTAAATCACCTCCCTTTGACAAATACGTGTTTCATGGTGTGCCAGTTGAGTTCATTAACAGAGTCTGCCCTGACATCGGTACACAAGCTCTCGGCCGAGACACCAATGGATATCTGCAAGAATGGTTGATCATGTTATTCCTGATGTCTGACTATATCACCTCCACCACCAGCCGCCGGCGCCTGACTCTTGTCACCAACTTTGACCCAATGCGAAAGTGGTACGACATCACCTTGCTGAAAATCACCAATACCTACTATCAATGTCAAGAGATGATGACGCCTCCAGCCATCTCTTCTTTTGGTGTGTGCAGTCAGAAAGGCACTTTCAAGTCCACTCTCAGCAGCTGGTTGTCTCAAGTCATCGTGCGCGGCGTCAATCTCTTTCCTGAAGGATCGATTGTGGACTCTGACGATCTTGGCAGCAAACTGGATCCAACATTCGAGAGTGAGTGGGAGACTAACGTCATCGAGAAAATTGGCATGCCTGTCATCATTCGTGGGCTCACGGAAGAAGGTGCTTTCAAGATAACCACTGACACCATGTTTGACACGTATGCACTGTTCAGACAACTATACGATCGGATGATTGTTCCAGTTGCTCGGCATTTCTTTGACTACTCAGTTGCATCCGGCAGGAAGATGATCTTTGCGCATTGCGACAGTGAGTTCCTTGACAACTCCTTCCCTTCTCCGTTCTATCGCACTCACATCACGATCGACAACTACGGCAACATCCTGAACCGTCCAAACCGAGTTGGTGGCGTTCTAAGCCAGTACGTACTTGCTGAGTGCTACCGTCTCATGGCCACTTCCTGCAAATCCAGACCGATTGCCAAGCTGTTGAAGGCTAAGTTGGTGCCCTGGTGGGAGTTTGATAGTCATGTGAAGCGGATGGGAGGCAAACCTGTTCACTACTCACTTGGAGTCAAGATTCAACCTGAGTTGATGAGAGACGCTGGATATTGTGGTCATCTGATCGATCATGCGCGCGTCGAAGTACTTCAAGCGATGTGGGTTCCCGAAGCAGTGGATGAGAGTTTCTTCCATAACCCTCCAAGCATGCCATTGACCATCCATCTGGCGGATTCCAAGTACAACAGGTATGAGCCCATCGGTGAACACAATTTGAACATCCCTGTTCTGATCGACACCTCCACCTCTTACCTTTCTGAGACATATCTTCCAGCTGGAGTCGTGTTCACACCAACAAAAAGATTCACAGTGGAGGGGTGTGACTTTAACTGCTGGAGGGGGAATCCAATCACTTTCAAGGGTACTCTGAGTTGGTGGTCTACAGCTGGTGAGTG-------------------------------------------------------AATGGGTAACTATCAGACAAGTAACAACCAATTTTGGGTAACTGGCGACGGCAATGATTTCAGTGCTGAAGGCGGACTCGACTCTACGAACGCGGCATCACTCGACTTTAAAGCTGGAAAAACGAATCCTGGTGGTCACATGTATGTGATATCCGGTGACAATACGTCAGATGTCGTGAAATGGGACAGTTTAACGCCCTTGTATGGGATAGATGGACAGATGGTTGTTGTGCTGACTGCGGTAGCTATGTCTACTTTTGAGAAGATGGTGAATTTAATTGAGATGTATAGACCATTACTTGAAGCATCACAGCAGATGGCTTGTTACCGTGATTGGAAGAAGGATATTGTCCTGCTTGATGGCTATGTTGGTAGTACTCCTCAATCTGCTGTCACTAACTTTGTGACTGGGGCTAGTGTAATCAATCTGAGAGAACTGAGAAGCCTGGGGAAGATGTATCAAAACATACTCGGTGTCATAGCTAACTATGATCGTGACATTCAAGTTGCCCTGTCCCTGATCCCTCATTCAACTCCAATCGGTAGTCTGACCGCTGACATGCATTCCATTCTGAGGATGTTTTCCCTCTCCCTCAAGCCAACCAATGTGTGCTACCTCTACCCTGAAGCGGCTCTGCAAGTGATTCGAGCTATTTCACCGACTGTCAGGAATGTTGACACTCAACAAGGTGGATCAATAGTTGAGACTCTCAATCTCTTTGAACCTGTTTTCAATGGCACTGGACCCAATCAACCTCCACTGACTGATCAGAGCGAAGTCCGTTCAATCGCAAGGTCTGATGCATCCCTGGCTCAACTCTCTCTCATCTCCAGCACAGAACCCATTGAAGCAAGAGCCCTCAAAAGTGGCACACCAACGAAAACGTACGACATTCGTCTCGTTGATCCCCTCACCACACCCTGGGTATCCAAAGCGTACGCATTGGCTGAAAAGACCGCACGAATCCAATTCACTGACAGTGGTCGCAAAACCTGGTATACTGCAGTTGGCAAAGGAACTCTGGCATTGCATCTGGATGACATCACTAGCATGTCTATTACAATGGATCTAGGTGGTGAGAGCTACTACTACAAGACGTTAGCGAACGACGCAGCTGAAACTGTTGATCCTGAATCTGCCACCGTTGCTTTCATCTTGTTCTCAGTCACGAGGCCCCTGGAGGAGATAACCACTGCGTCAGAGCTGCAGACTGGGAAGATCGTTGCTTTTGAGAAACTCATGGTCGCAAACTCCAGTGTGCAGGGCGCTAAAATCATTGCAAACACTTCCCTGAAGTACAACTTTGATCACAATTCTATCAGCGGCGACAAATCTGAATTGAACCACTACCTGCTGTGTCAACTGCTCTTCAACAATCTCTCTGCATCCACCACCTACACTCAACAAGACGCATGGGCTGGGAAGACGACAATGCAATCTCTGGATTCAGATAAGGTGACAGTCAAAGGGGTTGAGGTTGACAGAGTCATTCCTGCTGGAGCGTTCGGTAACTACACAACTGCTGAGCAGAAGTCCTCACTTCCAAATGATCTGCACAGCGTCATGGCAACTCATCTTGAGAGAGCTGCAAAAGCAATGACAGCAATTGATGATGAAGATCAAGAGGGTGGATCGACAGTTGCCAATGCAATCTTTGGAGCACTGATTTCAAAGGAATCACCTGTTGCTGGACCGATCCCCTGGAAGAACATCAAGTTTGACGAGTTGAGAGTTTTGTCTGACAAGGCCGCTTCAAGTTTCAAGAGAGACCCATCGCAAGCTCTGATTTCACATGACCCGGTCCTTGGAGACAGTGCAGTGATGACATCGCTACTTGGTGGTATTGGAAACGCAGTCAAGACGAAGGGACTATCTGCCGCGTGCAAGGATACGAAGAGTGCGTTGACTGCTGCCCAGTCAGGTAGATCTGTGAGACAGACGATTCTGGACAAGATAGAGAAACTGTTTCCACCAGGCCCACGCCCTGCGAAGAAAATGATCGAGGAAGGACCATCCAAAAAGGAAGCTAGGCGTCTGGGAGACTCACGTCGAGGCCAAAAATAGATGGCTGAATCAATTACTTTTGGAGGACCATCTCGCAAGCTGGACTTGGTTGCATCTGGGAGCAAGCCGATCACAGTCACTGTGACAGTTGGAGATCTGGGCTGCAGTATCTACGGAACCGTTCCTCGTGGTACTGATGAATTCGTTACCTCTGATCGCTATCTTGCGATGTGCCGTCACCTGTTGGTTTTTAAGCCTACACTGAACAATGGGACACTGACTCATTACACTGCGTTCTCTGCTATACGTAGTATGATTTCTCCTCTTGGATTTGGAGTGATGCGCAATGTTGATGTTGTTGAGAAGCAGTGTGCCATCATTGAAGCTCTTGAAAGACGTGGGATGTTGAATGAAGTCAAGGATGCGGCTGCTGAATTACCTCTTCAATTGGATGTCACTGACACCTCCACACATGTTGACCCTGCGATCATTGACTCACTCCCCCCACTGATTCAAAATGAAGTTGCTGCTGGCCTCACACCTCTTGAGTTGCCTGCCATCACCATGGTTCAAACCGCTCCCCTGATCACCCCTGCTCTTGGAATGGAGAATGATGATTTCAATCTCTCTCGCTACTTCTTTGCCTCTGGTTTCATTGATCAAGCCTCCAGAATTGGCGGTACTGTGAATGATGAATACGTCAAAGGATTCATGCAGGCCCTTCCCCGTTTCAACGATGATGGCTCCATTCGTGTAGATTGTGATGTTCTGACTTGCTTGTGCTCCCGGGATGAAGATTTGTCTGTTTTGACACCTCTGTCTGTCAACACCACTGCTGTTTCTGACATGTTTGAGCTGTCCCATGATCACCAGCCAATGGCCTACCTGCGCACTGTGTATGTGGAAGACTACATTGCCTCACATCTTGAGTCCCTGAAAAACAGAGAGACCGCCACTCCTCTCGTCCTGAAGCTGAGCGCTGTCAACAGTGTCACTCCGAAAGCCCTGATCGCTCTGGTTGAATCCAAAGCTACTGACTCAATCTTCAATCAGGCTGACAAACGCTGGATGATTGGTCTTGATCCCATGTTCYCTGAGTGCTGGCCTGGGGCAATCGCTTTGCTTTCAATGCTTTTTGATCACAAGGTTGACTACTGGTCTGTTAGATGTCGTTTCATCCTTCGCAGCGCTCTGATTGGCATGAGTGATGATGACGCACGCCCTAGGGTTCAGATGATGCGGATGCACTATTCCCTGACCACACCAACCACCTGGTATTCAACGCGTGGCGTCTACTCTGCTGAAGGTCGTTCCAAAATTCACTATGCCAGCGGAGACCGAATGAGATTGGGACTGCGTGTTGGTGAGGTGCGAGATCGTCAAGTCACGATGTTGGAGGACCTTTCCACCATTCACTCCATGGATGTCGCCAACATGAAGGACCAGGTCATTCAGAAAGACGTGCAGCTG-------AAGGCGCTGACCGAGGCCATGTCCCAGAAGGATTCTCTCATTGACAGTCTGCGAGCGGATGTTG-----------CTGGATTAACTGAGCGTGCAGTCTTAGTTCAAGCTGAGCATCTCACTACGATTGCTGACATGGAAGTGAGGAGAGTCCAGTCTGAG---GATAAGGCCAGGATTGGCATTGACGCAGCGAATCG-CCGAGCCGGAGAAGCCATTGAGAGTGCCCATCTCTTGACTGAGGAGTTCTCCAAATGTCTCAGCTCTGA----------------CTTC--CTGATGGTGAAACCACTTCCTGAACACAACCAATG-TCCTGTGCCGCTGCTGGAGTCTGTTTGGCCTGCATTGTGTCAACGTTACATTCAAAACATGCAACTGGTTGATGAAATCTGGACCAACAAGCTTGCTGATGCGACTGACACCATCGCCACTGAAATGGCTGAGGAGACAATGAGGATCATT-GCCGAAAGAGACTGCCAAGCTATGGTCATGCCAGTGGTTGAA-----GCACCAAAACC----------TCAAAGAAAACCTCGCATC--TACGAGCCTTCTGACGACGACCTTGAACGCACGAGCGTGTCGAGCACCAGCAGCGAGAAGAAGAAGCGAGTCATCTGGAGTCGTTCTGCCACTAGAGTTCCCCGCACTGATGTAGACTTTTCTGCAATCACTGCCGCAAGACGTGATGAACATTTCGAACTGGGGATGCCTAGAGAAGGAAGATATCCTGTCCACAGTGGGATTCCTGGCAGTGTGCGCGCAACCATGACTCGGGGCCTGGCAATCGACAGCATGAGTGAGTTTCCAAAAATCATCGACTTTGGTGGCTCAGATGACTGGGACGTGGGCGTGAATAATGTGCTACGTGGCTATGGCGAACCATAGGACGGCGACAACTACTGACTTTTCTGATTTTATAGAATCAACTTTACACGGGAATATTATCTTCTATGACGACCAACATAACACTTCAAGCGAGTGGATCCCTGGTACCAGCAAGTTTGTTAGGGTCGGTTCCCTTCGAATATGTGTTGAATGCGGGCATCGGGTTGGTTTGTCTCATAATGCTAAGCCTGTTATGGTCACTCATCAATGCGACGGCGATACGTTGTGGGATCATTCTACACCCGGAGATTGGACATGGAGTGAATGGAGCTATTTCGTCACTAGTTGCGCAAATGCCCTTTCTGCGAACGCAGACGCTTACCTCAGAATCCTCAATGACAAATGGACAGAAGACAACAGTCGCGGTTCAAACGACAGACCAGACAGACGCGGAGTCATTGAAGCTAAGCGACGCCTTAGAGACGATATGCGTGGCATAATGAAGAAGAAAACCGCTGGAGACCTTGGCTTGACTGGCTGGCTGATCCTTGATCCTGACGAGTTGGAATCTTTCCCTGACTATTCAACGGAGATGACACAGCTGCAGGAAGACATGGAGGAGCTGAACCCAGTGGAGCAGAAGACTGGAAATGGTGGAAAAGCGCACGTGGCGGCCGCAAATCAGTTCCCACACAAGGTCATTCTGCGTCCTGCGTATGGCACCGTTCCCATCGTGATGTACCTGGACACGCGTGAAGATCACAACGCCTACCTTTGCCTCTCATTGAAAACGAAAGCGCACATGGTAAACATGATACGAAGGATGTGCTATTCGGGCATGCCAGCCAACATCATCAAAATGACGCAAGGAATGGCACTCTCTGGA----ATGGAGGAGATGACTTTTCGTTCAGGTCAC----AGACTTTTTGGTCACATGCACTCTGGTCATACAATCCCTGTTAAAGGAACTTCATCATTGACATTGACATCTGGTAAATGCTCACACACGTGTCAGAATTTGCTCAAATGGTCATCGGCGTGAATGGCTAGAGCAATTTTCTCGGGTATTTCTGCCTTTTTCGCGAACGCACCTTACGTTCAAGATGGCGACACAATTAAGCATGCATTCCTTTCTGGCGACTCACTCTTTTTCCAAGGGACCAACACACTGTACCCCACACTTTCCACAAGTTATCAAGGAGATACTGACCTCCCAACCCCATTTACTGTTATGTATCAGACTGCTATGGTCCGGTCTGCGTTATTTCAGGTACCACTCTTCGGCGGACTTTGGAACGCAAGAAGCTATCGGGATTTAGTGTTCACTTCTCAGGCTATGCTGAATGTCAAGACTAACACCTCTGTCACCTGCCCTCCTCCTGTCATACCGCGACCTGCGTATGTCTACAACGTGATGAATAATCAAAGATTCGCGCAGAGTGCTACAGCTAGGAACAAAGTCTATGTCGATTTCTCAATCACCACATTGTTTCARATGGACATCAATGGCTTCGCTCTTCCTCTCTTGTTCAATCCTGATGACAATGGTATAGATGTGACCCTTGCATTGACTAGCCTTGTGGGACAATCTTGGAGTACTATCGTCGGTGCACGATATGAAAGCGCTGGAAATGCGGCAATGGATATAGACAACCCAATACATCGCACGAACAGAGCACTCATGCTCCTATACCTGGGTAGCGCATGCGGATACTTCAATCCAACGATGACATGGAATGGCTTCTATTTTCGTCAAGCTGGGAAACCAGGCTCCTGGGGCGCTGATTTGGACCCAATTTTAGTTCGCGGTGACTCTGCTCTCATCAATCGAGCCACATTCGTTCGTTTGAATCGTTGGGTTGTCTTCAAAGACTTTCTCTGGCAGATGTCTCGTGGAACATTGCATGCTCTGGTCCTCGGAGGAATGATCTGCGCTGTTGAGCAACCTTTGAGAGGTCTGAGCGTTATTTCAGTTTTGGCAAATACTGTTTGCGCACCTTGGACTGGTGTTAATGGACGCGCGGGGGATGAGGTAACTACCATTGGCTTGAAGTACGTTGCGATCGAGAATCTGATTCGGTCTGGTAGTTACACCGTTGCTGAAGGTGTGGTCGCCGATGCCCAAATTGCCGCTTGGGGGGTCCGCAACACAGACCATATGGATAGAGTTCGTGCTGCTGATGACGCTAACGTATTAGCCGGAGTCAACATCAGACGCGTCAAGCCCTGGGATAATGGTGGTGGATTCCAAAGATTGGCTGCTGTGAGAGCGTTAGTGAATCTAATGGCGGCAAATACACGGTAACATGTCGAACTTTGATCTTGGACGTCAGGCTAATAAGCCAAAAACTGAATATCACTTGAATGCATTACCTTACTTGAAATGTGGAATTAAAAACAGCGAATCTGTTGGTTCTGTAATCATCAACTTTCCTGCTCGTTTCGACACCGCAAAGAGCGTCAGCCCCTTATCTGCAATGACTAATGATGGCTTCCTCAAGTTCAAGGACCCTTCTGACTCCCTTGCCTCTCGTGACCGCCCTGCGTTCAATGACTATGTACGTGCACTTCAACCATCGCCTGAGCATCCTCACCACTTCCAAGCACTTGACCCTGCCTTCACTGATGAAATCTTGAAAACTTGTGATCCTACTTTCAACTGGACATCCATCAAAAGTGGTGACAAATACTATCTTCCTGCCATCAGTCAAGCTCTAGTGTATCGTGCCTCTGGCTTTCGTTTCAACTCTGAGAAACACCTGGAACAAACTGGTTCATTATTGCCCATAGCTCTCGGTATCAGCAAAGCAACATGCGCCCTCCCTGTCCTTGTGGACTCTGGTACAGTGGTCTGTCCTGAAGAGAATGTTTCTGCCTTGTTTTCAAAAGACAAACTCTCCTCCCTGGACATCCAGTTTGGATACCCAAAACCAAAGAATGGCAATGACTCCACTGCGTACACAAAATCCATCAATGGGTACCAGATTGGTGCGTATGGTTTGAAGCTTCCTGGAGGTCATTTCCTCAAGCTGATTCACATCCTCAACTGCATGTGCCTGAAAGCAGACCTGGATCTTCTGTCTCAAGTGCCCTCCCTGGCAGATTCCCTCAATCGCGGAATGAGATGCGGCTATGCCCTGCTTCAATATGTCTCCCAGTTCGCCACTGTGGACAGAGAATTGCTCCTGATGTCTTTCCTCCTGAAAGAGGCTAACGATCCCACCTTCCATGAAGTTGCTGCAATGTGGAAATCCGTTCGTGATGGTACCGCTCAAATGGACGACGTGCGTTTCGACCTGCAACCCTTTGGCATCATGGCTTCAACTGCATCGCTCAGGGATGGGGTTCGCATCATGGCCATGTTTTGTTAGATGCATAGATTTACCCAAGAAGACCATGTTATTATTAACTCAAGACTTGATGCCATTGAAGAGGACAACAAGCGGAACTTCGCTTCATTGAAACAATCAATCCACAACAACTACGGATTGCTTCGCAGCCTGCTTGGAGGTCAAGGACGCTTGAACGGGAAAATTGGAGATCTGGAGAAGGACGTCAATCTGATACATTTGAGAGTGGTTTCCCTGGAACATGCGCTTGATGATCTTCGCGCTGATTTTGACGCTTTTACTCCAACTGTTGGTCCTGAGATTGACGACAAACTGGCTCCGCTCCAGAAACAGCTTAAGGTGCTGAATGACCAGCTCACAATCATGAACTCTGAGGTCGCTGTGTTGGGGAAAGGGATATTCGGAGACTATCAACTGACTGACCTGCTTGGACACACTGTTGGTGGAGTTGCGGCTGTGACGACAAATTCACTCACAAG--CGCCTTCCGCTTGA---------GCGACCGACTGCCTGCGACTACTGTTGGAGATTTCAGTCTATCCACTGGAGTAGGATACACCTTTGTTGGGACGGCACCAAGGCCAATCCTTCAAGTTGAAGATTTCATGCGGGGCACCTGCAGGATGAATCTCACTGACACTGCGCTGATGTATGGTGGTAGCCACATTCCACTCCTGCAACAGTCACTGCTTCAACTGGAGACAACAGTTCCTCCTGGCCCGACAGATTGGAAGAAGCT----GCCTCAAATGGTGAAAGGCGTGCTCTGGATGAGTCTGGTGGATTATGAAGGCGCCAATGTAGTTCCTGTGGTGGTGATGAGGAAGGTTAATGCTACGGTGACGACTGTCATTCTCCCAGACATGGTTGGCAAGCAAAAGCTGAATTTCCTCGTTTCCCTGGACGACAAGATCAACGTTCATGAGTCCTGGAATGGAGTGATCATTCATGGTGGAGACTTCGTGATCATCATCTAG
>NOR-1996-V4105
CGCTTGTCAACCAACTACCTGAA----GAC--TTGAAAAACCTGAGTGTGGCACTAAGTGGCACTATCGAATTAACTGCTGATATCTGGACTAACGCGAGTAAAA--------------------CTTTTAGGACTACGCAAAGACA----TGAAGTATATGATATAATTA------ATAAAATT--GAATTTATTGATT-------------CTTTCTTGGTTCCGTCATCTC-----TATTTCAAC--------CACCTCCACACAAAA-GATATTGGGATGTCGACGTTCGCCAACGAGTTGTGCGTGTGCC-TAAGTGTGCAGTTCCTGATGATGTCTACCTCCCT-CACGCTA-------ATCTCACTGACGTGCTGGAAATCAATACAG---AATCTATTCACAAGTATGGTCAACTGC-----GGAAAGAG------ATTCAAGCTGCGGCTAAAAGATTGGATCCAACTG--CAAGGATCGCAGAGACCTTT---TACAATCTTTCAGTTTAT-CAAGCAAACCAAATCAAATTTCCCCTCGAGAGATTTCTCTTGTGTTTAGTAG---TTAGTTACGCCCATGAGCTGTCTCCCTCACCTCTCCTCAT-TGATGAACAGAATGTTAACTTCTTAACCATAGAAGCCAACCCAGCACTTTCTGCAT--TGAAAACCATCATGTTACACTTCATGGAGTACGGGAAATACAA-------GCCACCATTCT---------TGAAGACT-----------------TCACGCGACATCGTTTTTGCCC----TCTATGATGACAAAAGACC-TCTTTCAAGTCAAATAGCTCCATTGATGATTG---------------ACCTGGTTAACTATGCGATAGT--TATCTAT----TCCTGCAACATTTCCCGCCTTATCAGCGTTCCAACGGTACGTATGATGCTTAAAGCAGCTGGGACTACTTCTTACAACCATACTCAAC---TAAAGCTGAAGAAGATCATACCCGCCGCTTCACTACTGTCTGTTTATCATGGTGAGACTGTTG-GTCGTGTGCCCATAGTCGTTTGGGAGGAACCTAGAGAGGAATATCGTTTCAGATTGGATGGTGC--GCGTGATCTCCCTCGAGGATGGAAGAACGAACTTCAAGGTGCGAAGAAGGCGATTGAGGATGCTTCTGACTTAGCTAGTAGTTA--TGGCATGACTGCTGAATTTGAGGAACTTCGCTCTCAGTACTCAAAGATATCAGTTCACAATGGTGTTGGCATGAAGATGATCAGAGATGCATTGGCTGGTGTTTCATCGGTATTCATAACTCGCACTCCCACAGATACAGTTCTTCAAGAGTATGTTCATGCTCCAGTCATTGAGC--------GCCCAATTCCCCCACAAGATTG---GACCGATCCCGT-TGGTGTGGTAAAATACCTGAAGAATGACACT--------CAGCATTATGTGGCTCG-AAACTTGTATGCTACCTGG--CGAGAAGCTGCTGTCCAAGTTGC----CAACAATCCCGACA--ATTGGGACCCAA-------ACACTCAGGCCATTCT----------------GCGT--TCACAATACGTAACACCTCGCGGCGGATCAGGAAGTAGTGTTAAGAAGGTACTCACTGATAAAGGTGTCATATTGAAAAACTTCTCAA------AATCTGGCGCTAAGAGCTCAACAAAAATCGTCCAAGCCGCTCAACTGGCA----------AGTATACCATTCACG----CAATACCAAGACACCATCATGGCTCCCGTCTCTCATGGA----GTGAGAATTCAAGTTCAG--CGTCGTAGTCGGACGATTATGCCATTCAGCGTTCCACAGCAGCAGGTCTCCGCT-CCTCACACTCT-----CTGCGGCAACTACATCAACAAGTT-CTTGAATAAGAGCA----CAACTTCAGGTTCCAACGTCACCGAAAAGGTCATTCCA--CTTGGTATCTT------------CGCCTCATCTCCACCTACTCGTGCTGTCAACATTGACATTAAAGCTTGTGATTCTTCGATCACTTGGG----GATTCTTCTTGTCTGTCATCTGCGGTGCTATGCATGAA-----------GGTATGGATGGA--------ATCAATGTTGGGACGCCTTTTCTTGGAGTACCTGCCACCTTGGTTGAAGACGGTCTTGATTTGGGTATTGTCGGCACACGGAGCATCTCTGGTATGCAGAACATGGTTCAGAA-GTTGTCTCAACTGTATGAGCGGGGGTTTGAGTACGAAGTTAAAGATGCTTTCTCTCCTGGGAACGCCTT-----CACTCATCACACTACTACATTTCCCTCTGGCTCTACTG--CTACTTCCACGGAACATACAGCGAACAATAGCACCATGATGAA---------AACGTTCCTGATGCACTGGTTACCTAATCAC----ACGAAGGATCT---TGAATTGATTGATTTTGT--------------------------GAAGAAGCTTGATGTCAATCGTAACTACGTTTGCCAAGGAGATGATGGTATCATGATACTACC-CACTAATGATGGTCGTCCGATCAGTTCTCATCATGT-TGAATCAATGCTGGAATTGCTCAGTGTGTTCGGTAAAGAGAGTGGATGGGTTTTTG---ACATTGAGTTTAACGGATCCG--CTGAGTAC--TTGAAACTGTTGTTTTTGAACGGATGCAGGATACCTAAT----GTCGGTCGTCACCCTGTCGTTGGAAAGGAGCGGGCTAGTCGTGATCAAGATGTGATTT---------GGCCTGGTGGC------------ATTGACGC--------------TTTCATTGGCATGTACAACAATGGA-GTTGAGG-------ATCAATTTCACT----GGCGTAGATGGTTGAAGTTCTCATGGTCGATGGCTTGTTT-CCTTTCTTCCAAG-GCAGTCTTCATCAAGGGAAAATCTGACGTGATTCAGTATCCATCCTGGTCTTTCGTGTACCTTGGGCTCCCGCCAATACGCATTTTCGACTCTCCACCTTGGATCTTCTCTCCATACACTCCTGGCGGCGATTTAGGGATGTATTCCATCATGGTCACAG--GTAAGAAGTACATCGTTGATCGCATGCAATCAAGTGGTTATCAGAAAGACAACACTGACTTGTCCAATGAATCTACCTTCTTCCGG--------GGATATGACTACGTCAAGTTCATGAATGATTGCGGAGTTCTGCCTGGGTACTACATGTCACAAATACCTCGTTCACCTGATAAGACGAAGAGAAAGGTCATTGGTCCTGAGTCACGTGACTTGATTGATAGTCTTCGTAACTACTTGTTCTCAGATCAGAAGCTCACAATCAGAGTCAAC-TATGGACATCGC-ATCGTTACGGATTATCCAGGCCGCTTGCCACGCAAATTACCATCTCTTGACGACGTCCCCCAAAGGTGGTTTGATACCGCGGTTGAAGCTGACATGGCGAGCACG-TATGAGATCGAAGCGAT-GGATGTTCACCTTCT-----------TCGTGGCCAGTTCTCTAGGTAT--------------------------CAATCCTTTT-----CTAAAGTGTTGGAA-GCCTACCTGTCCGTAGATTGGGAGTTG-ACTG--ACCTTAACATACCAGCAGGCCTGTCATTGGATGTTCCACTAGTTGCCGGCTGTGACCCTACTAATGGCGAACCATACTACAAAATGATGGGTCTCGGACCAATGA-TGGAATCCATTCAAAC--------CTACT-----TCCACGGCACAGTGTTCATGAGTAGA----GCTGTCT--CTGGTC-TCGATGT-TGAGTCGATCGATGTTGCTCTCTTGAAGATGAAAGCCTTGAAAGTCCCAACTGAGGTTATCACTGGATTCTTAATGACTTGCGGTCTATCAAAACCTAAGGCATCCACGGTCGCCACAAAAATCAACTTCC----AAGACATGAAAACGGTCCAAGTCGCAAAACTCACTGGATTAAATGTTTCGGACAAATGGATGAGCATGAATTTTGATCGTTTGCTGCACTCCTACGTAGACGTTAAGACCTATGTTTCTGACAGTAG---CAATCAGATACGTTTACCTGGCGGAGCTGGATGGTTGAGAGGAGTGATCAGATTCCTTGGAGCTGGTGTCGTGATGACTAGGGTTGGACCTCCTCAGCCAGTGAGAATCTCAGTCATTTATGGCGGCGGTGCGCGATTGCATAGTAAATTACGCTTTATGGGCTACGCATAACACGACTTAAGAACTTACCACTACTTGAACGCGACACTGAAGAATATACTTATAAAGAAATAATAACATTTTTAACAACTGATGTTGTGAAAAGACTTCGTCAATTCCAAAATGGAGATCGCGAATGTTACGCAGTTCAGCTCCTCTTTCCTCTTACAGGATGGTGTCCTTCAGTTGATGTGGTTGATGGTACTAGTTACAACACACTTGGGAAGTTAATTAACCTAATACAGACTAGTTGCGGATTGCTCGCCCGTCAACTTAATGTCAGGTATCCTTTGGTTGGTGCAGCTAATGCTATAGTCAATTCACTTGTCATCACACAACTAGTTGATTGCGCAATTCGTCATGAATCGACTGCTGCCTTGATTGAACACCTTTTTGATGATAATGGTCAGATTTCATCGTTAACTGTTCACGCTACAACTTGGGATGAAGTCAAGTTAAGTAAAAACATGACTGTGCGTCGACGTGTTGTTGAGTGCGTTGCTGGGTTGAAGTATTGGCTGTTTCGTAATGTTAAAGGAGCTAAGAGCTTTGAGACATGGGGTAAGGACTATCCTGGTTATGCTAACGTTCACTTCTTCGATGATTCTGCTGGAAAACAAGCTGCAATACGTCATATTGGGAACGACGTGCACATATTCCAACATTTTGACAATCCAACTTACGCTCCACACTTGTATGTGCCCTTGGAAGGAAACTATTCACGCGACATGTACACTGATAGTTTCTCCACTCTCGTGCAGATGGAATGTGTCGTCGATCAGGCGCGTGCTAACTCTAACAGTGGATTGAAGATGGTCTCTCGAAGATTCATTGAGGTGATGAAATGCATACAACGACCAATGGGAGAGACTGGCGTATCTATACTCTCAAAATTGGATGAGATTGGAACTGTGTTGGCTAATGGTGGACAGTTCGAGCTTGCTACTTTAGACCTGAGTCGTCGTGAGGTGATACATTCCATGATTGACACGATCTCAGACACGCCAAATTCCTCACGCGCAATTCCTTTTGACGCTACCAGGTTAGTCATTTTCCTTGACACAGCTTACACTGGACCTATGCCTTCTACTGACTTTAATGTTTCAACATATGAGTTTGGTTTTTCTTTGATTGGTTCAGTTTCTGGCAAAGCTTTCTCACGCCCCATACGTTACTCTCCAAACTACAAAGATGACCTGGGTGAC--TTGCACGATGTTAGGGAACTCCTCAGAACATTTGTGAAACGAAAAGATGACGTCACGATAAGCAACATCTGGGACGGGTTGCCTTTAGTTGACTTTGCTAAGTTTGGGAACGCTGCAGCCACACCGGTTGATCCACGCTTGAGAAAGGAATTTCCCAACGACTACTTTGATCGGGAGCAATCTATCAACCGCATGTTGTTTCGTGGTTATAGAAAAACCATTGATCGCTCATGGGCAAAAGATCAGGCTGTTTTGGAGACTATCTTTTCCATTGCTGGTAACTGGCTTACTGCTAATAAGTCTTATACTGCTGCGTACTTTGGAGCTAGTGGTATACATCCCAATGATGACCAACCTCTCGTTATCGATCCCTGGTCGAAAGGTACAATTTTTGGTGTTCCAGCCCCATCATCTAAGGTTTCCCAGTATGGATATGATGTTTCCAATGGAGTGATTACTGATCTGACTCGACCCTCACCATCTGGCACTTTTTCATTCATCTATTGCGACGTCGATCAGGTTCAAGATGCTGGTGATGATCTTGGAGTGTGCTACCAGATAGTTCGCAGTCTTTTCGACACCATCAATGACGCTCTGACTACTGGAGGTTCCTTTGTGATGAAGATCAACTTTCCCACTAGACAAATCATGGACTATTTGGTTGAGGTTGTCGCTCCCAAGTTCACTGATGGTGTTCTGATTAAGCCAGTTGTGAGTAACAACTTGGAGTTGTTTGTTGGATTTTTCTGTAAGGTCGACAATCGTGGATGTCATTGGAATTCTGACTGTTCCAGGTTCATGTTCAGACTGCACAATCGCTACAATCATCTTGATCACGCTTGTGACTACATTCCAATTATTGGCAACGCCAGAGAACATCCACGTGCCATCTCTCGTCAGGAGTTTGCCATCAGAAATCCGACTAGCTCTAGCGACACTTTGAGCCAAGAGATTGAACTGAGTCTCGGTCTGTTTTCTCAACAGTGTGCGGCTAACACCATCACCATCTCACGTAATCTGTTACATGGCATGACGGAAATACTTGTCAGTGGTGTTGTGACTGCATCATCCCTTAATCGTTGTGAAAGACTTGATTACAGTCCTACCATTGACTCAACCACCATTCTACATCAACATCGCGAAATCGCTACTGCCTCACCACAACTGTTCCAGTTCGAAGCGTCTGAATGGACTCTCCTTGCTATGGGATACAATGAGTTGGCCGCTCGGTTTGTCAATGGAAGTGCGAAATCTCTGGTTGATGTTGGTAGTGGTCCTGAAGGGAGAAGCATTAACTACGTTGATTCTGATATCAAAGTTACGCTCTTTGATCAAAGGACACCTCACATCAATGTTGATTGGTTCGCCAATGTGGAATACATTCAGGGAGATTATCTTCAGCGTAGAGATTGGCGTGGTTGCACCTTTGATACTGCCATATGCATTTTCTCCTTTGGTGCCGCCACTGCTGGATCTCCAACGGGCATGATTGAATACTTAACCGAACTTCTTGAGATCTTGAAAGACGCCGGTTGTACTCGAATCATCATTCAGCTGAATTGCCCTCTAATGACCAAGCCCACTGGTGTTGTGAGTAAGCTGGAAATCGACGTGATCAATGACGACTATTACTTCATCAAGCAAGGAAGAGTTGAGCCCTACGCTAGCCCACAGGATATATTGGGAGCTATCACGCAAGCTTTGCCTCAATCTACCGTTCAGATCAAGACACTGGATGACGAATTGTCCTGGTTCCCGCGCATCATTTCAGAAGGTTTCAGAGTGACCACAGAAGCAATGAGAGACGCTATCACACTTTCCAAGTTGCTACCTCTCTTCCTGATCGAGACTTCAAAAACTCTCTTCCGGCCTGCGAAATACATTGGTCTAGTTGATGAAGTGATCAACGCAACTTGGACTGTTACTGACCCATTCGTTGACGTCTCTGTCTACCTGGAAGACACCTCTGTTGGATTCTTCAATACGATAGATAATGAAATCATTGGAGTTGAAGTTAAAGCCGTGTTCGATGGACGAGGAACGTATCGAGGCACTTTCTCGACTGACAAAGCTGGAGTGGTCACGTTTGAACAGACAGAGAAAGATGGCACATCTACCATACTTGGATCTTTCCTATGTGTGACCGGCCCAAACGCTGTTGCAATCACCTGGCCTGCAAATGAAGTCGTTGGAGATAACCCAAACGTCGCCTCTCTCACCAATAACACTGGATACGAACTGATAGTGGCATATGAATATGACGGGACATGGATTGGAGTGAACGCTTACAAGGCTAATGTTTACGAGGACGCCGCTGGAGATGACAAGATGGAGTACTATCACGTGGTTGGCGAGGAGAAACTGGCTTGGGCATTAGTAGATCATCATTATGGTTCTCCTGGCGCTCGTGTAGTGATACCTTTCGTTTGGCCTGACGTTACTGCCTTGCCTGGTGATGTATTAGTGGCTCCACCTTACGCCGGTGACTGGTTGGTGAACGTTGATGGGAATTTAACGGCTGAATTACACGTCGATGAGCCTGATGAGATACCAGCACTCTGGACTTTAATGACACGCTCAGTGGCTAACAATGGCAGTTCACTTTCATACATTGGCCAAGCTGGTATCTACACGT----------------------------------------GTACTAAAGAAAATACACAAGAACTGACTGTTGACGAATCTGC-TGTATCTTCCAATAATCCTACCGGAAAAACTACAGACAATGG---CGGCGTCGGTAAAAATCGGGGATCGTTACCAGCTATTTCGGCATCGGATAGTGACAGTAGTGAAGAAGAAGCAATTGTTGAGGTACAGAGAATCAAGAAGTCAAAAGCTCAGAAGAAGAGCACTAAATTGGCTACAACAACTCAA----AATGACTCTAACGAGAGTAATATCGTAACTCAACCTGGCATGGGAATGTCTGCAAA-------TGTGAGTACCATCAACGTGTTGCCACCTACAGTGACTATGCCTTTGCAGACTACTCAATCATCTCCTGGCCCTGCAGTTGATCAATCTGGTGAGACGAAGTTGGGAAGATCGTCTAACGTTAGTGGAAAAGAGGCTGCTATGCAAGCTCCGGCTG------TCGACCGCTCTG---AGATTACTGATAACCCTAGGTACGATCCTACCACGTCTACAGGC--ACTACATC--CTGCCCACTT------TGCTTCATGACCTTA------AGTTCTGTTCCTGATCTG-CTACTTCACATTTCTATGCGTCATGCACCCATTGACAGCTTTTCCACGACTG-------CGCCACAGATTCAGGATGCTGAGAGACAGTTCATTACAATT--TGGAGTGCACATAACGCTGCAGCTTTGTCCTCGCTTTCCACTGGTCTGACGACTAGTTCAAGTTTCTTGTCTAAGGTGCCTC-CGCGTT----TATTCGTATTCGATGATGGAATATGCTCATCTTTTAGGTTTATGACGGCTGTTGAAG------CTCGCTATCTGCCTGAGGTACGTGGCTACGCCTGGTATGATGAGATCTATGACATCATTCTGCCTTTTCCAGCTTCAGCTGTGGTTCGTATCGTACTTGACACGGATTGGGCTATGGTTAGTGATGAAACGTTACC------------TATTAAACTAACCACTCTTTTACCTACTCTTTCAAAT-GTAGGCTTGTTG--CGTCAAGTTCTCACTGTTCTTTCTGACAACAGTA------AATACAATCCTGTTTGGGCTCGCGCCAACGTAATC-------GTGATG----------------GGTGTGAA-------ATTTA------TACTTGCCAATCTTGTCATCAACAGATCTAGTTCTTGGGCTCAAGACTCTACTCCCTCGGT-TTCTGGCAGACTACTACGCACAGTCCCTGGTA-------AACCAGA---ATATTGGCCATTGAT------GTATCCACGA--AGGACGCTTAACGCCAATGT-CAGCAAGA----TTTCACGTT----TCGTTGAGCAAACACAGGCTGAACGCACTGGCAGAGTTGATCGAGCAATGCTTTATCAAGGAGAGAAAGTCATCTATACTGACGTTGCTGAGACCT-GCGATACGTTGACCGTGCGTTTGCGTGACATGTGGACTGGGAA---GATCTTCAAAATGCATTACACACATTCTGACATCGCTCTGGCTCTATCTGAGTGCGCTCGTGTGGTCTCCTTCTCAGCTGTGATGGCGTTATCCCCACGCACAATACTTCCTTGTCGTGCGACGACTGATGA-AAGAAAG------CTGGCACAAGT------TTTGAACATTGCTCGCCTCGGTGATCTCAGACTACGAATTGAGC--CTATTATCCAATCCGCT--GCTGACACTTTAAGATCAGT-TACCATGCTGGAGATCAACCCCAAG-----ATTTTGACTGCTGTCTTGAACAGAATATGTGAAAA-TCAAACTC--------AATCAG-TGACTGTGACTGGGACAATTCTTCGTCTGCTGAGCTCTGCTACCACAGATTCTTCTGCCTTCTGGACCTGCATC-GCAAGTTGGTTGTACAATGGGATAGTTACCACCACT--CTTCGTCAACAAGATTACCCTAACCCCACTGCCTCCATCACGGATTACACTGCAC-TCTGGTCTGCCCTGATTGTTAGTCTTGT--TTCTCCACTCACCAATGACCCAAATGCTCCTGTCAAG-ATCTTCATGACGATG-GCGAATCTTTTCAACGGATATGAGCGAATTCCGATGAACAATGCCAGCATGAC---ACAAGGAACACCT---CCCTGGGCATTCAACAATCCTAAC----AAATGGCCGGCCT-----GCTTCATCCAACCTCGCAACATCAACCAGAACATTGCGCCATTCATGAGAGCCTGGGCT---GACTTGATCCACCGCTACTGGCCACAACCTGGTGTCGTCAACTATGGATCACCTCACCACCTTGGTGCTACTGAACTGCTAGTTGAGGATGGACAGATCGTCACCCCGTTACCAGTTCAACCTCAACAGTTTGAGTACGCTGCACTTGATCGTGACA--ATGAGA---------------TGTCTACCTGGATCAACCAAG--TTTGCAATTTCTTCATCCGCTGCATCAACGGAACGGATCTTCGTACCGCTTCTAACCAAGCTACTCAGCAAGCTT-TGATTTC----TGCCATCTCACAATTGAAGACCTCCCCATC----CCTCA-CATATGGATATA----------TGTC-CAG-GTATTTACCATATGAGTTGGCGATGATTTCACCCACACTGGCGTTACC---TCCATTCCAAATACCATTCCAGCGTTTGAATGTGAAC-GACATCGTTTACCAAATTGGAGTCCGTCGTCA------TGTAGTGAGGGATCAGGTTGAACCTGCACTTGACACAAGTTCCACATTGGAGACCATTGGCCAACTGATTGAGATCGATGCTCAGGCCCTGCTCGTTTCGCTCCTTTCTGGTACCATGAATGCCAAGGTCCTGCCATCAG-TCCACTACGCAGAGAAAATCACTCCTCTTTACATGGATGACGACTTTTTCGCCCCTCATCAAAG--AGCTGTCGTCGTCAGTGAAGCTTACTCCCT--AGTACGCACCATCATC--TCACAGATTTCAGACACGCGTGGAC-CGCA-ACTCAATCCTCTGGCTTGGATACCAGCTCCAAACGCATC------------------ATCTCCTGTCTCAGCC--------GAAGTAGCCAGACTCGTCAATGACATG--ATCAAGGAAGCTTTTGACATGCCTGGTGAACTACTTGAAG---------GATTGATCGGATATGGTGACCCTA-------GATACACTCAAGTCGAGATTGTTGCACAGAGGTGTCGCGCGGCTCCACTTCGGTTCGA---ACCACTGATTCCTC----------------------------CGTCTGTTCTGGCTCAAGAG--------------CTTCA-----ACTTGTT----------GAGAACGTGATCACTGCTGA--------ACCTAATCTGTTTGGATT-----GGCTACTGG------AGACTTATATCTC-----------------GAGCGCATTGACACTTCAGCCG--GGTTCTCTGGTCTCAACGTTATCGGCTGGGAGCAATGGGATGCTAACACTCCAGGAGTCATTGTCGCCGGTAGCTCTCTACTCATCTGCAGCGGATTCAACGGAGTAGACCCAATGATCATGGACGCTGATGGGGTGGAACGGCCGATTACCGGTAGATGGGTTGTCACACTGGAAGCTTGGCGTAGCAGCGTG---GTCACTG-----TTCAGAAGTTGCTG---------TTACCAA----GGATCAGAGCAGGAAA-GTTGGCTGTAAGGATACTGGTTGGTATTTTTCCATACACCATTAACTACTATGAACCCGCTGT-TGGTATTGACGAGTGGAAGCTGTTGTCCGACTGGGCGTCCATGTGCGAACCTACAGGAATACC-----GGCCATACCTTTCACTGCTCCAGTTCCATCTGATGTGTCCGTTG---TCACTGCTGCGTGCG-------------TGAGGTATCTGAGGTGCTCCAC---CTTCAACG---AGGGCTCATTGATGGCTACTAACGCAGGA-TCACCTCGCACCGTGTTT-GGGCAATCAGTAGAGTTTGA-----------------CATCGGCAGATGGATGC--AGCTATGTGATTTGAACACTGGAGTCGACGAGATACAGCTACCCAACATGATCGAATTCT-----------ATCAAATCTTCAGACGCTA----CAACATCACTCAAACGGAACTGACTCAAGTTGTGA----------CATTGACTGGGACTTTGACTCATCCTGTACTCAACTA-------------------AATGCCTATCATAAACCTGCCAATTGAACCTACTGACCAGAGTATTACCGAATTTAAGACGCAAGCGCAGACCGTGTTTTCAGGATGCATGGAGAATACTGATGTCACATTTGTTGACTACCTCAAGAGGGACGTTAAAATATTCATCGTTGACAACCGTTTTCTGCTGCCGCAGATCGCGAAGATGATTGATTCGTCGGATCTTGATGAGATTGCCAGCCAAGTGCTAAACTTACCATTACTTAGCGAAGCGTGCTTCATTCTACTTCCTCCCCTTTCTGTGATGGCTAAGAGGCTTCTTTCCTCCAGTGATTCCTACCCTGACATCTTCCTCACTAGGGTTCCAACTCGCGTGCTTAAAGCTCAATCTGACAACTCAAGATCCACTGCTCTGCTGAAATTCATGCCCAAGGTTGTTACGTCATCCACGACTGCCTCTGACATGCTGACGATGTCTGTACAGAATGCTGACGTTTACACGTTGACCCCCGATGTCATCGGAATGCCACTTCGTCGCTATGCAGAGAAGTCTCATTATCCCTCAGCTTTTGATTTTGGAAGTGCACATCCATCAAACTGGCGTCGCTCAGTCATCAAGGCTTCAAACTCTCTTCTGATACCAATGGTGCCGGTCATGTCCACTGCGAAGACCTTATATCTGGACGCCGATTTCTCAACTTCTGACGATAGAACTGGCATCTTTTGGCGTCTTTCTGCCTCTGCGCGTATTCGAGCTCGACAACGTGGTGTGATTGTACTCCCCTCAATGATCAAAACATTCTACGAGAAAGAACGTGGTCTGAAAAGCGCACCAGTTCAACTTCGCAGAGAACACAAGATGGCTGCCAGACTCCTGAGGATTCCTTTTGGACGAGTGCCCTCCGAAACTTCCTTTCGTCGAGACATGGTTCAATGTTGTGATCTGCTCGTTTCCACCTCTGTCCTGAACAAGCTTTTGAGTCCAACTGAGGCTGGTAAATCACCTCCCTTTGACAAATACGTGTTTCATGGTGTGCCAGTTGAGTTCATTAACAGAGTCTGCCCTGACATCGGTACACAAGCTCTCGGCCGAGACACCAATGGATATCTGCAAGAATGGTTGATTATGTTATTCCTGATGTCTGACTATATCACCTCCACCACCAGCCGCCGGCGCCTGACTCTTGTCACCAACTTTGACCCAATGCGAAAGTGGTACGACATCACCTTGCTGAAAATCACCAATACCTACTATCAATGTCAAGAGATGATGACGCCTCCGGCCATCTCTTCTTTTGGTGTGTGCAGTCAGAAAGGCACTTTCAAGTCCACTCTCAGCAGCTGGTTGTCTCAAGTCATCGTGCGCGGCGTCAATCTCTTTCCTGAAGGATCGATTGTGGACTCTGACGATCTTGGCAGCAAACTGGATCCAACATTCGAGAGTGAGTGGGAGACTAACGTCATCGAGAAAATTGGCATGCCTGTCATCATTCGTGGGCTCACGGAAGAAGGTGCTTTCAAGATAACCACTGACACCATGTTTGACACGTATGCACTGTTCAGACAACTATACGATCGGATGATTGTTCCAGTTGCTCGGCATTTCTTTGACTACTCAGTCGCATCTGGTAGGAAGATGATCTTTGCGCATTGCGACAGTGAGTTCCTTGACAACTCTTTCCCTTCTCCGTTCTATCGCACTCACATCACGATCGACAACTACGGCAACATCCTGAACCGTCCAAACCGAGTTGGTGGCGTTCTAAGCCAGTACGTACTTGCTGAGTGCTACCGTCTCATGGCCACGTCCTGCAAATCCAGACCGATTGCCAAGCTGTTGAAGGCTAAGTTGGTGCCCTGGTGGGAGTTTGACAGTCATGTGAAGCGGATGGGAGGCACACCTGTTCACTACTCACTTGGAGTCAAGATTCAACCTGAGTTGATGAGAGACGCTGGATATTGTGGTCATCTGATTGATCATGCGCGCGTCGAAGTACTTCAAGCGATGTGGGTTCCTGAAGCAGTGGATGAGAGTTTCTTCCATAACCCTCCAAGCATGCCATTGACCATCCATCTGGCGGATTCCAAGTACAACAGGTATGAGCCCATCGGTGAACACAATTTGAACATCCCTGTTCTGATCGACACCTCCACCTCTTACCTTTCTGAGACATATCTTCCAGCTGGAGTCGTGTTCACACCAACAAAAAGATTCACAGTGGAGGGGTGTGACTTTAACTGCTGGAGGGGGAATCCAATCACTTTCAAGGGTACTCTGAGTTGGTGGTCTACAGCTGGTGAGTG-------------------------------------------------------AATGGGTAACTATCAGACAAGTAACAACCAATTTTGGGTAACTGGCGACGGCAATGATTTCAGTGCTGAAGGCGGACTCGATTCTACGAACGCGGCATCACTCGACTTTAAAGCTGGAAAAACGAATCCTGGTGGTCACATGTATGTGATATCCGGTGACAATACGTCAGATGTCGTGAAATGGGACAGTCTAACGCCCTTGTATGGGATAGACGGACAGATGGTTGTTGTGCTGACTGCAGTAGCTATGTCTACTTTTGAGAAGATGGTGAATTTGATTGAAATGTATAGACCATTACTCGAGGCATCACAGCAGATGGCTTGTTACCGTGATTGGAAGAAGGATATTGTCCTGCTTGATGGTTATGTTGGTAGTACTCCTCAATCTGCTGTCACTAACTTTGTCACTGGAGCTAGTGTGATCAATCTGAGAGAACTGAGAAGCCTGGGGAAGATGTATCAAAATATACTCGGCGTCATAGCTAACTATGATCGTGACATTCAAGTTGCCCTGTCCCTGATCCCTCATTCAACTCCAATCGGTAGTCTGAGCGCTGACATGCATTCCATTCTGAGGATGTTTTCCCTCTCCCTCAAGCCAACCAATGTGTGCTACCTCTACCCTGAAGCGGCTCTGCAAGTGATTCGAGCTATTTCACCGACTGTCAGGAATGTTGACACTCAACAAGGTGGATCAATAGTTGAGACTCTCAATCTCTTTGAACCTGTTTTCAATGGCACTGGACCCAATCAACCTCCACTGACTGATCAGAGCGAAGTTCGCGCGATCGCAAGGTCTGATGCATCTCTGGCTCAACTCTCTCTCATCTCCAGCACAGAACCCATTGAAGCAAGAGCCCTCAAAAGTGGTACACCAACGAAAACGTACGACATTCGCCTCGTCGACCCCCTCACCACGCCCTGGGTATCTAAAGCGTACGCATTAGCTGAGAAGACCGCAAGAATCCAATTCACTGACAGTGGCCGCAAAACCTGGTATACTGCTGTTGGCAAAGGAACTCTGGCATTGCATCTGGATGACATCACCAGTATGTCTATTACAATGGATCTGGGTGGTGAGAGCTACTACTACAAGACGCTCGCAAACAACGCAGCTGAAACTGTCGATCCTGAATCTGCCACTGTTGCTTTCATCTTGTTCTCAGTCACGAGGCCCCTGGAGGAGATAACCACTGCGTCGGAGCTGCAGACTGGAAAAATCGTTGCTTTTGAGAAACTCATGGTCGCGAACTCCAGTGTGCAGGGCGCAAAAATCATTGCAAACACTTCCCTGAAGTACAACTTTGATCACAATTCTATCAGCGGCGACAAATCTGAATTGAACCACTACCTGCTGTGTCAACTGCTCTTCAACAATCTCTCTGCATCCACCACCTACACTCAACAAGACGCATGGGCTGGGAAGACGACAATGCAATCTCTGGATTCAGATAAGGTGACAGTCAAAGGAGTTGAGGTTGACAGAGTCATTCCTGCTGGAGCGTTCGGTAACTACACAACTGCTGAGCAGAAGTCCTCACTTCCCAATGACCTGCATAGCGTCATGGCAACTCATCTTGAGAGGGCTGCGAAAGCAATGACAGCAATTGATGATGAAGATCAAGAGGGTGGATCGACAGTCGCCAATGCAATCTTTGGAGCACTGATTTCAAAGGAATCACCTGTTGCTGGACCAATCCCCTGGAAGAACATCAAGTTTGACGAGTTGAGAGTTTTGTCTGACAAGGCCGCCTCAAGTTTCAAAAGAGACCCATCACAAGCTCTGATTTCACATGACCCGGTCCTTGGAGACAGTGCAGTGATGACATCGCTACTTGGTGGTATTGGGAACGCAGTTAAGACGAAGGGACTATCTGCCGCATGCAAGGATACGAAGAGTGCATTGACTGCTGCCCAGTCAGGTAGATCTGTGAGACAGACAATTCTGGACAAGATAGAGAAACTGTTTCCACCAGGCCCACGCCCTGCGAAGAAGATGATTGAGGAGGGACCATCCAAAAAGGAAGCTAGGCGTCTGGGAGACTCACGTCGAGGCCAAAAATAGATGGCTGAATCAATTACTTTTGGAGGACCATCTCGCAAGCTGGACTTGGTTGCATCTGGGAGCAAGCCGATCACAGTCACTGTGACAGTTGGAGATCTGGGCTGCAGTATCTACGGAACCGTTCCTCGTGGTACTGATGAATTCGTTACCTCTGATCGCTATCTTGCGATGTGCCGTCACCTGTTGGTTTTTAAGCCTACACTGAACAATGGGACACTGACTCATTACACTGCGTTCTCTGCTATACGTAGTATGATTTCTCCTCTTGGATTTGGAGTGATGCGCAATGTTGATGTTGTTGAGAAGCAGTGTGCCATCATTGAAGCTCTTGAAAGACGTGGGATGTTGAATGAAGTCAAGGATGCGGCTGCTGAATTACCTCTTCAATTGGATGTCACTGACACCTCCACACATGTTGACCCTGCGATCATTGACTCACTCCCCCCACTGATTCAAAATGAAGTTGCTGCTGGCCTCACACCTCTTGAGTTGCCTGCCATCACCATGGTTCAAACCGCTCCCCTGATCACCCCTGCTCTTGGAATGGAGAATGATGATTTCAATCTCTCTCGCTACTTCTTTGCCTCTGGTTTCATTGATCAAGCCTCCAGAATTGGCGGTACTGTGAATGATGAATACGTCAAAGGATTCATGCAGGCCCTTCCCCGTTTCAACGATGATGGCTCCATTCGTGTAGATTGTGATGTTCTGACTTGCTTGTGCTCCCGGGATGAAGATTTGTCTGTTTTGACACCTCTGTCTGTCAACACCACTGCCGTTTCTGACATGTTTGAGCTGTCCCATGATCACCAGCCAATGGCCTACCTGCGCACTGTGTATGTGGAAGACTACATTGCCTCACATCTTGAGTCCCTGAAAAACAGAGAGACCGCCACTCCTCTCGTCCTGAAGCTGAGCGCTGTCAACAGTGTCACTCCGAAAGCCCTGATCGCTCTGGTCGAATCCAAAGCTACTGACTCAATCTTCAATCAGGCTGACAAACGCTGGATGATTGGTCTTGATCCCATGTTCTCTGAGTGCTGGCCTGGGGCAATCGCTTTGCTTTCAATGCTTTTTGATCACAAAGTTGACTACTGGTCTGTTAGATGTCGTTTCATCCTTCGCAGCGCTCTGATTGGCATGAGTGATGATGACGCACGCCCTAGGGTTCAGATGATGCGGATGCACTATTCCCTGACCACACCAACCACCTGGTATTCAACGCGTGGCGTCTACTCTGCTGAAGGTCGTTCCAAAATTCACTATGCCAGCGGAGACCGAATGAGATTGGGACTGCGTGTTGGTGAGGTGCGAGATCGTCAAGTCACGATGTTGGAGGACCTTTCCACCATTCACTCCATGGATGTCGCCAACATGAAGGACCAGGTCATTCAGAAAGACGTGCAGCTG-------AAGGCGCTGACCGAGGCCATGTCCCAGAAGGATTCTCTCATTGACAGTCTGCGAGCGGATGTTG-----------CTGGATTAACTGAGCGTGCAGTCTTAGTTCAAGCTGAGCATCTCACTACGATTGCTGACATGGAAGTGAGGAGAGTCCAGTCTGAG---GATAAGGCCAGGATTGGCATTGACGCAGCGAATCG-CCGAGCCGGAGAAGCCATTGAGAGTGCCCATCTCTTGACTGAGGAGTTCTCCAAATGTCTCAGCTCTGA----------------CTTC--CTGATGGTGAAACCACTTCCTGAACACAACCAATG-TCCTGTGCCGCTGCTGGAGTCTGTTTGGCCTGCATTGTGTCAACGTTACATTCAAAACATGCAACTGGTTGATGAAATCTGGACCAACAAGCTTGCTGATGCGACTGACACCATCGCCACTGAAATGGCTGAGGAGACAATGAGGATCATT-GCCGAAAGAGACTGCCAAGCTATGGTCATGCCAGTGGTTGAA-----GCACCAAAACC----------TCAAAGAAAACCTCGCATC--TACGAGCCTTCTGACGACGACCTTGAACGCACGAGCGTGTCGAGCACCAGCAGCGAGAAGAAGAAGCGAGTCATCTGGAGTCGTTCTGCCACTAGAGTTCCCCGCACTGATGTAGACTTTTCTGCAATCACTGCCGCAAGACGTGATGAACATTTCGAACTGGGGATGCCTAGAGAAGGAAGATATCCTGTCCACAGTGGGATTCCTGGCAGTGTGCGCGCAACCATGACTCGGGGCCTGGCAATCGACAGCATGAGTGAGTTTCCAAAAATCATCGACTTTGGTGGCTCAGATGACTGGGACGTGGGCGTGAATAATGTGCTACGTGGCTATGGCGAACCATAGGACGGCGACAACTACTGACTTTTCTGATTTTATAGAATCAACTTTACACGGGAATATTATCTTCTATGACGACCAACATAACACTTCAAGCGAGTGGATCCCTGGTACCAGTAAGTTTGTTAGGGTCGGTTCCCTTCGAATATGTGTTGAATGCGGGCATCGGGTTGGTTTGTCTCATAACGCTAAGCCTACTATGGTCACTCATCAATGCGATGGCGAAACGTTGTGGGATCATTCTGCACCCGGAGATTGGACATGGAGTGAATGGAGCTATTTCGTCACTAGCTGCGCGAATGCCCTTTCTGCAAACGCAGACGCTTACCTCAGAATCCTCACTGACAAGTGGACAGAAGACAACAGTCGCGGTTCAAACGACAGACCAGACAGACGCGGAATCATTGAAGCTAAGCGACGGCTTAGAGACGATATGCGTGGCATAATGAAGAAGAAAGCCTCTGGAGACCTTGGCTTGACTGGTTGGCTGATCCTGGACCCTGACGAGTTGAAATCTTTCCCTGACTACTCAACGGAGATGACACAGCTGCAGGAGGACATGGAGGAGCTGAACCCAGTGGAGCAGAAGACTGGAAATGGTGGAAAAGTGCACGTGGCGGCCGCAAATCAGTTCCCACACAAGATCATTCTGCGTCCTGCGTATGGCACCGTTCCCATCGTGATGTACCTGGACACACGTGAAGATCATAACGCCTACCTTTGCCTTTCATTGAAAACAAAAGCGCACATGGTAAACATGATACGAAGGATGTGCTATTCAGGCATGCCAGCCAATATCATCAAAATGACGCAAGGAATGGCACTCTCTGGA----ATGGAGGAGATGACTTTTCGTTCGGGTCAC----AGACTTTTTGGTCACATGCACTCTGGTCACACAATCCCTGTTAAAGGAACTTCATCATTGACATTGACATCTGGTAAATGCTCACATACGTGTCAGAATTTGCTCAAATGGTCATCGGCGTGAATGGCTAGAGCAATTTTCTCGGGTATTTCTGCCTTTTTCGCGAACGCACCTTACGTTCAAGATGGCGACACAATTAAGCATGCATTCCTTTCTGGCGACTCACTCTTTTTCCAAGGGACCAACACACTGTACCCCACACTTTCCACAAGTTATCAAGGAGATACTGACCTCCCAACCCCATTTACTGTTATGTATCAGACTGCTATGGTCCGGTCTGCGTTATTTCAGGTACCACTCTTCGGCGGGCTTTGGAACGCAAGAAGCTATCGGGATTTAGTGTTCACTTCTCAGGCTATGCTAAATGTCAAGACTAACACCTCTGTCACCTGCCCTCCTCCTGTCATACCGCGACCTGCGTATGTCTACAACGTGATGAATAATCAAAGATTCGCGCAGAGTGCTACAGCTAGGAACAAAGTCTATGTCGATTTTTCAATCACCACATTGTTCCAAATGGATATCAATGGCTTCGCTCTTCCTCTCTTGTTCAATCCTGATGACAATGGTATAGATGTGACCCTTGCATTGACTAGTCTTGTGGGACAATCTTGGAGTACTATCGTCGGTGCACGATATGAAAGCGCTGGAAATGCGGCAATGGATATAGACAACCCAATACATCGCACGAACAGAGCACTCATGCTCCTATACCTGGGTAGCGCATGCGGATACTTCAATCCAACGATGACATGGAATGGCTTCTATTTTCGTCAAGCTGGGAAACCAGGATCCTGGGGCGCTGATTTGGACCCAATTTTAGTTCGCGGTGACTCTGCTCTCATCAATCGAGCCACATTCGTTCGTTTGAATCGTTGGGTTGTCTTCAAAGACTTTCTCTGGCAGATGTCTCGTGGAACATTGCATGCTCTGGTCCTCGGAGGAATGATCTGCGCTGTTGAGCAACCTTTGAGAGGTCTGAGCGTGATTTCAGTTTTGGCAAATACTGTTTGCGCACCTTGGACTGGTGTTAATGGACGCGCGGGGGATGAGGTAACTACCATTGGCCTGAAGTACGTTGCGATCGAGAATCTGATTCGGTCTGGTAGTTACACCGTTGCTGAAGGTGTGGTCGCTGATGCCCAAATTGCCGCTTGGGGGGTCCGCAACACAGACCATATGGATAGAGTTCGTGCTGCTGATGACGCTAACGTATTAGCCGGAGTCAACATCAGACGCGTCAAGCCCTGGGATAATGGTGGTGGATTCCAAAGATTGGCTGCTGTGAGAGCGTTAGTGAACCTAATGGCGGCAAATACACGGTAACATGTCGAACTTTGATCTTGGACGTCAGGCTAATAAGCCAAAAACTGAATATCACTTGAATGCATTACCTTACTTGAAATGTGGAATAAAAAACAGCGAATCTGTTGGTTCTGTAATCATCAACTTTCCTGCTCGTTTCGACACCGCAAAGAGCGTTAGCCCCTTATCTGCAATGACTAATGATGGCTTCCTCAAGTTCAAGGACCCTTCTGACTCCCTTGCCTCTCGTGACCGTCCTGCGTTCAATGACTATGTGCGTGCACTTCAACCATCGCCTGAGCATCCTCACCATTTCCAAGCACTTGACCCTGCCTTCACTGATGAAATCTTGAAAACTTGTGATCCTACTTTCAACTGGACATCCATCAAAAGTGGTGACAAATACTACCTTCCTGCTATCAGTCAAGCTCTAGTGTATCGTGCCTCTGGCTTTCGTTTCAACTCTGAGAAGCACCTGGAACAAACTGGTTCATTATTGCCCATAGCTCTTGGTATCAGCAAAGCAACATGCGCCCTCCCTGTCCTTGTGGACTCTGGTACAGTGGTCTGTCCTGAAGAGAATGTTTCTGCCTTGTTTTCAAAAGACAAACTCTCCTCCCTGGACATCCAGTTTGGATACCCAAAACCAAAGAATGGCAATGACTCCACTGCGTACACAAAATCCATCAATGGGTACCAGATTGGTGCGTATGGTTTGAAGCTTCCTGGAGGTCATTTCCTCAAGCTGATTCACATCCTCAACTGCATGTGCCTGAAAGCAGACCTGGATCTTCTGTCTCAAGTGCCCTCCCTGGCAGATTCCCTCAATCGTGGAATGAGATGCGGCTATGCCCTGCTTCAATATGTTTCCCAGTTCGCCACTGTGGACAGAGAATTGCTCCTGATGTCTTTCCTCCTGAAAGAGGCTAACGACCCCACCTTCCATGAAGTTGCTGCAATGTGGAAATCCGTTCGTGATGGTACCGCTCAAATGGACGACGTGCGTTTTGACCTGCAACCTTTTGGCATCATGGCTTCAACTGCATCGCTCAGGGATGGGGTTCGCATCATGGCCATGTTTTGTTAGATGCATAGATTTACCCAAGAAGACCATGTTATTATTAACTCAAGACTTGATGCCATTGAAGAGGACAACAAGCGGAACTTCGCTTCATTGAAACAATCAATCCACAACAACTACGGATTGCTTCGCAGCCTGCTTGGAGGTCAAGGACGCTTGAACGGGAAAATTGGAGATCTGGAGAAGGACGTCAATCTGATACATCTGAGAGTGGTTTCCCTGGAACATGCGCTTGATGATCTTCGCGCTGATTTTGACGCTTTTACTCCAACTGTTGGTCCTGAGATTGACGACAAACTGGCTCCGCTCCAGAAACAGCTTAAGGTGCTGAATGACCAGCTCACAATCATGAACTCTGAGGTTGCTGTGTTGGGGAAAGGGATATTCGGAGACTATCAACTGACTGACCTGCTTGGACACACTGTTGGTGGAGTTGCGGCTGTGACGACAAATTCACTCACAAG--CGCCTTCCGCTTGA---------GCGACCGACTGCCTGCGACTACTGTTGGAGATTTCAGTCTATCCACTGGAGTAGGATATACCTTTGTTGGGACGGCACCAAGGCCAATCCTTCAAGTTGAAGATTTCATGCGGGGCACCTGCAGGATGAATCTCACTGACACTGCGCTGATGTATGGTGGTAGCCACATTCCACTCCTGCAACAGTCACTGCTTCAACTGGAGACAACAGTTCCTCCTGGCCCGACAGATTGGAAGAAGCT----GCCTCAAATGGTGAAAGGCGTGCTCTGGATGAGTCTGGTGGATTATGAAGGCGCCAATGTAGTTCCTGTGGTGGTGATGAGGAAGGTTAATGCTACGGTGACGACTGTCATTCTCCCAGACATGGTTGGCAAGCAAAAGCTGAATTTCCTCGTTTCCCTGGACGACAAGATCAACGTTCATGAATCCTGGAATGGAGTGATCATTCATGGTGGAGACTTCGTGATCATCATCTAG
>NOR-1988
CGCTTGTCAACCAACTACCTGAA----GAC--TTGAAAAACCTGAGTGTGGCACTAAGTGGCACTATCGAATTAACTGCTGATATCTGGACTAACGCGAGTAAAA--------------------CTTTTAGGACTACGCAAAGACA----TGAAGTATATGATATAATTA------ATAAAATT--GAATTTATTGATT-------------CTTTCTTGGCTCCGTCATCTC-----TATTTCAAC--------CACCTCCACACAAAA-GATATTGGGATGTCGACGTTCGCCAACGAGTTGTGCGTGTGCC-TAAGTGTGCAGTTCCTGATGATGTCTACCTCCCT-CACGCTA-------ATCTCACTGACGTGCTGGAAATCAATACAG---AATCTATTCACAAGTATGGTCAACTGC-----GGAAAGAG------ATTCAAGCTGCGGCTAAAAGATTGGATCCAACTG--CAAGGATCGCAGAGACCTTT---TACAATCTTTCAGTTTAT-CAAGCAAACCAAATCAAATTTCCCCTCGAGAGATTTCTCTTGTGTTTAGTAG---TTAGTTACGCCCATGAACTGTCTCCCTCACCTCTCCTCAT-TGATGAACAGAATGTTAACTTCTTAACCATAGAAGCCAACCCAGCACTTTCTGCAT--TGAAAACCATCATGTTACACTTCATGGAGTACGGGAAATACAA-------GCCACCATTCT---------TGAAGACC-----------------TCACGCGACATCGTTTTTGCCC----TCTATGATGACAAAAGACC-TCTTTCAAGTCAAATAGCTCCATTGATGATTG---------------ACCTGGTTAACTATGCGATAGT--TATCTAT----TCCTGCAACATTTCCCGCCTTATCAGCGTTCCAACGGTACGTATGATGCTCAAAGCAGCTGGGACTACTTCTTACAACCATACTCAAC---TAAAGCTGAAGAAGATCATACCCGCCGCTTCACTACTGTCTGTTTATCATGGTGAGACTGTTG-GTCGTGTGCCCATAGTTGTTTGGGAGGAACCTAGAGAAGAATATCGTTTCAGATTGGATGGCGC--GCGTGATCTCCCTCGAGGATGGAAGAACGAACTTCAGGGTGCGAAGAAGGCGATTGAGGATGCTTCTGACTTAGCTAGTAGTTA--TGGTATGACTGCTGAATTTGAGGAACTTCGCTCTCAGTACTCAAAGATATCAGTTCACAATGGTGTTGGCATGAAGATGATCAGAGATGCATTGGCTGGTGTTTCATCGGTATTCATAACTCGCACTCCCACAGATACAGTTCTTCAAGAGTATGTCCATGCTCCAGTCATTGAGC--------GCCCAATTCCCCCACAAGATTG---GACCGATCCCGT-TGGTGTGGTAAAATACCTGAAGAATGATACT--------CAGCATTACGTGGCTCG-AAACTTGTATGCTACCTGG--CGAGAAGCTGCTGTCCAAGTTGC----CAACAATCCTGACA--ATTGGGACCCAA-------ACACTCAGGCCATTCT----------------GCGT--TCACAATACGTAACACCTCGCGGCGGATCAGGAAGTAGTGTTAAGAAGGTACTCACTGATAAAGGTGTCATATTGAAAAACTTCTCGA------AATCTGGCGCTAAGAGCTCAACAAAAATCGTCCAAGCCGCTCAACTGGCA----------AGTATACCTTTCACG----CAATACCAAGACACCATCATGGCTCCCGTCTCTCATGGA----GTGAGAATTCAAGTTCAG--CGTCGTAGTCGGACGATTATGCCATTCAGCGTTCCACAGCAGCAGGTCTCCGCT-CCTCACACTCT-----CTGCGGCAACTACATCAACAAGTT-CTTGAATAAGAGCA----CAACTTCAGGTTCCAACGTCACTGAAAAGGTCATTCCA--CTTGGTATCTT------------CGCTTCATCTCCACCTACTCGTGCTGTCAACATTGATATTAAAGCTTGTGATTCTTCGATCACTTGGG----GATTCTTCTTGTCCGTCATCTGCGGTGCTATGCATGAA-----------GGTATGGATGGA--------ATCAATGTTGGGACGCCTTTTCTTGGAGTGCCTGCCACCTTGGTTGAAGACGGTCTTGATTTGGGTATTGTCGGCACACGGAGCATCTCTGGTATGCAGAACATGGTTCAGAA-GTTGTCTCAACTGTATGAGCGGGGATTTGAGTACGAAGTTAAAGATGCTTTCTCTCCTGGGAACGCCTT-----TACTCATCACACTACTACATTTCCCTCTGGCTCTACTG--CTACTTCCACGGAACATACAGCGAACAATAGCACCATGATGAA---------AACGTTCCTGATGCACTGGTTACCCAATCAC----ACGAAGGATCT---TGAATTGATTGATTTTGT--------------------------GAAGAAGCTTGATGTCAATCGTAACTACGTTTGCCAAGGAGATGATGGTATCATGATACTACC-CACTAATGATGGTCGTCCGATCAGTTCTCATCATGT-TGAATCAATGCTGGAATTGCTCAGCGTGTTCGGTAAAGAAAGTGGATGGGTTTTTG---ACATTGAGTTTAACGGATCCG--CTGAGTAC--TTGAAACTGTTGTTTTTGAACGGATGCAGGATACCTAAT----GTCGGTCGTCACCCTGTCGTTGGAAAGGAGCGGGCTAGTCGTGATCAAGATGTGATTT---------GGCCTGGTGGC------------ATTGACGC--------------TTTCATTGGTATGTACAACAATGGA-GTTGAGG-------ATCAATTTCACT----GGCGTAGATGGTTGAAGTTCTCATGGTCGATGGCTTGTTT-CCTTTCTTCCAAG-GCAGTCTTCATCAAAGGGAAATCTGATGTGATTCAGTATCCATCCTGGTCTTTCGTGTACCTTGGGCTCCCGCCAATACGCATTTTCGACTCTCCACCTTGGATCTTCTCTCCATACACTCCTGGCGGCGATTTAGGGATGTATTCCATCATGGTCACAG--GTAAGAAGTACATCGTTGATCGCATGCAATCAAGTGGTTATCAGAAAGACAACACTGACTTGTCCAATGAATCTACCTTCTTCCGG--------GGATATGACTACGTTAAGTTCATGAATGATTGCGGAGTTCTGCCTGGGTACTACATGTCACAAATACCTCGTTCACCTGATAAGACGAAGAGAAAGGTCATTGGTCCTGAGTCACGTGACTTGATTGATAGTCTTCGTAACTACTTGTTCTCAGATCAGAAGCTCACAATCAGAGTCAAC-TATGGACATCGC-ATCGTTACGGATTATCCAGGCCGCTTGCCACGCAAACTACCATCTCTTGACGACGTCCCCCAAAGGTGGTTTGATACTGCGGTTGAAGCTGACATGGCGAGCACG-TATGAGATCGAAGCGAT-GGATGTTCACCTTCT-----------TCGTGGCCAGTTCTCTAGGTAT--------------------------CAATCCTTTT-----CCAAAGTGCTGGAA-GCCTACCTGTCCGTAGATTGGGAGTTG-ACTG--ACCTTAACATACCAGCAGGCCTGTCATTGGATGTTCCACTAGTTGCCGGCTGTGACCCTACTAATGGTGAACCATACTACAAAATGATGGGTCTCGGACCAATGA-TGGAATCCATTCAAAC--------CTACT-----TCCACGGCACAGTGTTCATGAGTAGA----GCTGTCT--CTGGTC-TCGATGT-TGAGTCGATCGATGTTGCTCTCTTGAAGATGAAAGCCCTGAAAGTCCCAACTGAGGTTATCACTGGATTCTTAATGACTTGCGGTCTATCAAAACCTAAGGCATCCACGGTCGCCACAAAAATCAACTTCC----AAGACATGAAAACGGTCCAAGTCGCAAAACTCACTGGATTGAATGTTTCAGACAAATGGATGAGCATGAATTTTGATCGTTTGCTGCACTCCTACGTAGACGTTAAGACCTATGTTTCTGACAGTAG---CAATCAGATACGTTTACCTGGCGGAGCTGGATGGTTGAGAGGAGTGATCAGATTCCTTGGAGCTGGTGTCGTGATGACTAGGGTTGGACCTCCTCAGCCGGTGAGAATCTCAGTCATTTATGGCGGCGGTGCGCGATTGCATAGTAAATTACGCTTTATGGGCTACGCATAACACGACTTAAGAACTTACCACTACTTGAACGCGACACTGAAGAATATACTTATAAAGAAATAATAACATTTTTAACAACTGATGTTGTGAAAAGACTTCGTCAATTTCAAAATGGAGATCGCGAATGTTACGCAGTTCAGCTCCTTTTTCCTCTTACAGGATGGTGTCCTTCAGTTGATGTGGTTGATGGTACTAGTTACAACACACTCGGGAAGTTAATTAACTTAATACAGACTAGTTGCGGATTGCTCGCCCGTCAACTTAATGTCAGGTATCCTTTGGTTGGTGCAGCTAATGCTATAGTTAATTCACTTGTCATCACACAACTAGTTGATTGCGCCATTCGTCATGAATCTACTGCTGCCTTGATTGAACACCTTTTTGATGATAATGGTCAGATTTCATCGTTAACTGTTCACGCTACAACTTGGGATGAAGTCAAGTTAAGTAAAAACATGACTGTGCGTCGACGTGTTGTTGAGTGCGTTGCTGGGTTGAAGTATTGGCTGTTTCGTAATGTTAAAGGAGCTAAGAGCTTTGAGACATGGGGTAAGGACTATCCTGGTTATGCCAACGTTCACTTCTTCGATGATTCTGCTGGAAAACAAGCTGCAATACGTCATATTGGGAACGACGTGCACATATTCCAACATTTTGACAATCCAACTTACGCTCCACACTTGTATGTGCCCTTGGAAGGAAACTATTCACGCGACATGTATACTGATAGTTTCTCCACTCTCGTGCAGATGGAATGTGTCGTCGATCAGGCGCGTGCTAACTCTAACAGTGGATTGAAGATGGTCTCTCGAAGATTCATTGAGGTGATGAAATGCATACAACGACCAATGGGAGAGACTGGCGTATCTATACTCTCAAAATTGGATGAGATTGGAACTGTGTTGGCTAATGGTGGACAGTTCGAGCTTGCTACTTTAGATCTAAGTCGTCGTGAGGTGATACATTCCATGATTGATACGATCTCAGACACGCCAAATTCCTCACGTGCAATTCCTTTTGACGCTACCAGGTTAGTCATTTTCCTTGACACAGCTTACACTGGACCTATGCCTTCTACTGACTTTAATGTTTCAACATATGAGTTTGGTTTTTCTTTGATTGGTTCAGTTTCTGGCAAAGCTTTCTCACGCCCCATACGTTACTCTCCAAACTACAAAGATGACCTGGGTGAC--TTGCACGATGTTAGGGAACTCCTCAGAACATTTGTGAAACGAAAAGATGACGTCACGATAAGCAACATCTGGGACGGGTTGCCTTTAGTTGACTTTGCTAAGTTTGGGAACGCTGCAGCCACACCGGTTGATCCACGCTTGAGAAAGGAATTTCCCAACGACTACTTTGATCGGGAGCAATCTATCAACCGCATGTTGTTTCGTGGTTATAGAAAAACCATTGATCGCTCATGGGCAAAAGATCAGGCTGTTTTGGAGACTATCTTTTCCATTGCTGGTAACTGGCTTACTGCTAATAAGTCTTATACTGCTGCGTACTTTGGAGCTAGTGGCATACATCCCAATGATGACCAACCTCTCGTTATCGATCCCTGGTCGAAAGGCACAATTTTTGGTGTTCCAGCCCCATCATCTAAGGTTTCCCAGTATGGATATGACGTTTCCAATGGAGTGATTACTGATCTGACTCGACCCTCACCATCTGGCACTTTTTCATTCATCTATTGCGACGTCGATCAGGTTCAAGATGCTGGTGATGATCTTGGAGTGTGCTACCAGATAGTTCGCAGTCTTTTCGACACCATCAATGACGCTCTGACTACTGGAGGTTCCTTTGTGATGAAGATCAACTTTCCCACTAGACAAATCATGGACTATTTGGTTGAGGTTGTCGCTCCCAAGTTCACTGATGGTGTTCTGATTAAGCCAGTTGTGAGTAACAACTTGGAGTTGTTTGTTGGATTTTTCTGTAAGGTCGACAATCGTGGATGTCATTGGAATTCTGACTGTTCCAGGTTCATGTTCAGACTGCACAATCGCTACAATCATCTTGATCACGCTTGTGACTACATTCCAATTATTGGCAACGCCAGAGAACATCCACGTGCCATCTCTCGTCAGGAGTTTGCCATCAGAAATCCGACTAGCTCTAGTGACACTTTGAGCCAAGAGATTGAACTGAGTCTCGGTCTGTTTTCTCAACAGTGTGCGGCTAACACCATCACCATCTCACGTAATCTGTTACATGGCATGACGGAAATACTTGTCAGTGGTGTTGTGACCGCATCATCCCTTAATCGTTGTGAAAGACTTGATTACAGTCCTACCATTGACTCAACCACCATTCTACATCAACATCGCGAAATCGCTACTGCCTCACCACAACTGTTCCAGTTCGAAGCATCTGAATGGACTCTCCTTGCTATGGGATACAATGAGTTGGCCGCTCGGTTTGTCAATGGAAGTGCGAAATCTCTGGTTGATGTTGGTAGTGGTCCTGAAGGGAGAAGCATTAACTACGTTGATTCTGATATCAAAGTTACACTCTTTGATCAAAGGACACCCCACATCAATGTTGATTGGTTCGCCAATGTGGAATACATTCAGGGAGATTATCTTCAGCGTAGAGATTGGCGTGGTTGCACCTTTGATACTGCCATATGCATTTTCTCCTTTGGTGCCGCCACTGCTGGATCTCCAACGGGTATGATTGAATACTTAACCGAACTTCTTGAGATCTTGAAAGACGCCGGTTGTACTCGAATCATCATTCAGCTGAATTGCCCTCTAATGACCAAGCCCACTGGTGTTGTGAGTAAGCTGGAAATCGACGTGATCAATGACGATTATTACTTCATCAAGCAAGGAAGAGTTGAGCCCTACGCTAGCCCACAGGATATATTGGGAGCTATCACGCAAGCTTTGCCTCAATCTACCGTTCAGATCAAGACACTGGATGACGAATTGTCCTGGTTCCCGCGCATCATTTCAGAAGGTTTCAGAGTGACCACAGAAGCAATGAGAGACGCCATCACACTTTCCAAGTTGCTACCTCTCTTCCTGATCGAGACTTCAAAAACTCTCTTCCGGCCTGCGAAATACATTGGTCTAGTTGATGAAGTGATCACCGCAACTTGGACTGTTACTGACCCATTCGTTGACGTCTCTGTCTACCTGGAAGACACCTCTGTTGGATTCTTCAATACGATAGATAATGAAATCATTGGAGTTGAAGTTAAAGCCGTGTTCGATGGACGAGGAACGTATCGAGGCACTTTCTCGACTGACAAAGCTGGAGTGGTCACGTTTGAGCAGACAGAGAAAGATGGCACATCTACCATACTTGGATCTTTCCTATGTGTGACCGGCCCAAACGCTGTTGCAATCACCTGGCCTGCAAACGAAGTCGTTGGAGATAACCCAAACGTCGCCTCTCTCACCAATAACACTGGATACGAACTGATAGTGGCGTATGAATATGACGGGACATGGATTGGAGTGAACGCTTACAAGGCTAATGTTTACGAGGACGCCGCTGGAGATGACAAGATGGAGTACTATCACGTGGTTGGCGAGGAGAAACTAGCTTGGGCATTAGTAGATCATCATTATGGTTCTCCTGGCGCTCGTGTAGTGATACCTTTCGTTTGGCCTGACGTTACTGCCTTGCCTGGTGATGTATTAGTGGCTCCGCCTTACGCCGGTGACTGGTTGGTGAACGTTGATGGGAATTTAACGGCTGAACTACACGTCGATGAGCCTGATGAGATACCAGCACTCTGGACTTTAATGACACGCTCAGTGGCTAACAATGGCAGTTCACTTTCATACATTGGCCAAGCTGGTATCTACACGT----------------------------------------GTACTAAAGAAAATACACAAGAACTGACTGTTGACGAATCTGC-TGTATCTTCCAATAATCCTACCGGAAAAACTACAGACAATGG---CGGCGTCGGTAAAAATCGGGGATCGTTACCAGCTATTTCGGCATCGGATAGTGACAGTAGTGAAGAAGAAGCAATTGTCGAGGTACAGAGAATCAAGAAGTCAAAAGCTCAGAAGAAGAGCACTAAATTGGCTACAACAACTCAA----AATGACTCTAACGAGAGTAATATCGTAACTCAACCTGGCATGGGAATGTCTGCAAA-------TGTGAGTACCATCAATGTGTTGCCACCTACAGTGACTATGCCTTTGCAGACTACTCAATCATCTCCTGGCCCTGCAGTTGATCAATCTGGTGAGACGAAGTTGGGAAGATCGTCTAACGTTAGTGGAAAGGAGGCTGCTATGCAAGCTCCGGCTG------TCGACCGCTCTG---AAATTACTGATAACCCTAGGTACGATCCTACCACGTCTACAGGC--ACTACATC--CTGCCCACTT------TGCTTCATGACCTTA------AGTTCTGTTCCTGATCTG-CTACTTCACATTTCCATGCGTCATGCACCCATTGACAGCTTTTCCACGACTG-------CACCACAGATTCAGGATGCTGAGAGACAGTTCATTACAATT--TGGAGTGCACATAACGCTGCAGCTTTGTCCTCGCTTTCCACTGGTCTGACGACTAGTTCAAGTTTCTTGTCTAAGGTTCCTC-CGCGTT----TATTCGTATTCGATGATGGAATATGCTCATCTTTTAGGTTCATGACGGCTGTTGAAG------CTCGCTATCTGCCTGAGGTACGTGGCTACGCCTGGTATGATGAGATCTATGACATCATTCTGCCTTTTCCAGCTTCAGCTGTGGTTCGTATCGTACTTGACACGGATTGGGCTATGGTTAGTGATGAAACGCTACC------------TATTAAACTAACCACTCTTTTACCTACTCTTTCAAAT-GTAGGCTTGTTG--CGTCAAGTTCTCACTGTTCTTTCTGACAACAGTA------AATACAATCCTGTCTGGGCTCGCGCCAACGTAATC-------GTGATG----------------GGTGTGAA-------ATTCA------TACTTGCCAATCTTGTCATCAACAGATCTAGTTCTTGGGCTCAAGACTCTACTCCTTCGGT-TTCTGGCAGACTACTACGCACAGTCCCTGGCA-------AACCAGA---ATATTGGCCATTGAT------GTATCCACGA--AGGACGCTTAACGCCAATGT-CAGCAAGA----TTTCACGTT----TCGTTGAGCAAACACAGGCCGAACGCACTGGCAGAGTTGATCGAGCAATGCTTTATCAAGGAGAGAAGGTCATCTATACTGACGTTGCTGAGACCT-GCGATACGTTGACCGTGCGTTTGCGTGACATGTGGACTGGAAA---GATCTTCAAAATGCATTACACACATTCTGACATCGCTCTGGCTCTATCTGAGTGCGCTCGTGTGGTCTCCTTCTCAGCTGTGATGGCGTTATCCCCACGCACAATACTTCCTTGTCGTGCGACGACTGATGA-AAGAAAG------CTGGCGCAAGT------TTTGAACATCGCTCGCCTCGGTGATCTCAGACTACGAATTGAGC--CTATTATCCAATCCGCT--GCTGACACTTTAAGATCAGT-TACCATGCTGGAGATCAACCCCAAG-----ATTTTGACTGCTGTCTTGAACAGAATATGTGAAAA-TCAAACTC--------AATCAG-TGACTGTGACTGGGACAATCCTTCGTCTGCTGAGCTCTGCTACCACAGATTCTTCTGCCTTCTGGACCTGCATC-TCAAGTTGGTTGTACAATGGGATAGTTACCACCACT--CTTCGTCAACAAGATTACCCTAACCCCACTGCCTCCATCACGGATTACACTGCAC-TCTGGTCTGCCCTGATCGTTAGTCTTGT--TTCTCCACTCACCAATGACCCAAATGCTCCTGTCAAG-ATCTTCATGACTATG-GCGAACCTTTTCAACGGATATGAACGAATTCCAATGAACAATGCCAGCATGAC---ACAAGGAACACCT---CCCTGGGCATTCAACAATCCTAAC----AAATGGCCGGCCT-----GCTTCATCCAACCTCGCAACATTAACCAGAACATTGCGCCATTCATGAGAGCCTGGGCT---GATTTGATCCACCGCTACTGGCCACAACCTGGTGTCGTCAACTATGGATCACCTCACCACCTTGGCGCTACTGAACTGCTAGTTGAGGATGGACAGATCGTCACCCCGTTACCAGTTCAACCTCAACAGTTTGAGTACGCTGCACTTGATCGTGACA--ATGAGA---------------TGTCTACCTGGATCAACCAAG--TTTGCAATTTCTTCATCCGCTGCATCAACGGAACGGATCTTCGTACCGCCTCTAACCAAGCTACTCAGCAAGCTT-TGATTTC----TGCCATCTCACAATTGAAGACCTCCCCATC----CCTCA-CATATGGATATA----------TGTC-CAG-GTACTTACCATATGAGTTGGCGATGATTTCACCTACACTGGCGTTACC---TCCATTCCAAATACCATTCCAGCGTTTGAATGTGAAC-GACATCGTTTACCAAATTGGAGTCCGTCGTCA------TGTGGTGAGGGATCAGGTTGAACCTGCACTTGACACAAGTTCCACATTAGAGACCATTGGCCAACTGATTGAGATCGATGCTCAGGCCCTGCTCGTTTCGCTCCTTTCTGGTACCATGAATGCTAAGGTCCTGCCATCCG-TCCACTACGCAGAGAAAATCACTCCTCTTTACATGGATGACGACTTTTTCGCCCCTCATCAAAG--AGCCGTCGTCGTCAGTGAAGCTTACTCCCT--AGTACGCACCATCATC--TCACAGATTTCAGACACGCGTGGAC-CGCA-ACTCAATCCTCTGGCTTGGATCCCAGCTCCAAACGCATC------------------ATCTCCTGTCTCAGCC--------GAAGTAGCCAGACTCGTCAATGACATG--ATCAAGGAAGCTTTTGACATGCCTGGTGAACTACTTGAAG---------GATTGATCGGATATGGTGACCCTA-------GATACACTCAAGTCGAGATTGTTGCACAGAGGTGTCGCGCAGCTCCACTTCGGTTCGA---ACCACTGATTCCTC----------------------------CGTCTGTTCTGGCTCAAGAG--------------CTTCA-----ACTTGTT----------GAGAACGTGATCACCGCTGA--------ACCTAATCTGTTTGGATT-----GGCTACTGG------AGACTTATATCTC-----------------GAGCGCATTGACACTTCAGCCG--GGTTCTCTGGTCTCAACGTTATCGGCTGGGAGCAATGGGATGCTAACACTCCAGGAGTCATCGTCGCCGGTAGTTCTCTACTCATCTGCAGCGGATTCAACGGAGTAGACCCAATGATCATGGACGCTGATGGGGTGGAACGGCCGATTACCGGTAGATGGGTTGTTACACTGGAAGCTTGGCGTAGCAGCGTA---GTCACCG-----TCCAGAAGTTGCTG---------TTACCAA----GGATCAGAGCAGGAAA-GTTGGCTGTAAGGATACTGGTTGGTATTTTTCCATACACCATTAACTACTATGAACCCGCTGT-TGGTATTGACGAGTGGAAGCTGTTGTCCGACTGGGCGTCCATGTGTGAACCTACAGGAATACC-----GGCCATACCTTTCACTGCTCCAGTTCCATCTGATGTGTCCGTTG---TCACTGCTGCGTGCG-------------TGAGGTATCTGAGGTGCTCCAC---CTTCAACG---AAGGCTCATTGATGGCTACTAACGCAGGA-TCACCTCGCACCGTGTTT-GGGCAATCAGTAGAGTTTGA-----------------CATCGGCAGATGGATGC--AGCTATGTGATTTGAATACTGGAGTCGACGAGATACAGCTACCTAACATGATCGAATTCT-----------ATCAAATCTTCAGACGCTA----CAACATCACTCAAACGGAACTGACTCAAGTCGTGA----------CATTGACTGGGACTTTGACTCATCCTGTACTCAACTA-------------------AATGCCTATCATAAACCTGCCAATTGAACCTACTGACCAGAGTATTACCGAATTTAAGACGCAAGCGCAGACCGTGTTTTCAGGATGCATGGAGAATACTGATGTCACATTTGTTGACTACCTCAAGAGGGACGTTAAAATATTCATCGTTGACAACCGTTTTCTGCTGCCGCAGATCGCGAAGATGATTGATTCGTCGGATCTTGATGAGATTGCCAGCCAAGTGCTAAACTTACCATTACTTAGCGAAGCGTGCTTCATTCTACTTCCTCCCCTTTCTGTGATGGCTAAGAGGCTTCTTTCCTCCAGTGATTCCTACCCTGACATCTTCCTCACTAGGGTTCCAACTCGCGTGCTTAAAGCTCAATCTGACAACTCAAGATCCACTGCTCTGCTGAAATTCATGCCCAAGGTTGTTACGTCATCCACGACTGCCTCCGACATGCTGACGATGTCTGTACAGAATGCTGACGTTTACACGTTGACCCCCGATGTCATCGGAATGCCACTTCGTCGCTATGCAGAGAAATCTCATTATCCTTCAGCTTTTGATTTTGGAAGTGCACATCCATCAAACTGGCGTCGCTCAGTCATCAAGGCTTCAAACTCTCTCCTGATACCAATGGTGCCGGTCATGTCCACTGCGAAGACCTTATATCTGGACGCCGATTTCTCAACTTCTGACGATAGAACTGGTATCTTTTGGCGTCTTTCTGCCTCCGCGCGTATTCGAGCTCGACAACGTGGTGTAATTGTACTCCCTTCAATGATCAAAACATTCTACGAGAAAGAACGTGGTCTGAAGAGCGCACCAGTTCAACTTCGCAGAGAACACAAAATGGCTGCCAGACTCCTGAGGATTCCTTTTGGACGAGTGCCCTCCGAAACTTCCTTTCGCCGAGACATGGTTCAATGTTGTGATCTGCTCGTTTCCACCTCTGTCCTGAACAAGCTTTTGAGTCCAACCGAGGCTGGTAAATCACCTCCCTTTGACAAATACGTGTTTCATGGTGTGCCAGTTGAGTTCATTAACAGAGTCTGCCCTGACATCGGTACACAAGCTCTCGGCCGAGACACCAATGGATATCTGCAAGAATGGTTGATCATGTTATTCCTGATGTCCGACTATATCACCTCCACCACCAGCCGCCGGCGCCTGACTCTTGTCACCAACTTTGACCCAATGCGAAAGTGGTACGACATCACCTTGCTGAAAATCACCAATACCTACTATCAATGTCAAGAGATGATGACGCCTCCAGCCATCTCTTCTTTTGGTGTGTGCAGTCAGAAAGGCACTTTCAAGTCCACTCTCAGCAGCTGGTTGTCTCAAGTCATCGTGCGCGGCGTCAATCTCTTTCCTGAAGGATCGATTGTGGACTCTGACGATCTTGGCAGCAAACTGGATCCAACATTCGAGAGTGAGTGGGAGACTAACGTCATCGAGAAAATTGGCATGCCTGTCATCATTCGTGGGCTCACGGAAGAAGGTGCTTTCAAGATAACCACTGACACCATGTTTGACACGTATGCACTGTTCAGACAACTATACGATCGGATGATTGTTCCAGTTGCTCGGCATTTCTTTGACTACTCAGTTGCATCCGGCAGGAAGATGATCTTTGCGCATTGCGACAGTGAGTTCCTTGACAACTCCTTCCCTTCTCCGTTCTATCGCACTCACATCACGATCGACAACTATGGCAACATCCTGAACCGTCCAAACCGAGTTGGTGGCGTTCTAAGCCAGTACGTACTTGCTGAGTGCTACCGTCTCATGGCCACGTCCTGCAAATCCAGACCGATTGCCAAGCTGTTGAAGGCTAAGTTGGTGCCCTGGTGGGAGTTTGACAGTCATGTGAAGCGGATGGGAGGCAAACCTGTTCACTACTCACTTGGAGTCAAGATTCAACCTGAGTTGATGAGAGACGCTGGATATTGTGGTCATCTGATCGATCATGCGCGCGTCGAAGTACTTCAAGCGATGTGGGTTCCCGAAGCAGTGGATGAGAGTTTCTTCCATAACCCTCCAAGCATGCCATTGACCATCCATCTGGCGGATTCCAAGTACAACAGGTATGAGCCCATCGGTGAACACAATTTGAACATCCCTGTTCTGATCGACACCTCCACCTCTTACCTTTCTGAGACATATCTTCCAGCTGGAGTCGTGTTCACACCAACAAAAAGATTCACAGTGGAGGGGTGTGACTTTAACTGCTGGAGGGGGAATCCAATCACTTTCAAGGGTACTCTGAGTTGGTGGTCTACAGCTGGTGAGTG-------------------------------------------------------AATGGGTAACTATCAGACAAGTAACAACCAATTTTGGGTAACTGGCGACGGCAATGATTTCAGTGCTGAAGGCGGACTCGATTCTACGAACGCGGCATCACTCGACTTTAAAGCTGGAAAAACGAATCCTGGTGGTCACATGTATGTGATATCCGGTGACAATACGTCAGATGTCGTGAAATGGGACAGTCTAACGCCCTTGTATGGGATAGACGGACAGATGGTTGTTGTGCTGACTGCAGTAGCTATGTCTACTTTTGAGAAGATGGTGAATTTGATTGAAATGTATAGACCATTACTCGAGGCATCACAGCAGATGGCTTGTTACCGTGATTGGAAGAAGGATATTGTCCTGCTTGATGGTTATGTTGGTAGTACTCCTCAATCTGCTGTCACTAACTTTGTCACTGGAGCTAGTGTGATCAATCTGAGAGAACTGAGAAGCCTGGGGAAGATGTATCAAAATATACTCGGTGTCATAGCTAACTATGATCGTGACATTCAAGTTGCCCTGTCCCTGATCCCTCATTCAACTCCAATCGGTAGTCTGAGCGCTGACATGCATTCCATTCTGAGGATGTTTTCCCTCTCCCTCAAGCCAACCAATGTGTGCTACCTCTACCCTGAAGCGGCTCTGCAAGTGATTCGAGCTATTTCACCGACTGTCAGGAATGTTGACACTCAACAAGGTGGATCAATAGTTGAGACTCTCAATCTCTTTGAACCTGTTTTCAATGGCACTGGACCCAATCAACCTCCACTGACTGATCAGAGCGAAGTTCGCGCAATCGCAAGGTCTGATGCATCTCTGGCTCAACTCTCTCTCATCTCCAGCACAGAACCCATTGAAGCAAGAGCCCTCAAAAGTGGTACACCAACGAAAACGTACGACATTCGCCTCGTCGACCCCCTCACCACGCCCTGGGTATCCAAAGCGTATGCATTAGCTGAGAAGACCGCAAGAATCCAATTCACTGACAGTGGCCGCAAAACCTGGTATACTGCTGTTGGCAAAGGAACTCTGGCATTGCATCTGGATGACATCACCAGTATGTCTATTACAATGGATCTGGGTGGGGAGAGCTACTACTACAAGACGCTCGCGAACAACGCAGCTGAAACTGTTGATCCTGAATCTGCCACTGTTGCTTTCATCTTGTTCTCAGCCACGAGGCCCCTGGAGGAGATAACCACTGCGTCGGAGCTGCAGACTGGAAAAATCGTTGCTTTTGAGAAACTCATGGTCGCGAACTCCAGTGTGCAGGGCGCAAAAATCATTGCAAACACTTCCCTGAAGTACAACTTTGATCACAATTCTATCAGCGGCGACAAATCTGAATTGAACCACTACCTGCTGTGTCAACTGCTCTTCAACAATCTCTCTGCATCCACCACCTACACTCAACAAGACGCATGGGCTGGGAAGACGACAATGCAATCTCTGGATTCAGATAAGGTGACAGTCAAAGGGGTTGAGGTTGACAGAGTTATTCCTGCTGGAGCGTTCGGTAACTACACGACTGCTGAGCAGAAGTCCTCACTTCCCAATGACCTGCACAGCGTCATGGCAACTCATCTTGAGAGGGCTGCGAAAGCAATGACAGCAATTGATGATGAAGATCAAGAGGGTGGATCGACAGTCGCCAATGCAATCTTTGGAGCACTGATTTCAAAGGAATCACCTGTCGCCGGACCAATCCCCTGGAAGAACATCAAGTTTGACGAGTTGAGAGTTTTGTCTGACAAGGCCGCCTCAAGTTTCAAAAGGGACCCATCACAAGCTCTGATTTCACATGACCCGGTCCTTGGAGACAGTGCAGTGATGACATCGCTACTTGGTGGTATTGGGAACGCAGTCAAGACAAAGGGACTATCTGCCGCATGCAAGGATACGAAGAGTGCATTGACTGCTGCCCAGTCAGGTAGATCTGTGAGACAGACAATTCTGGACAAGATAGAGAAACTGTTTCCACCAGGCCCACGCCCTGCGAAGAAGATGATTGAGGAAGGACCATCCAAAAAGGAAGCTAGGCGTCTGGGAGACTCACGTCGAGGCCAAAAATAGATGGCTGAATCAATTACTTTTGGAGGACCATCTCGCAAGCTGGACTTGGTTGCATCTGGGAGCAAGCCGATCACAGTCACTGTGACAGTTGGAGATCTGGGCTGCAGTATCTACGGAACCGTTCCTCGTGGTACTGATGAATTTGTTACCTCTGATCGCTATCTTGCGATGTGCCGTCACCTGCTGGTTTTTAAGCCTACACTGAACAATGGGACATTGACTCATTACACCGCTTTCTCTGCTATACGTAGTATGATTTCTCCTCTTGGATTTGGAGTGTTGCGCAATGTTGATGTTGTTGAGAAGCAGTGTGCCATCATTGAAGCTCTTGAAAGACGTGGGATGTTGAATGAAGTCAAGGATGCGGCTGCTGAATTACCTCTTCAATTGGATGTCACTGACACCTCCACACATGTTGACCCTGCGATCATTGACTCACTCCCCCCACTGATTCAAAATGAAGTTGCTGCTGGCCTCACACCTCTTGAGTTGCCTGCCATCACCATGGTTCAAACCGCTCCCCTGATCACCCCTGCTCTTGGCATGGAGAATGATGATTTCAATCTCTCTCGCTACTTCTTTGCCTCCGGTTTCATTGATCAAGCCTCCAGAATTGGCGGTACTGTGAATGATGAATACGTCAAAGGATTCATGCAGGCCCTTCCCCGTTTCAACGACGATGGCTCCATTCGTGTAGATTGTGATGTTCTGACTTGCTTGTGCTCCCGGGATGAAGATTTGTCTGTTTTGACACCTCTGTCTGTCAACACCACTGCTGTTTCTGACATGTTTGAGCTGTCCCATGATCACCAGCCAATGGCCTACCTGCGCACTGTGTATGTGGAAGACTACATTGCCTCACATCTTGAGTCCCTGAAAAACAGAGAGACTGCCACTCCTCTCGTCCTGAAGCTAAGCGCTGTCAACAGTGTCACTCCGAAAGCCCTGATCGCTCTGGTCGAATCCAAAGCTACTGACTCAATCTTCAATCAGGCTGACAAACGCTGGATGATTGGTCTTGATCCCATGTTCTCTGAGTGCTGGCCTGGGGCAATCGCTTTGCTTTCAATGCTTTTTGATCACAAGGTTGACTACTGGTCTGTTAGATGTCGTTTCATCCTTCGCAGCGCTCTGATTGGCATGAGTGATGACGACGCACGCCCTAGGGTTCAGATGATGCGGATGCACTATTCCCTGACCACACCAACCACCTGGTATTCAACGCGTGGCGTCTACTCTGCTGAAGGTCGTTCCAAAATTCACTATGCCAGCGGAGACCGAATGAGATTGGGACTGCGTGTTGGTGAGGTGCGAGATCGTCAAGTAACGATGTTGGAGGACCTTTCCACCGTTCACTCCATGGATGTCGCCAACATGAAGGACCAGGTCATTCAGAAAGACGTGCAGCTG-------AAGGCGCTGACCGAGGCCATGTCCCAGAAGGATTCTCTCATTGACAGTCTGCGAGCGGATGTTG-----------CTGGATTAACTGAGCGTGCAGTCTTAGTTCAAGCTGAGCATCTCACTACGATTGCTGACATGGAAGTGAGGAGAGTCCAGTCTGAG---GATAAGGCCAGGATTGGCATTGACGCAGCGAATCG-CCGAGCCGGAGAAGCCATTGAGAGTACCCATCTCTTGACTGAGGAGTTCTCCAAATGTCTCAGCTCTGA----------------CTTC--CTGATGGTGAAACCACTTCCTGAGCACAACCAATG-TCCTGTGCCGCTGCTGGAGTCTGTTTGGCCTGCATTGTGTCAACGTTACATTCAAAACATGCAACTGGTTGATGAAATCTGGACCAACAAGCTTGCTGATGCGACTGACACCATCGCCACTGAAATGGCTGAGGAGACGATGAGGATCATT-GCTGAAAGAGACTGCCAAGCTATGGTCATGCCAGTGGTCGAA-----GCACCAAAACC----------TCAAAGGAAACCTCGCATC--TACGAGCCTTCTGACGACGACCTTGAACGCACGAGCGTGTCAAGCACCAGCAGCGAGAAGAAGAAGCGAGTCATCTGGAGTCGTTCTGCCACTAGAGTTCCCCGCACTGATGTAGACTTTTCTGCAATCACTGCCGCAAGACGTGATGAACATTTCGAACTGGGGATGCCTAGAGAAGGAAGATATCCTGTCCACAGTGGGATTCCTGGCAGTGTGCGCGCAACCATGACTCGGGGCCTGGCAATCGACAGCATGAGTGAGTTTCCAAAAATCATCGACTTTGGTGGCTCAGATGACTGGGACGTGGGCGTGAATAATGTGCTGCGTGGCTATGGCGAACCATAGGACGGCGACAACTACTGACTTTTCTGATTTTATAGAATCAACTTTACACGGGAATATTATCTTCTATGACGACCAACATAACACTTCAAGCGAGTGGATCTCTGGTACCAGTAAGTTTGTTAGGGTCGGTTCCCTTCGAATATGTGTTGAATGCGGGCATCGGGTTGGTCTGTCTCATAACGCTAAGCCTACTATGGTCACTCATCAATGCGATGGCGAAACGTTGTGGGATCATTCTGCACCCGGAGATTGGACATGGAGTGAATGGAGCTATTTCGTCACTAGCTGCGCGAATGCCCTTTCTGCAAACGCAGACGCTTACCTCAGAATCCTCACTGACAAATGGACAGAAGACAACAGTCGCGGTTCAAACGACAGACCAGACAGACGCGGAATCATTGAAGCTAAGCGACGCCTTAGAGACGATATGCGTGGCATAATGAAGAAGAAAGCCTCTGGAGACCTTGGCTTGACTGGTTGGCTGATCCTGGACCCTGACGAGTTGAAATCTTTTCCTGACTATTCAACGGAGATGACACAGCTGCAGGAGGACATGGAGGAGCTGAACCCAGTGGAGCAGAAGACTGGAAATGGTGGAAAAGTGCACGTGGCGGCCGCAAATCAGTTCCCACACAAGATCATTCTGCGTCCTGCGTATGGCACCGTTCCCATCGTGATGTACCTGGATACACGTGAAGATCACAACGCTTACCTTTGCCTTTCATTGAAAACAAAAGCGCACATGGTAAACATGATACGAAGGATGTGCTATTCAGGCATGCCAGCCAACATCATCAAAATGACGCAAGGAATGGCGCTCTCTGGA----ATGGAGGAGATGACTTTTCGTTCAGGTCAC----AGACTTTTCGGTCACATGCACTCTGGTCACACAATCCCTGTTAAAGGAACTTCATCATTGACATTGACATCTGGTAAATGCTCACATACGTGTCAGAATTTGCTCAAATGGTCATCGGCGTGAATGGCTAGAGCAATTTTCTCGGGTATTTCTGCCTTTTTCGCGAACGCACCTTACGTTCAAGATGGCGACACAATTAAGCATGCATTCCTTTCTGGCGACTCACTCTTTTTCCAAGGGACCAACACACTGTACCCCACACTTTCCACAAGTTATCAAGGAGATACTGACCTCCCAACCCCATTTACTGTTATGTATCAGACTGCTATGGTCCGGTCTGCGTTATTTCAGGTACCACTCTTCGGCGGGCTTTGGAACGCAAGAAGCTATCGGGATTTAGTGTTCACTTCTCAGGCTATGCTAAATGTCAAGACTAACACCTCTGTCACCTGCCCTCCTCCTGTCATACCGCGACCTGCGTATGTCTACAACGTGATGAATAATCAAAGATTCGCGCAGAGTGCTACAGCTAGGAACAAAGTCTATGTCGATTTTTCAATCACCACATTGTTCCAAATGGATATCAATGGCTTCGCTCTTCCTCTCTTGTTCAATCCTGATGACAATGGTATAGATGTGACCCTTGCATTGACTAGTCTTGTGGGACAATCTTGGAGTACTATCGTCGGTGCACGATATGAAAGTGCTGGAAATGCGGCAATGGATATAGACAACCCAATACATCGCACGAACAGAGCACTCATGCTCCTATACCTGGGTAGCGCATGCGGATACTTTAATCCAACGATGACATGGAATGGCTTCTATTTTCGTCAAGCTGGGAAACCAGGATCCTGGGGCGCTGATTTGGACCCAATTTTAGTTCGCGGTGACTCTGCTCTCATCAATCGAGCCACATTCGTTCGTTTGAATCGTTGGGTTGTCTTCAAAGACTTTCTCTGGCAGATGTCTCGTGGAACATTGCATGCTCTGGTCCTCGGAGGGATGATCTGCGCTGTTGAGCAACCTTTGAGAGGTCTGAGCGTGATTTCAGTTTTGGCAAATACTGTTTGCGCACCTTGGACTGGTGTTAATGGACGCGCGGGGGATGAGGTAACTACCATTGGCCTGAAGTACGTTGCGATCGAGAATCTGATTCGGTCTGGTAGTTACACCGTTGCTGAAGGTGTGGTCGCTGATGCCCAAATTGCCGCTTGGGGGGTCCGCAACACAGACCATATGGATAGAGTTCGTGCTGCTGATGACGCTAACGTATTAGCCGGAGTCAACATCAGACGCGTCAAGCCCTGGGATAATGGTGGTGGATTCCAAAGATTGGCTGCTGTGAGAGCGTTAGTGAACCTAATGGCGGCAAATACACGGTAACATGTCGAACTTTGATCTTGGACGTCAGGCTAATAAGCCAAAAACTGAATATCACTTGAATGCATTACCTTACTTGAAATGTGGAATAAAAAACAGCGAATCTGTTGGTTCTGTAATCATCAACTTTCCTGCTCGTTTCGACACCGCAAAGAGCGTTAGCCCCTTATCTGCAATGACTAATGATGGCTTCCTCAAGTTCAAGGACCCTTCTGACTCCCTTGCCTCTCGTGACCGTCCTGCGTTCAATGACTATGTGCGTGCACTTCAACCATCGCCTGAGCATCCTCACCATTTCCAAGCACTTGACCCTGCCTTCACTGATGAAATCTTGAAAACTTGTGATCCTACTTTCAACTGGACATCCATCAAAAGTGGTGACAAATACTATCTTCCTGCTATCAGTCAAGCTCTAGTGTATCGTGCCTCTGGCTTTCGTTTCAACTCTGAGAAGCACCTGGAACAAACTGGTTCATTATTGCCCATAGCTCTCGGTATCAGCAAAGCAACATGCGCCCTCCCTGTCCTTGTGGACTCTGGTACAGTGGTCTGTCCTGAAGAGAATGTTTCTGCCTTGTTTTCAAAAGACAAACTCTCCTCCCTGGACATCCAGTTTGGATACCCAAAACCAAAGAATGGCAATGACTCCACTGCGTACACAAAATCCATCAATGGGTACCAGATTGGTGCGTATGGTTTGAAGCTTCCTGGAGGTCATTTCCTCAAGCTGATTCACATCCTCAACTGCATGTGCCTGAAAGCAGACCTGGATCTCCTGTCTCAAGTGCCCTCCCTGGCAGATTCCCTCAATCGTGGAATGAGATGTGGCTATGCCCTGCTTCAATATGTTTCCCAGTTCGCCACTGTGGACAGAGAATTGCTCCTGATGTCTTTCCTCCTGAAAGAGGCTAACGATCCCACCTTCCATGAAGTTGCTGCAATGTGGAAATCCGTTCGTGATGGTACCGCTCAAATGGACGACGTGCGTTTTGACCTGCAACCTTTTGGCATCATGGCTTCAACTGCATCGCTCAGGGATGGGGTTCGCATCATGGCCATGTTTTGTTAGATGCATAGATTTACCCAAGAAGACCATGTTATTATTAACTCAAGACTTGATGCCATTGAAGAGGACAACAAGCGGAACTTCGCTTCATTGAAACAATCAATCCACAACAACTACGGATTGCTTCGCAGCCTGCTTGGAGGTCAAGGACGCTTGAACGGGAAAATTGGAGATCTGGAGAAGGACGTCAATCTGATACATCTGAGAGTGGTTTCCCTGGAACATGCGCTTGATGATCTTCGCGCTGATTTTGACGCTTTTACTCCAACTGTTGGTCCTGAGATTGACGACAAACTGGCTCCGCTCCAGAAACAGCTTAAGGTGCTGAATGACCAGCTCACAATCATGAACTCTGAGGTTGCTGTGTTGGGGAAAGGGATATTCGGAGACTATCAACTGACTGACCTGCTTGGACACACTGTTGGTGGAGTTGCGGCTGTGACGACAAATTCACTCACAAG--CGCCTTCCGCTTGA---------GCGACCGACTGCCTGCGACTACTGTTGGAGATTTCAGTCTATCCACTGGAGTAGGATATACCTTTGTTGGGACGGCACCAAGGCCAATCCTTCAAGTTGAAGATTTCATGCGGGGCACCTGCAGGATGAATCTCACTGACACTGCGCTGATGTATGGTGGTAGCCACATTCCACTCCTGCAACAGTCACTGCTTCAACTGGAGACAACAGTTCCTCCTGGCCCGACAGATTGGAAGAAGCT----GCCTCAAATGGTGAAAGGCGTGCTCTGGATGAGTCTGGTGGATTATGAAGGCGCCAATGTAGTTCCTGTGGTGGTGATGAGGAAGGTTAATGCTACGGTGACGACTGTCATTCTCCCGGACATGGTTGGCAAGCAAAAGCTGAATTTCCTCGTTTCCCTGGACGACAAGATCAACGTTCATGAATCCTGGAATGGAGTGATCATTCATGGTGGAGACTTCGTGATCATCATCTAG
>mDa115
CGCTTGTCAACCAACTACCTGAA----GAC--TTGAAAAACCTGAGTGTGGCACTAAGTGGCACTATCGAATTAACTGCTGATATCTGGACTAACGCGAGTAAAA--------------------CTTTTAGGACTACGCAAAGACA----TGAAGTATATGATATAATTA------ATAAAATT--GAATTTATTGATT-------------CTTTCTTGGTTCCGTCATCTC-----TATTTCAAC--------CACCTCCACACAAAA-GATATTGGGATGTCGACGTTCGCCAACGAGTTGTGCGTGTGCC-TAAGTGTGCAGTTCCTGATGATGTCTACCTCCCT-CACGCTA-------ATCTCACTGACGTGCTGGAAATCAATACAG---AATCTATTCACAAGTATGGTCAACTGC-----GGAAAGAG------ATTCAAGCTGCGGCTAAAAGATTGGATCCAACTG--CAAGGATCGCAGAGACCTTT---TACAATCTTTCAGTTTAT-CAAGCAAACCAAATCAAATTTCCCCTCGAGAGATTTCTCTTGTGTTTAGTAG---TTAGTTACGCCCATGAACTGTCTCCCTCACCTCTCCTCAT-TGATGAACAGAATGTTAACTTCTTAACCATAGAAGCCAATCCAGCACTTTCTGCAT--TGAAAACCATCATGCTACACTTCATGGAGTACGGGAAATACAA-------GCCACCATTCT---------TGAAGACT-----------------TCACGTGACATCGTTTTTGCCC----TCTATGATGACAAAAGACC-TCTTTCAAGTCAAATAGCTCCATTGATGATTG---------------ACCTGGTTAACTATGCGATAGT--TATCTAT----TCCTGCAACATTTCCCGCCTTATCAGCGTTCCAACGGTACGTATGATGCTTAAAGCAGCTGGGACTACTTCTTACAACCATACTCAAC---TAAAGCTGAAGAAGATCATACCCGCCGCTTCACTACTGTCTGTTTATCATGGTGAGACTGTTG-GTCGTGTGCCCATAGTCGTTTGGGAGGAACCTAGAGAGGAATATCGTTTCAGATTGGATGGTGC--GCGTGATCTCCCTCGAGGATGGAAGAACGAACTTCAGGGTGCGAAGAAGGCGATTGAGGATGCTTCTGACTTAGCTAGTAGTTA--TGGTATGACTGCTGAATTTGAGGAACTTCGCTCTCAGTACTCAAAGATATCAGTTCACAATGGTGTTGGCATGAAGATGATCAGAGATGCATTGGCTGGTGTTTCATCGGTATTCATAACTCGCACTCCCACAGATACAGTTCTTCAAGAGTATGTCCATGCTCCAGTCATTGAGC--------GCCCAATTCCCCCACAAGATTG---GACCGATCCCGT-TGGTGTGGTAAAATACCTGAAGAATGATACC--------CAGCATTACGTGGCTCG-AAACTTGTATGCTACCTGG--CGAGAAGCTGCTGTCCAAGTTGC----CAACAATCCTGACA--ATTGGGACCCAA-------ACACTCAGGCCATTCT----------------GCGT--TCACAATACGTAACACCTCGCGGCGGATCAGGAAGTAGTGTTAAGAAGGTACTCACTGATAAAGGTGTCATATTAAAAAACTTCTCGA------AATCTGGCGCTAAGAGCTCAACAAAAATTGTCCAAGCCGCTCAACTGGCA----------AGTATACCTTTCACG----CAATACCAAGACACCATCATGGCTCCCGTCTCTCATGGA----GTGAGAATTCAAGTTCAG--CGTCGTAGTCGGACGATTATGCCATTCAGCGTTCCACAGCAGCAGGTCTCCGCT-CCTCACACTCT-----TTGCGGCAACTACATCAACAAGTT-CTTGAATAAGAGCA----CAACTTCAGGTTCCAACGTCACTGAAAAGGTCATTCCA--CTTGGTATCTT------------CGCTTCATCTCCACCTACTCGTGCTGTCAACATTGACATTAAAGCTTGTGATTCTTCGATCACTTGGG----GATTCTTCTTGTCTGTCATCTGCGGTGCTATGCATGAA-----------GGTATGGATGGA--------ATCAATGTTGGGACGCCTTTTCTTGGAGTACCTGCCACCTTGGTTGAAGACGGTCTTGATTTGGGTATTGTCGGCACACGGAGCATCTCTGGTATGCAGAACATGGTTCAGAA-GTTGTCTCAACTGTATGAGCGGGGGTTTGAGTACGAAGTTAAAGATGCTTTCTCTCCTGGGAACGCCTT-----TACCCATCACACTACTACATTTCCCTCCGGCTCTACTG--CTACTTCCACGGAACATACAGCGAACAATAGTACCATGATGAA---------AACGTTCCTGATGCACTGGTTACCTAATCAC----ACGAAGGATCT---TGAATTGATTGATTTTGT--------------------------GAAGAAGCTTGATGTCAATCGTAACTACGTTTGCCAAGGAGATGATGGTATCATGATACTACC-CACTAATGATGGTCGTCCGATCAGTTCTCATCATGT-TGAATCAATGTTGGAATTGCTCAGTGTGTTCGGTAAAGAAAGTGGATGGGTTTTTG---ACATTGAGTTTAACGGATCCG--CTGAGTAT--TTGAAACTGTTGTTTTTGAACGGATGCAGGATACCCAAT----GTCGGTCGTCACCCTGTCGTTGGAAAGGAGCGGGCTAGTCGTGATCAAGATGTGATTT---------GGCCTGGTGGC------------ATTGACGC--------------TTTCATTGGCATGTACAACAATGGA-GTTGAGG-------ATCAATTTCACT----GGCGTAGATGGTTGAAGTTCTCATGGTCGATGGCTTGTTT-CCTTTCTTCCAAG-GCAGTCTTCATCAAGGGAAAATCTGACGTGATTCAGTATCCATCCTGGTCTTTCGTGTACCTTGGGCTCCCGCCAATACGCATTTTCGACTCTCCACCTTGGATCTTCTCTCCATACACTCCTGGCGGCGATTTAGGGATGTATTCCATCATGGTCACAG--GTAAGAAGTACATCGTTGATCGCATGCAATCAAGTGGTTATCAGAAAGACAACACTGACTTGTCCAATGAATCTACCTTCTTCCGG--------GGATATGACTACGTCAAATTCATGAATGATTGCGGAGTTCTGCCTGGGTACTACATGTCACAAATACCTCGTTCACCTGATAAGACGAAGAGAAAGGTCATTGGTCCTGAGTCACGCGACTTGATTGATAGTCTTCGTAACTACTTGTTCTCAGATCAGAAGCTCACAATCAGAGTCAAC-TATGGACATCGC-ATCGTTACGGATTATCCAGGCCGCTTGCCACGCAAACTACCATCTCTTGACGACGTCCCCCAAAGGTGGTTTGATACCGCGGTTGAAGCTGACATGGCGAGCACG-TATGAGATCGAAGCGAT-GGATGTTCACCTTCT-----------TCGTGGCCAGTTCTCTAGGTAT--------------------------CAATCCTTTT-----CCAAAGTGTTGGAA-GCCTACCTGTCCGTAGATTGGGAATTG-ACTG--ACCTTAACATACCAGCAGGCCTTTCATTGGATGTTCCACTAGTTGCCGGCTGCGACCCTACTAATGGTGAACCATACTACAAAATGATGGGTCTTGGACCAATGA-TGGAATCCATTCAAAC--------CTACT-----TCCACGGCACAGTGTTCATGAGTAGA----GCTGTCT--CTGGTC-TCGATGT-TGAGTCGATCGATGTTGCTCTCTTGAAGATGAAAGCCCTGAAAGTCCCAACTGAGGTTATCACTGGATTCTTAATGACTTGCGGTCTATCAAAACCTAAGGCATCCACGGTCGCCACAAAAATAAACTTTC----AAGACATGAAAACGGTCCAAGTCGCAAAACTCACTGGATTGAATGTTTCGGACAAATGGATGAGCATGAATTTTGATCGTTTGCTGCACTCCTACGTGGACGTTAAGACCTATGTTTCTGACAGTAG---CAATCAGATACGTTTACCTGGCGGAGCTGGATGGTTGAGAGGAGTGATCAGATTTCTTGGAGCTGGTGTCGTGATGACTAGGGTTGGACCTCCTCAGCCGGTGAGAATCTCAGTCATTTATGGCGGCGGTGCGCGATTGCATAGTAAATTACGCTTTATGGGCTACGCATAACACGACTTAAGAACTTACCACTACTTGAACGCGACACTGAAGAATATACTTATAAAGAAATAATAACATTTTTAACAACTGATGTTGTGAAAAGACTTCGTCAATTCCAAAATGGAGATCGCGAATGTTACGCAGTTCAGCTCCTCTTTCCTCTTACAGGATGGTGTCCTTCAGTTGATGTGGTTGATGGTACTAGTTACAACACACTCGGGAAGTTAATTAACTTAATACAGACTAGTTGCGGATTGCTCGCCCGTCAACTTAATGTCAGGTATCCTTTGGTTGGTGCAGCTAATGCTATAGTTAATTCACTTGTCATCACACAACTAGTTGATTGCGCAATTCGTCATGAATCTACTGCTGCCTTGATTGAACACCTTTTTGATGATAATGGTCAGATTTCATCGTTAACTGTTCACGCTACAACTTGGGATGAAGTCAAGTTAAGTAAAAACATGACTGTGCGTCGACGTGTTGTTGAGTGCGTTGCTGGGTTGAAGTATTGGCTGTTTCGTAATGTTAAAGGAGCTAAGAGCTTTGAGACATGGGGTAAGGACTATCCTGGTTATGCCAACGTTCACTTCTTCGATGATTCTGCTGGAAAACAAGCTGCAATACGTCATATTGGGAACGACGTGCACATATTCCAACATTTTGACAATCCAACTTACGCTCCACACTTGTATGTGCCCTTGGAAGGAAACTATTCACGCGACATGTATACTGATAGTTTCTCCACTCTCGTGCAGATGGAATGTGTCGTCGATCAGGCGCGTGCTAACTCTAACAGTGGATTGAAGATGGTCTCTCGAAGATTCATTGAGGTGATGAAATGCATACAACGACCAATGGGAGAGACTGGCGTATCTATACTCTCAAAATTGGATGAGATTGGAACTGTGTTGGCTAATGGTGGACAGTTCGAGCTTGCTACTTTAGATCTAAGTCGTCGTGAGGTGATACATTCCATGATTGATACGATCTCAGACACGCCAAATTCCTCACGTGCAATTCCTTTTGACGCCACCAGGCTAGTCATTTTCCTTGACACAGCTTACACTGGACCTATGCCTTCTACTGACTTTAATGTTTCAACATATGAGTTTGGTTTTTCTTTGATTGGTTCAGTTTCTGGCAAAGCTTTCTCACGCCCCATACGTTACTCTCCAAACTACAAAGATGACCTGGGTGAC--TTGCACGATGTTAGGGAACTCCTCAGAACATTTGTGAAACGAAAAGATGACGTCACGATAAGCAACATCTGGGACGGGTTGCCTTTAGTTGACTTTGCTAAGTTTGGGAACGCTGCAGCCACACCGGTTGATCCACGCTTGAGAAAGGAATTTCCCAACGACTACTTTGATCGGGAGCAATCTATCAACCGTATGTTGTTTCGTGGTTATAGAAAAACCATTGATCGCTCATGGGCAAAAGATCAGGCTGTTTTGGAGACTATCTTTTCCATTGCTGGTAACTGGCTTACTGCTAATAAGTCTTATACTGCTGCGTACTTTGGAGCTAGTGGCATACATCCCAATGATGACCAACCTCTCGTTATCGATCCCTGGTCGAAAGGCACAATTTTTGGTGTTCCAGCCCCATCATCTAAGGTTTCCCAGTATGGATATGACGTTTCCAATGGAGTGATTACTGATCTGACTCGACCCTCACCATCTGGCACTTTTTCATTCATCTATTGCGACGTCGATCAGGTTCAAGATGCTGGTGATGATCTTGGAGTGTGCTACCAGATAGTTCGCAGTCTTTTCGACACCATCAATGACGCTCTGACTACTGGAGGTTCCTTTGTGATGAAGATCAACTTTCCCACTAGACAAATCATGGACTATTTGGTTGAGGTTGTCGCTCCCAAGTTCACTGATGGTGTTCTGATTAAGCCAGTTGTGAGTAACAACTTAGAGTTGTTTGTTGGATTTTTCTGTAAGGTCGACAATCGTGGATGTCATTGGAATTCTGACTGTTCCAGGTTCATGTTCAGACTGCACAATCGCTACAATCATCTTGATCACGCTTGTGACTACATTCCAATTATTGGCAACGCCAGAGAACATCCACGTGCCATCTCTCGTCAGGAGTTTGCCATCAGAAATCCAACTAGCTCTAGTGACACTTTGAGCCAAGAGATTGAACTGAGTCTCGGTCTGTTTTCTCAACAGTGTGCGGCTAACACCATCACCATCTCACGTAATCTGTTACATGGCATGACGGAAATACTTGTCAGTGGTGTTGTGACCGCATCATCCCTTAATCGTTGTGAAAGACTTGATTACAGTCCTACCATTGACTCGACCACCATTCTACATCAACATCGCGAAATCGCTACTGCCTCACCACAACTGTTCCAGTTCGAAGCATCTGAATGGACTCTCCTTGCTATGGGATACAATGAGTTGGCCGCTCGGTTTGTCAATGGAAGTGCGAAATCTCTGGTTGATGTTGGTAGTGGTCCTGAAGGGAGGAGCATTAACTACGTTGATTCTGATATCAAAGTTACACTCTTTGATCAAAGGACACCCCACATCAATGTTGATTGGTTCGCCAATGTGGAATACATTCAGGGAGATTATCTTCAGCGTAGAGATTGGCGTGGTTGCACCTTTGATACTGCCATATGCATTTTCTCCTTTGGTGCCGCCACTGCTGGATCTCCAACGGGTATGATTGAATACTTAACCGAACTTCTTGAGATCTTGAAAGACGCCGGTTGTACTCGAATCATCATTCAGCTGAATTGCCCTCTAATGACCAAGCCCACTGGTGTTGTGAGTAAGCTGGAAATCGACGTGATCAATGACGATTATTACTTCATCAAGCAAGGAAGAGTTGAGCCCTACGCTAGCCCACAGGATATATTGGGAGCTATCACGCAAGCTTTGCCTCAATCTACCGTTCAGATCAAGACACTGGATGACGAATTGTCCTGGTTCCCGCGCATCATTTCAGAAGGTTTCAGAGTGACCACAGAAGCAATGAGAGACGCTATCACACTTTCCAAGTTGCTACCTCTCTTCCTGATCGAGACTTCAAAAACTCTCTTCCGGCCTGCGAAATACATTGGTCTAGTTGATGAAGTGATCACCGCAACTTGGACTGTTACTGATCCATTCGTTGACGTCTCTGTCTACCTGGAAGACACCTCTGTTGGATTCTTCAATACGATAGATAATGAAATCATTGGAGTTGAAGTTAAAGCCGTGTTCGATGGACGAGGAACGTATCGAGGCACTTTCTCGACTGACAAAGCTGGAGTGGTCACGTTTGAGCAGACAGAGAAAGATGGCACATCTACCATACTTGGATCTTTCCTATGTGTGACCGGCCCAAACGCTGTTGCAATCACCTGGCCTGCAAACGAAGTCGTTGGAGATAACCCAAATGTCGCCTCTCTCACCAATAACACTGGATACGAACTGATAGTGGCGTATGAATATGACGGGACATGGATTGGAGTGAACGCTTACAAGGCTAATGTTTACGAGGACGCCGCTGGAGATGACAAGATGGAGTACTATCACGTGGTTGGCGAGGAGAAACTGGCTTGGGCATTAGTAGATCATCATTATGGTTCTCCTGGCGCTCGTGTAGTGATACCTTTCGTTTGGCCTGACGTTACTGCCTTGCCTGGTGATGTATTAGTGGCTCCGCCTTACGCCGGTGACTGGTTGGTGAACGTTGATGGGAATTTAACGGCTGAACTACACGTCGATGAGCCTGATGAGATACCAGCACTCTGGACTTTAATGACACGCTCAGTGGCTAACAATGGCAGTTCACTTTCATACATTGGCCAAGCTGGTATCTACACGTATGGAGCGACTTAAGAGGAAAGATAAGTACAAAAATACTAATACTAAAGAAAATACACAAGAACTGACTGTTGACGAATCTGC-TGTATCTTCCAATAATCCTACCGGAAAAACTACAGACAATGG---CGGCGTCGGTAAAAATCGGGGATCGTTACCAGCTATTTCGGCATCGGATAGTGACAGTAGTGAAGAAGAAGCAATTGTTGAGGTACAGAGAATCAAGAAGTCAAAAGCTCAGAAGAAGAGCACTAAATTGGCTACAACAACTCAA----AATGACTCTAACGAGAGTAATATCGTAACTCAACCTGGCATGGGAATGTCTGCAAA-------TGTGAGTACCATCAACGTGTTGCCACCTACAGTGACTATGCCTTTGCAGACTACTCAATCATCTCCTGGCCCTGCAGTTGATCAATCTGGTGAGACGAAGTTGGGAAGATCGTCTAACGTTAGTGGAAAAGAGGCTGCTATGCAAGCTCCGGCTG------TCGACCGCTCTG---AGATTACTGACAACCCTAGGTACGATCCTACCACGTCTACAGGC--ACTACATC--CTGCCCACTT------TGCTTCATGACCTTA------AGTTCTGTTCCTGATCTG-CTACTTCACATTTCTATGCGTCATGCACCCATTGACAGCTTTTCCACGACTG-------CACCACAGATTCAGGATGCTGAGAGACAGTTCATTACAATT--TGGAGTGCACATAACGCTGCAGCTTTGTCCTCACTTTCCACTGGTCTGACGACTAGTTCAAGTTTCTTGTCTAAGGTGCCTC-CGCGTT----TATTCGTATTCGATGATGGAATATGCTCATCTTTTAGGTTTATGACGGCTGTTGAGG------CTCGCTATCTGCCTGAAGTACGTGGCTACGCCTGGTATGATGAGATCTATGACATCATTCTGCCTTTTCCAGCTTCAGCTGTGGTTCGTATCGTACTTGACACGGATTGGGCTATGGTTAGTGATGAAACGTTACC------------TATTAAACTAACCACTCTTTTACCTACTCTTTCAAAT-GTAGGCTTGTTG--CGTCAAGTTCTCACTGTTCTTTCTGACAACAGTA------AATACAATCCTGTTTGGGCTCGCGCCAACGTAATC-------GTGATG----------------GGTGTGAA-------ATTTA------TACTTGCCAATCTTGTCATCAACAGATCTAGTTCTTGGGCTCAAGACTCTACTCCCTCGGT-TTCTGGCAGACTACTACGCACAGTCCCTGGTA-------AACCAGA---ATATTGGCCATTGAT------GTATCCACGA--AGGACGCTTAACGCTAATGT-CAGCAAGA----TTTCACGTT----TCGTTGAGCAAACACAGGCTGAACGCACTGGCAGAGTTGATCGAGCAATGCTTTATCAAGGAGAGAAAGTCATCTATACTGACGTTGCTGAGACCT-GCGATACGTTGACCGTGCGTTTGCGTGACATGTGGACTGGGAA---GATTTTCAAAATGCATTACACACATTCTGACATCGCTCTGGCTCTATCTGAGTGCGCTCGTGTGGTCTCCTTCTCAGCTGTGATGGCGTTATCCCCACGCACAATACTTCCTTGTCGTGCGACGACTGATGA-AAGAAAG------CTGGCACAAGT------TTTGAACATCGCTCGCCTCGGTGATCTCAGACTACGAATTGAGC--CTATTATCCAATCCGCT--GCTGACACTTTAAGATCAGT-TACCATGCTGGAGATCAACCCCAAG-----ATTTTGACTGCTGTCTTGAACAGAATATGTGAAAA-TCAAACTC--------AATCAG-TGACTGTGACTGGGACAATTCTTCGTCTGCTGAGCTCTGCTACCACAGATTCTTCTGCCTTCTGGACCTGCATC-GCAAGTTGGTTGTACAATGGGATAGTTACCACCACT--CTTCGTCAACAAGATTACCCTAACCCCACTGCCTCCATCACGGATTACACTGCAC-TCTGGTCTGCCCTGATTGTTAGTCTTGT--TTCTCCACTCACCAATGACCCAAATGCTCCTGTCAAG-ATCTTCATGACTATG-GCGAATCTTTTCAACGGATATGAACGAATTCCGATGAACAATGCCAGTATGAC---ACAAGGAACACCT---CCCTGGGCATTCAACAATCCTAAC----AAATGGCCGGCCT-----GCTTCATCCAACCTCGCAACATTAACCAGAACATTGCGCCATTCATGAGAGCCTGGGCT---GACTTGATCCACCGCTACTGGCCACAACCTGGTGTCGTCAACTATGGATCACCTCACCACCTTGGTGCTACTGAACTGCTAGTTGAGGATGGACAGATCGTCACCCCGTTACCAGTTCAACCTCAACAGTTTGAGTACGCTGCACTTGATCGTGACA--ATGAGA---------------TGTCTACCTGGATCAACCAAG--TTTGCAATTTCTTCATCCGCTGCATCAACGGAACGGATCTTCGTACCGCTTCTAACCAAGCTACTCAGCAAGCTT-TGATTTC----TGCCATCTCACAATTGAAGACCTCCCCATC----CCTCA-CATATGGATATA----------TGTC-CAG-GTATTTACCATATGAGTTGGCGATGATTTCACCCACGCTGGCGTTACC---TCCATTCCAAATACCATTCCAGCGTTTGAATGTGAAC-GACATCGTTTACCAAATTGGAGTCCGTCGTCA------TGTGGTGAGGGATCAGGTTGAACCTGCACTTGACACAAGTTCCACATTAGAGACCATTGGCCAACTGATTGAGATCGATGCTCAGGCCCTGCTCGTTTCGCTCCTTTCTGGTACCATGAATGCTAAGGTCCTGCCATCCG-TCCACTACGCAGAGAAAATCACTCCTCTTTACATGGATGACGACTTTTTCGCCCCTCATCAAAG--AGCCGTCGTCGTTAGTGAAGCATACTCCCT--AGTACGCACCATCATC--TCACAGATTTCAGACACGCGTGGAC-CGCA-ACTCAATCCTCTGGCTTGGATCCCAGCTCCGAACGCATC------------------ATCTCCTGTCTCAGCC--------GAAGTAGCCAGACTCGTCAATGACATG--ATCAAGGAAGCTTTTGACATGCCTGGTGAACTGCTTGAAG---------GATTGATCGGATATGGTGACCCTA-------GATACACTCAAGTCGAGATTGTTGCACAGAGGTGTCGCGCGGCTCCACTTCGGTTCGA---ACCACTGATTCCTC----------------------------CGTCTGTTCTGGCTCAAGAG--------------CTTCA-----ACTTGTT----------GAGAACGTGATCACTGCTGA--------ACCTAATCTGTTTGGATT-----GGCTACTGG------AGACTTATATCTC-----------------GAGCGCATTGACACTTCAGCCG--GGTTCTCTGGTCTCAACGTTATCGGCTGGGAGCAATGGGATGCTAACACTCCAGGAGTCATTGTCGCCGGTAGCTCTCTACTCATCTGCAGCGGATTCAACGGAGTAGACCCAATGATCATGGACGCTGATGGGGTGGAACGGCCGATTACCGGTAGATGGGTTGTCACACTGGAAGCTTGGCGTAGCAGCGTG---GTCACCG-----TCCAGAAGTTACTG---------TTACCAA----GGATCAGAGCAGGAAA-GTTGGCTGTAAGGATACTGGTTGGTATTTTTCCATACACCATTAACTACTATGAACCCGCTGT-TGGTATTGACGAGTGGAAGCTGTTGTCCGACTGGGCGTCCATGTGTGAACCTACAGGAATACC-----GGCCATACCTTTCACTGCTCCAGTTCCATCTGATGTGTCTGTTG---TCACTGCTGCGTGCG-------------TGAGGTATCTGAGGTGCTCCAC---CTTCAACG---AAGGCTCATTGATGGCTACTAACGCAGGA-TCACCTCGCACCGTGTTT-GGGCAATCAGTAGAGTTTGA-----------------CATCGGCAGATGGATGC--AGCTATGTGATTTGAACACTGGAGTCGACGAGATACAGCTACCCAACATGATTGAATTCT-----------ATCAAATCTTCAGACGCTA----CAACATCACTCAAACGGAACTGACTCAAGTTGTGA----------CATTGACTGGGACTTTGACTCATCCTGTACTCAACTAAGTGGCTCGGCGGAACAGGAATGCCTATCATAAACCTGCCAATTGAACCTACTGACCAGAGTATTACCGAATTTAAGACGCAAGCGCAGACCGTGTTTTCAGGATGCATGGAGAATACTGATGTCACATTTGTTGACTACCTCAAGAGGGACGTTAAAATATTCATCGTTGACAACCGTTTTCTGCTGCCGCAGATCGCGAAGATGATTGATTCGTCGGATCTTGATGAGATTGCCAGCCAAGTGCTAAACTTACCATTACTTAGCGAAGCGTGCTTCATTCTACTTCCTCCCCTTTCTGTGATGGCTAAGAGGCTTCTTTCCTCCAGTGATTCCTACCCTGACATCTTCCTCACTAGGGTTCCAACTCGCGTGCTTAAAGCTCAATCTGACAACTCAAGATCCACTGCTCTGCTGAAATTCATGCCCAAGGTTGTTACGTCATCCACGACTGCCTCCGACATGCTGACGATGTCTGTACAGAATGCTGACGTTTACACGTTGACCCCCGATGTCATCGGAATGCCACTTCGTCGCTATGCAGAGAAATCTCATTATCCTTCAGCTTTTGATTTTGGCAGTGCACATCCATCAAACTGGCGTCGCTCAGTCATCAAGGCTTCAAACTCTCTCCTGATACCAATGGTGCCGGTCATGTCCACTGCGAAGACCTTATATCTGGACGCCGATTTCTCAACTTCTGACGATAGAACTGGCATCTTTTGGCGTCTTTCTGCCTCCGCGCGTATTCGAGCTCGACAACGTGGTGTAATTGTACTCCCTTCAATGATCAAAACATTCTACGAGAAAGAACGTGGTCTGAAGAGCGCACCAGTTCAACTTCGCAGAGAACACAAAATGGCTGCCAGACTCCTGAGGATTCCTTTTGGACGAGTGCCCTCCGAAACTTCCTTTCGCCGAGACATGGTTCAATGTTGTGATCTGCTCGTTTCCACCTCTGTCCTGAACAAGCTTTTGAGTCCAACCGAGGCTGGTAAATCACCTCCCTTTGACAAATACGTGTTTCATGGTGTGCCAGTTGAGTTCATTAACAGAGTCTGCCCTGATATCGGTACACAAGCTCTCGGCCGAGACACCAATGGATATCTGCAAGAATGGTTGATCATGTTATTCCTGATGTCTGACTATATCACCTCCACCACCAGCCGCCGGCGCCTGACTCTTGTCACCAACTTTGACCCAATGCGAAAGTGGTACGACATCACCTTGCTGAAAATCACCAATACCTACTATCAATGTCAAGAGATGATGACGCCTCCAGCCATCTCTTCTTTTGGTGTGTGCAGTCAGAAAGGCACTTTCAAGTCCACTCTCAGCAGCTGGTTGTCTCAAGTCATCGTGCGCGGCGTCAATCTCTTTCCTGAAGGATCGATTGTGGACTCTGACGATCTTGGCAGCAAACTGGATCCAACATTCGAGAGTGAGTGGGAGACTAACGTCATCGAGAAAATTGGCATGCCTGTCATCATTCGTGGGCTCACGGAAGAAGGTGCTTTCAAGATAACCACTGACACCATGTTTGACACGTATGCACTGTTCAGACAACTATACGATCGGATGATTGTTCCAGTTGCTCGGCATTTCTTTGACTACTCAGTTGCATCCGGCAGGAAGATGATCTTTGCGCATTGCGACAGTGAGTTCCTTGACAACTCCTTCCCTTCTCCGTTCTATCGCACTCACATCACGATCGACAACTACGGCAACATCCTGAACCGTCCAAACCGAGTTGGTGGCGTTCTAAGCCAGTACGTACTTGCTGAGTGCTACCGTCTCATGGCCACTTCCTGCAAATCCAGACCGATTGCCAAGCTGTTGAAGGCTAAGTTGGTGCCCTGGTGGGAGTTTGATAGTCATGTGAAGCGGATGGGAGGCAAACCTGTTCACTACTCACTTGGAGTCAAGATTCAACCTGAGTTGATGAGAGACGCTGGATATTGTGGTCATCTGATCGATCATGCGCGCGTCGAAGTACTTCAAGCGATGTGGGTTCCCGAAGCAGTGGATGAGAGTTTCTTCCATAACCCTCCAAGCATGCCATTGACCATCCATCTGGCGGATTCCAAGTACAACAGGTATGAGCCCATCGGTGAACACAATTTGAACATCCCTGTTCTGATCGACACCTCCACCTCTTACCTTTCTGAGACATATCTTCCAGCTGGAGTCGTGTTCACACCAACAAAAAGATTCACAGTGGAGGGGTGTGACTTTAACTGCTGGAGGGGGAATCCAATCACTTTCAAGGGTACTCTGAGTTGGTGGTCTACAGCTGGTGAGTGAGTGCCATGGGGCTCCTGACTACTTCAGATGGTCCGCCGGTCAGCGGCTGAAGGAAATGGGTAACTATCAGACAAGTAACAACCAATTTTGGGTAACTGGCGACGGCAATGATTTCAGTGCTGAAGGCGGACTCGACTCTACGAACGCGGCATCACTCGACTTTAAAGCTGGAAAAACGAATCCTGGTGGTCACATGTATGTGATATCCGGTGACAATACGTCAGATGTCGTGAAATGGGACAGTTTAACGCCCTTGTATGGGATAGATGGACAGATGGTTGTTGTGCTGACTGCGGTAGCTATGTCTACTTTTGAGAAGATGGTGAATTTAATTGAGATGTATAGACCATTACTTGAAGCATCACAGCAGATGGCTTGTTACCGTGATTGGAAGAAGGATATTGTCCTGCTTGATGGCTATGTTGGTAGTACTCCTCAATCTGCTGTCACTAACTTTGTGACTGGGGCTAGTGTAATCAATCTGAGAGAACTGAGAAGCCTGGGGAAGATGTATCAAAACATACTCGGTGTCATAGCTAACTATGATCGTGACATTCAAGTTGCCCTGTCCCTGATCCCTCATTCAACTCCAATCGGTAGTCTGACCGCTGACATGCATTCCATTCTGAGGATGTTTTCCCTCTCCCTCAAGCCAACCAATGTGTGCTACCTCTACCCTGAAGCGGCTCTGCAAGTGATTCGAGCTATTTCACCGACTGTCAGGAATGTTGACACTCAACAAGGTGGATCAATAGTTGAGACTCTCAATCTCTTTGAACCTGTTTTCAATGGCACTGGACCCAATCAACCTCCACTGACTGATCAGAGCGAAGTCCGTTCAATCGCAAGGTCTGATGCATCCCTGGCTCAACTCTCTCTCATCTCCAGCACAGAACCCATTGAAGCAAGAGCCCTCAAAAGTGGCACACCAACGAAAACGTACGACATTCGTCTCGTTGATCCCCTCACCACACCCTGGGTATCCAAAGCGTACGCATTGGCTGAAAAGACCGCACGAATCCAATTCACTGACAGTGGTCGCAAAACCTGGTATACTGCAGTTGGCAAAGGAACTCTGGCATTGCATCTGGATGACATCACTAGCATGTCTATTACAATGGATCTAGGTGGTGAGAGCTACTACTACAAGACGTTAGCGAACGACGCAGCTGAAACTGTTGATCCTGAATCTGCCACCGTTGCTTTCATCTTGTTCTCAGTCACGAGGCCCCTGGAGGAGATAACCACTGCGTCAGAGCTGCAGACTGGGAAGATCGTTGCTTTTGAGAAACTCATGGTCGCAAACTCCAGTGTGCAGGGCGCTAAAATTATTGCAAACACTTCCCTGAAGTACAACTTTGATCACAATTCTATCAGCGGCGACAAATCTGAATTGAACCACTACCTGCTGTGTCAACTGCTCTTCAACAATCTCTCTGCATCCACCACCTACACTCAACAAGACGCATGGGCTGGGAAGACGACAATGCAATCTCTGGATTCAGATAAGGTGACAGTCAAAGGGGTTGAGGTTGACAGAGTCATTCCTGCTGGAGCGTTCGGTAACTACACAACTGCTGAGCAGAAGTCCTCACTTCCAAATGATCTGCACAGCGTCATGGCAACTCATCTTGAGAGAGCTGCAAAAGCAATGACAGCAATTGATGATGAAGATCAAGAGGGTGGATCGACAGTTGCCAATGCAATCTTTGGAGCACTGATTTCAAAGGAATCACCTGTTGCTGGACCGATCCCCTGGAAGAACATCAAGTTTGACGAGTTGAGAGTTTTGTCTGACAAGGCCGCTTCAAGTTTCAAGAGAGACCCATCGCAAGCTCTGATTTCACATGACCCGGTCCTTGGAGACAGTGCAGTGATGACATCGCTACTTGGTGGTATTGGAAACGCGGTCAAGACGAAGGGACTATCTGCCGCGTGCAAGGATACGAAGAGTGCGTTGACTGCTGCCCAGTCAGGTAGATCTGTGAGACAGACGATTCTGGACAAGATAGAGAAACTGTTTCCACCAGGCCCACGCCCTGCGAAGAAAATGATCGAGGAAGGACCATCCAAAAAGGAAGCTAGGCGTCTGGGAGACTCACGTCGAGGCCAAAAATAGATGGCTGAATCAATTACTTTTGGAGGACCATCTCGCAAGCTGGACTTGGTTGCATCTGGGAGCAAGCCGATCACAGTCACTGTGACAGTTGGAGATCTGGGCTGCAGTATCTACGGAACCGTTCCTCGTGGTACTGATGAATTCGTTACCTCTGATCGCTATCTTGCGATGTGCCGTCACCTGTTGGTTTTTAAGCCTACACTGAACAATGGGACACTGACTCATTACACTGCGTTCTCTGCTATACGTAGTATGATTTCTCCTCTTGGATTTGGAGTGATGCGCAATGTTGATGTTGTTGAGAAGCAGTGTGCCATCATTGAAGCTCTTGAAAGACGTGGGATGTTGAATGAAGTCAAGGATGCGGCTGCTGAATTACCTCTTCAATTGGATGTCACTGACACCTCCACACATGTTGACCCTGCGATCATTGACTCACTCCCCCCACTGATTCAAAATGAAGTTGCTGCTGGCCTCACACCTCTTGAGTTGCCTGCCATCACCATGGTTCAAACCGCTCCCCTGATCACCCCTGCTCTTGGAATGGAGAATGATGATTTCAATCTCTCTCGCTACTTCTTTGCCTCTGGTTTCATTGATCAAGCCTCCAGAATTGGCGGTACTGTGAATGATGAATACGTCAAAGGATTCATGCAGGCCCTTCCCCGTTTCAACGATGATGGCTCCATTCGTGTAGATTGTGATGTTCTGACTTGCTTGTGCTCCCGGGATGAAGATTTGTCTGTTTTGACACCTCTGTCTGTCAACACCACTGCTGTTTCTGACATGTTTGAGCTGTCCCATGATCACCAGCCAATGGCCTACCTGCGCACTGTGTATGTGGAAGACTACATTGCCTCACATCTTGAGTCCCTGAAAAACAGAGAGACCGCCACTCCTCTCGTCCTGAAGCTGAGCGCTGTCAACAGTGTCACTCCGAAAGCCCTGATCGCTCTGGTTGAATCCAAAGCTACTGACTCAATCTTCAATCAGGCTGACAAACGCTGGATGATTGGTCTTGATCCCATGTTCTCTGAGTGCTGGCCTGGGGCAATCGCTTTGCTTTCAATGCTTTTTGATCACAAGGTTGACTACTGGTCTGTTAGATGTCGTTTCATCCTTCGCAGCGCTCTGATTGGCATGAGTGATGATGACGCACGCCCTAGGGTTCAGATGATGCGGATGCACTATTCCCTGACCACACCAACCACCTGGTATTCAACGCGTGGCGTCTACTCTGCTGAAGGTCGCTCCAAAATTCACTATGCCAGCGGAGACCGAATGAGATTGGGACTGCGTGTTGGTGAGGTGCGAGATCGTCAAGTCACGATGTTGGAGGACCTTTCCACCATTCACTCCATGGATGTCGCCAACATGAAGGACCAGGTCATTCAGAAAGACGTGCAGCTG-------AAGGCGCTGACCGAGGCCATGTCCCAGAAGGATTCTCTCATTGACAGTCTGCGAGCGGATGTTG-----------CTGGATTAACTGAGCGTGCAGTCTTAGTTCAAGCTGAGCATCTCACTACGATTGCTGACATGGAAGTGAGGAGAGTCCAGTCTGAG---GATAAGGCCAGGATTGGCATTGACGCAGCGAATCG-CCGAGCCGGAGAAGCCATTGAGAGTGCCCATCTCTTGACTGAGGAGTTCTCCAAATGTCTCAGCTCTGA----------------CTTC--CTGATGGTGAAACCACTTCCTGAACACAACCAATG-TCCTGTGCCGCTGCTGGAGTCTGTTTGGCCTGCATTGTGTCAACGTTACATTCAAAACATGCAACTGGTTGATGAAATCTGGACCAACAAGCTTGCTGATGCGACTGACACCATCGCCACTGAAATGGCTGAGGAGACAATGAGGATCATT-GCCGAAAGAGACTGCCAAGCTATGGTCATGCCAGTGGTTGAA-----GCACCAAAACC----------TCAAAGAAAACCTCGCATC--TACGAGCCTTCTGACGACGACCTTGAACGCACGAGCGTGTCGAGCACCAGCAGCGAGAAGAAGAAGCGAGTCATCTGGAGTCGTTCTGCCACTAGAGTTCCCCGCACTGATGTAGACTTTTCTGCAATCACTGCCGCAAGACGTGATGAACATTTCGAACTGGGGATGCCTAGAGAAGGAAGATATCCTGTCCACAGTGGGATTCCTGGCAGTGTGCGCGCAACCATGACTCGGGGCCTGGCAATCGACAGCATGAGTGAGTTTCCAAAAATCATCGACTTTGGTGGCTCAGATGACTGGGACGTGGGCGTGAATAATGTGCTACGTGGCTATGGCGAACCATAGGACGGCGACAACTACTGACTTTTCTGATTTTATAGAATCAACTTTACACGGGAATATTATCTTCTATGACGACCAACATAACACTTCAAGCGAGTGGATCCCTGGTACCAGCAAGTTTGTTAGGGTCGGTTCCCTTCGAATATGTGTTGAATGCGGGCATCGGGTTGGTTTGTCTCATAATGCTAAGCCTGTTATGGTCACTCATCAATGCGACGGCGATACGTTGTGGGATCATTCTACACCCGGAGATTGGACATGGAGTGAATGGAGCTATTTCGTCACTAGTTGCGCAAATGCCCTTTCTGCGAACGCAGACGCTTACCTCAGAATCCTCAATGACAAATGGACAGAAGACAACAGTCGCGGTTCAAACGACAGACCAGACAGACGCGGAGTCATTGAAGCTAAGCGACGCCTTAGAGACGATATGCGTGGCATAATGAAGAAGAAAACCGCTGGAGACCTTGGCTTGACTGGCTGGCTGATCCTTGATCCTGACGAGTTGGAATCTTTCCCTGACTATTCAACGGAGATGACACAGCTGCAGGAAGACATGGAGGAGCTGAACCCAGTGGAGCAGAAGACTGGAAATGGTGGAAAAGCGCACGTGGCGGCCGCAAATCAGTTCCCACACAAGGTCATTCTGCGTCCTGCGTATGGCACCGTTCCCATCGTGATGTACCTGGACACGCGTGAAGATCACAACGCCTACCTTTGCCTCTCATTGAAAACGAAAGCGCACATGGTAAACATGATACGAAGGATGTGCTATTCGGGCATGCCAGCCAACATCATCAAAATGACGCAAGGAATGGCACTCTCTGGA----ATGGAGGAGATGACTTTTCGTTCAGGTCAC----AGACTTTTTGGTCACATGCACTCTGGTCATACAATCCCTGTTAAAGGAACTTCATCATTGACATTGACATCTGGTAAATGCTCACACACGTGTCAGAATTTGCTCAAATGGTCATCGGCGTGAATGGCTAGAGCAATTTTCTCGGGTATTTCTGCCTTTTTCGCGAACGCACCTTACGTTCAAGATGGCGACACAATTAAGCATGCATTCCTTTCTGGCGACTCACTCTTTTTCCAAGGGACCAACACACTGTACCCCACACTTTCCACAAGTTATCAAGGAGATACTGACCTCCCAACCCCATTTACTGTTATGTATCAGACTGCTATGGTCCGGTCTGCGTTATTTCAGGTACCACTCTTCGGCGGACTTTGGAACGCAAGAAGCTATCGGGATTTAGTGTTCACTTCTCAGGCTATGCTGAATGTCAAGACTAACACCTCTGTCACCTGCCCTCCTCCTGTCATACCGCGACCTGCGTATGTCTACAACGTGATGAATAATCAAAGATTCGCGCAGAGTGCTACAGCTAGGAACAAAGTCTATGTCGATTTTTCAATCACCACATTGTTTCAGATGGACATCAATGGCTTCGCTCTTCCTCTCTTGTTCAATCCTGATGACAATGGTATAGATGTGACCCTTGCATTGACTAGCCTTGTGGGACAATCTTGGAGTACTATCGTCGGTGCACGATATGAAAGCGCTGGAAATGCGGCAATGGATATAGACAACCCAATACATCGCACGAACAGAGCACTCATGCTCCTATACCTGGGTAGCGCATGCGGATACTTCAATCCAACGATGACATGGAATGGCTTCTATTTTCGTCAAGCTGGGAAACCAGGCTCCTGGGGCGCTGATTTGGACCCAATTTTAGTTCGCGGTGACTCTGCTCTCATCAATCGAGCCACATTCGTTCGTTTGAATCGTTGGGTTGTCTTCAAAGACTTTCTCTGGCAGATGTCTCGTGGAACATTGCATGCTCTGGTCCTCGGAGGAATGATCTGCGCTGTTGAGCAACCTTTGAGAGGTCTGAGCGTTATTTCAGTTTTGGCAAATACTGTTTGCGCACCTTGGACTGGTGTTAATGGACGCGCGGGGGATGAGGTAACTACCATTGGCTTGAAGTACGTTGCGATCGAGAATCTGATTCGGTCTGGTAGTTACACCGTTGCTGAAGGTGTGGTCGCCGATGCCCAAATTGCCGCTTGGGGGGTCCGCAACACAGACCATATGGATAGAGTTCGTGCTGCTGATGACGCTAACGTATTAGCCGGAGTTAACATCAGACGCGTCAAGCCCTGGGATAATGGCGGTGGATTCCAAAGATTGGCTGCTGTGAGAGCGTTAGTGAATCTAATGGCGGCAAATACACGGTAACATGTCGAACTTTGATCTTGGACGTCAGGCTAATAAGCCAAAAACTGAATATCACTTGAATGCATTACCTTACTTGAAATGTGGAATTAAAAACAGCGAATCTGTTGGTTCTGTAATCATCAACTTTCCTGCTCGTTTCGACACCGCAAAGAGCGTCAGCCCCTTATCTGCAATGACTAATGATGGCTTCCTCAAGTTCAAGGACCCTTCTGACTCCCTTGCCTCTCGTGACCGCCCTGCGTTCAATGACTATGTACGTGCACTTCAACCATCGCCTGAGCATCCTCACCACTTCCAAGCACTTGACCCTGCCTTCACTGATGAAATCTTGAAAACTTGTGATCCTACTTTCAACTGGACATCCATCAAAAGTGGTGACAAATACTATCTTCCTGCCATCAGTCAAGCTCTAGTGTATCGTGCCTCTGGCTTTCGTTTCAACTCTGAGAAACACCTGGAACAAACTGGTTCATTATTGCCCATAGCTCTCGGTATCAGCAAAGCAACATGCGCCCTCCCTGTCCTTGTGGACTCTGGTACAGTGGTCTGTCCTGAAGAGAATGTTTCTGCCTTGTTTTCAAAAGACAAACTCTCCTCCCTGGACATCCAGTTTGGATACCCAAAACCAAAGAATGGCAATGACTCCACTGCGTACACAAAATCCATCAATGGGTACCAGATTGGTGCGTATGGTTTGAAGCTTCCTGGAGGTCATTTCCTCAAGCTGATTCACATCCTCAACTGCATGTGCCTGAAAGCAGACCTGGATCTTCTGTCTCAAGTGCCCTCCCTGGCAGATTCCCTCAATCGCGGAATGAGATGCGGCTATGCCCTGCTTCAATATGTCTCCCAGTTCGCCACTGTGGACAGAGAATTGCTCCTGATGTCTTTCCTCCTGAAAGAGGCTAACGATCCCACCTTCCATGAAGTTGCTGCAATGTGGAAATCCGTTCGTGATGGTACCGCTCAAATGGACGACGTGCGTTTCGACCTGCAACCCTTTGGCATCATGGCTTCAACTGCATCGCTCAGGGATGGGGTTCGCATCATGGCCATGTTTTGTTAGATGCATAGATTTACCCAAGAAGACCATGTTATTATTAACTCAAGACTTGATGCCATTGAAGAGGACAACAAGCGGAACTTCGCTTCATTGAAACAATCAATCCACAACAACTACGGATTGCTTCGCAGCCTGCTTGGAGGTCAAGGACGCTTGAACGGGAAAATTGGAGATCTGGAGAAGGACGTCAATCTGATACATTTGAGAGTGGTTTCCCTGGAACATGCGCTTGATGATCTTCGCGCTGATTTTGACGCTTTTACTCCAACTGTTGGTCCTGAGATTGACGACAAACTGGCTCCGCTCCAGAAACAGCTTAAGGCGCTGAATGACCAGCTCACAATCATGAACTCTGAGGTCGCTGTGTTGGGGAAAGGGATATTCGGAGACTATCAACTGACTGACCTGCTTGGACACACTGTTGGTGGAGTTGCGGCTGTGACGACAAATTCACTCACAAG--CGCCTTCCGCTTGA---------GCGACCGACTGCCTGCGACTACTGTTGGAGATTTCAGTCTATCCACTGGAGTAGGATACACCTTTGTTGGGACGGCACCAAGGCCAATCCTTCAAGTTGAAGATTTCATGCGGGGCACCTGCAGGATGAATCTCACTGACACTGCGCTGATGTATGGTGGTAGCCACATTCCACTCCTGCAACAGTCACTGCTTCAACTGGAGACAACAGTTCCTCCTGGCCCGACAGATTGGAAGAAGCT----GCCTCAAATGGTGAAAGGCGTGCTCTGGATGAGTCTGGTGGATTATGAAGGCGCCAATGTAGTTCCTGTGGTGGTGATGAGGAAGGTTAATGCTACGGTGACGACTGTCATTCTCCCAGACATGGTTGGCAAGCAAAAGCTGAATTTCCTCGTTTCCCTGGACGACAAGATCAACGTTCATGAGTCCTGGAATGGAGTGATCATTCATGGTGGAGACTTCGTGATCATCATCTAG
>K31554 
CGCTTGTCAACCAACTACCTGAA----GAC--TTGAAAAACCTGAGTGTGGCACTAAGTGGCACTATCGAATTAACTGCTGATATCTGGACTAACGCGAGTAAAA--------------------CTTTTAGGACTACGCAAAGACA----TGAAGTATATGATATAATTA------ATAAAATT--GAATTTATTGATT-------------CTTTCTTGGTTCCGTCATCTC-----TATTTCAAC--------CACCTCCACACAAAA-GATATTGGGATGTCGACGTTCGCCAACGAGTTGTGCGTGTGCC-TAAGTGTGCAGTTCCTGATGATGTCTACCTCCCT-CACGCTA-------ATCTCACTGACGTGCTGGAAATCAATACAG---AATCTATTCACAAGTATGGTCAACTGC-----GGAAAGAG------ATTCAAGCTGCGGCTAAAAGATTGGATCCAACTG--CAAGGATCGCAGAGACCTTT---TACAATCTTTCAGTTTAT-CAAGCAAACCAAATCAAATTTCCCCTCGAGAGATTTCTCTTGTGTTTAGTAG---TTAGTTACGCCCATGAGCTGTCTCCCTCACCTCTCCTCAT-TGATGAACAGAATGTTAACTTCTTAACCATAGAAGCCAACCCAGCACTTTCTGCAT--TGAAAACCATCATGTTACACTTCATGGAGTACGGGAAATACAA-------GCCACCATTCT---------TGAAGACT-----------------TCACGCGACATCGTTTTTGCCC----TCTATGATGACAAAAGACC-TCTTTCAAGTCAAATAGCTCCATTGATGATTG---------------ACCTGGTTAACTATGCGATAGT--TATCTAT----TCCTGCAACATTTCCCGCCTTATCAGCGTTCCAACGGTACGTATGATGCTTAAAGCAGCTGGGACTACTTCTTACAACCATACTCAAC---TAAAGCTGAAGAAGATTATACCCGCCGCTTCACTACTGTCTGTTTATCATGGTGAGACTGTTG-GTCGTGTGCCCATAGTCGTTTGGGAGGAACCTAGAGAGGAATATCGTTTCAGATTGGATGGTGC--GCGTGATCTCCCTCGAGGATGGAAGAACGAACTTCAAGGTGCGAAGAAGGCGATTGAGGATGCTTCTGACTTAGCTAGTAGTTA--TGGTATGACTGCTGAATTTGAGGAACTTCGCTCTCAGTACTCAAAGATATCAGTTCACAATGGTGTTGGCATGAAGATGATCAGAGATGCATTGGCTGGTGTTTCATCGGTATTCATAACTCGCACTCCCACAGATACAGTCCTTCAAGAGTATGTTCATGCTCCAGTCATTGAGC--------GCCCAATTCCCCCACAAGATTG---GACCGATCCCGT-TGGTGTGGTAAAATACCTGAAGAATGACACT--------CAGCATTACGTGGCTCG-AAACTTGTATGCTACCTGG--CGAGAAGCTGCTGTCCAAGTTGC----CAACAATCCCGACA--ATTGGGACCCAA-------ACACTCAGGCCATTCT----------------GCGT--TCACAATACGTAACACCTCGCGGCGGATCAGGAAGTAGTGTTAAGAAGGTACTCACTGATAAAGGTGTCATATTGAAAAACTTCTCGA------AATCTGGCGCTAAGAGCTCAACAAAAATCGTCCAAGCCGCTCAACTGGCA----------AGTATACCATTCACG----CAATACCAAGACACCATCATGGCTCCCGTCTCTCATGGA----GTGAGAATTCAAGTTCAG--CGTCGTAGTCGGACGATTATGCCATTCAGCGTTCCACAGCAGCAGGTCTCCGCT-CCTCACACTCT-----CTGCGGCAACTACATCAACAAGTT-CTTGAATAAGAGCA----CAACTTCAGGTTCCAACGTCACTGAAAAGGTCATTCCA--CTTGGTATCTT------------CGCCTCATCTCCACCTACTCGTGCTGTCAACATTGACATTAAAGCTTGTGATTCTTCGATCACTTGGG----GATTCTTCTTGTCTGTCATCTGCGGTGCTATGCATGAA-----------GGTATGGATGGA--------ATCAATGTTGGGACGCCTTTTCTTGGAGTACCTGCCACCTTGGTTGAAGACGGTCTTGATTTGGGTATTGTCGGCACACGGAGCATCTCTGGTATGCAGAACATGGTTCAGAA-GTTGTCTCAACTGTATGAGCGGGGGTTTGAGTACGAAGTTAAAGATGCTTTCTCTCCTGGGAACGCCTT-----CACTCATCACACTACTACATTTCCCTCTGGCTCTACTG--CTACTTCCACGGAACATACAGCGAACAATAGTACCATGATGAA---------AACGTTCCTGATGCACTGGTTGCCTAATCAC----ACGAAGGATCT---TGAATTGATTGATTTTGT--------------------------GAAGAAGCTTGATGTCAATCGTAACTACGTTTGCCAAGGAGATGATGGTATCATGATACTACC-CACTAATGATGGTCGTCCGATCAGTTCTCATCATGT-TGAATCAATGCTGGAATTGCTCAGTGTGTTCGGTAAAGAAAGTGGATGGGTTTTTG---ACATTGAGTTTAACGGATCCG--CTGAGTAC--TTGAAACTGTTGTTTTTGAACGGATGCAGGATACCTAAT----GTCGGTCGTCATCCTGTCGTTGGAAAGGAGCGGGCTAGTCGTGATCAAGATGTGATTT---------GGCCTGGTGGC------------ATTGACGC--------------TTTCATTGGCATGTACAACAATGGA-GTTGAGG-------ATCAATTTCACT----GGCGTAGATGGTTGAAGTTCTCATGGTCGATGGCTTGTTT-CCTTTCTTCCAAG-GCAGTTTTCATTAAGGGAAAATCTGACGTGATTCAGTATCCATCCTGGTCTTTCGTGTACCTTGGGCTCCCGCCAATACGCATTTTCGACTCTCCACCTTGGATCTTCTCTCCATACACTCCTGGCGGCGATTTAGGGATGTATTCCATCATGGTCACAG--GTAAGAAGTACATCGTTGATCGCATGCAATCAAGTGGTTATCAGAAAGACAACACTGACTTGTCCAATGAATCTACCTTCTTCCGG--------GGATATGACTACGTCAAGTTCATGAATGATTGCGGAGTTCTGCCTGGGTACTACATGTCACAAATACCTCGTTCACCTGATAAGACGAAGAGAAAGGTCATTGGTCCTGAGTCACGTGACTTGATTGATAGTCTTCGTAACTACTTGTTCTCAGATCAGAAGCTCACGATCAGAGTCAAC-TATGGACATCGC-ATCGTTACGGATTATCCAGGCCGCTTGCCACGCAAACTACCATCTCTTGACGACGTCCCCCAAAGGTGGTTTGATACCGCGGTTGAAGCTGACATGGCGAGCACG-TATGAGATCGAAGCGAT-GGATGTTCACCTTCT-----------TCGTGGCCAGTTCTCTAGGTAT--------------------------CAATCCTTTT-----CCAAAGTGCTGGAA-GCCTACCTGTCCGTAGATTGGGAGTTG-ACTG--ACCTTAACATACCAGCAGGCCTGTCATTGGATGTTCCACTAGTTGCCGGCTGTGACCCTACTAATGGTGAACCATACTACAAAATGATGGGTCTCGGACCAATGA-TGGAATCCATTCAAAC--------CTACT-----TCCACGGCACAGTGTTCATGAGTAGA----GCTGTCT--CTGGTC-TCGATGT-TGAGTCGATCGATGTTGCTCTCTTGAAGATGAAAGCCTTGAAAGTCCCAACTGAGGTTATCACTGGATTCTTAATGACTTGCGGTCTATCAAAACCTAAGGCATCCACGGTCGCCACAAAAATCAACTTCC----AAGATATGAAAACGGTCCAAGTCGCAAAACTCACTGGATTGAATGTTTCGGACAAATGGATGAGCATGAATTTTGATCGTTTGCTGCACTCCTACGTAGACGTTAAGACCTATGTTTCTGACAGTAG---CAATCAGATACGTTTACCTGGCGGAGCTGGATGGTTGAGAGGAGTGATCAGATTCCTTGGAGCTGGTGTCGTGATGACTAGGGTTGGACCTCCTCAGCCGGTGAGAATCTCAGTCATTTATGGCGGCGGTGCGCGATTGCATAGTAAATTACGCTTTATGGGCTACGCATAACACGACTTAAGAACTTACCACTACTTGAACGCGACACTGAAGAATATACTTATAAAGAAATAATAACATTTTTAACAACTGATGTTGTGAAAAGACTTCGTCAATTTCAAAATGGAGATCGCGAATGTTACGCAGTTCAGCTCCTCTTTCCTCTTACAGGATGGTGTCCTTCAGTTGATGTGGTTGATGGTACTAGTTACAACACACTCGGGAAGTTAATTAACTTAATACAGACTAGTTGCGGATTGCTCGCCCGTCAACTTAATGTCAGGTATCCTTTGGTTGGTGCAGCTAATGCTATAGTTAATTCACTTGTCATCACACAACTAGTTGATTGCGCCATTCGTCATGAATCTACTGCTGCCTTGATTGAACACCTTTTTGATGATAATGGTCAGATTTCATCGTTAACTGTTCACGCTACAACTTGGGATGAAGTCAAGTTAAGTAAAAACATGACTGTGCGTCGACGTGTTGTTGAGTGCGTTGCTGGGTTGAAGTATTGGCTGTTTCGTAATGTTAAAGGAGCTAAGAGCTTTGAGACATGGGGTAAGGACTATCCTGGTTATGCCAACGTTCACTTCTTCGATGATTCTGCTGGAAAACAAGCTGCAATACGTCATATTGGGAATGACGTGCACATATTCCAACATTTTGACAATCCGACTTACGCTCCACACTTGTATGTGCCCTTGGAAGGAAACTATTCACGCGACATGTATACTGATAGTTTCTCCACTCTCGTGCAGATGGAATGTGTCGTCGATCAGGCGCGTGCTAACTCTAACAGTGGATTGAAGATGGTCTCTCGAAGATTCATTGAGGTGATGAAATGCATACAACGACCAATGGGAGAGACTGGCGTATCTATACTCTCAAAATTGGATGAGATTGGAACTGTGTTGGCTAATGGTGGACAGTTCGAGCTTGCTACTTTAGATTTAAGTCGTCGTGAGGTGATACATTCCATGATTGATACGATCTCAGACACGCCAAATTCCTCACGTGCAATTCCTTTTGACGCTACCAGGTTAGTCATTTTCCTTGACACAGCTTACACTGGACCTATGCCTTCTACTGACTTTAATGTTTCAACATATGAGTTTGGTTTTTCTTTGATTGGTTCAGTTTCTGGCAAAGCTTTCTCACGCCCCATACGTTACTCTCCAAACTACAAAGATGACCTGGGTGAC--TTGCACGATGTTAGGGAACTCCTCAGAACATTTGTGAAACGAAAAGATGACGTCACGATAAGCAACATCTGGGACGGGTTGCCTTTAGTTGACTTTGCTAAGTTTGGGAACGCTGCAGCCACACCGGTTGATCCACGCTTGAGAAAGGAATTTCCCAACGACTACTTTGATCGGGAGCAATCTATCAACCGCATGTTGTTTCGTGGCTATAGAAAAACCATTGATCGCTCATGGGCAAAAGATCAGGCTGTTTTGGAGACTATCTTTTCTATTGCTGGTAACTGGCTTACTGCTAATAAGTCTTATACTGCTGCGTACTTTGGAGCTAGTGGCATACATCCCAATGATGACCAACCTCTCGTTATCGATCCCTGGTCGAAAGGCACAATTTTTGGTGTTCCAGCCCCATCATCTAAGGTTTCCCAGTATGGATATGACGTTTCCAATGGAGTGATTACTGATCTGACTCGACCCTCACCATCTGGCACTTTTTCATTCATCTATTGCGACGTCGATCAGGTTCAAGATGCTGGTGATGATCTTGGAGTGTGCTACCAGATAGTTCGCAGTCTTTTCGACACCATCAATGACGCTCTGACTACTGGAGGTTCCTTTGTGATGAAGATCAACTTTCCCACTAGACAAATCATGGACTATTTGGTTGAGGTTGTCGCTCCCAAGTTCACTGATGGTGTTCTGATTAAGCCAGTTGTGAGTAACAACTTGGAGTTGTTTGTTGGATTTTTCTGTAAGGTCGACAATCGTGGATGTCATTGGAATTCTGACTGTTCCAGGTTCATGTTCAGACTGCACAATCGCTACAATCATCTTGATCACGCTTGTGACTACATTCCAATTATTGGCAACGCCAGAGAACATCCACGTGCCATCTCTCGTCAGGAGTTTGCCATCAGAAATCCGACTAGCTCTAGTGACACTTTGAGCCAAGAGATTGAACTGAGTCTCGGTCTGTTTTCTCAACAGTGTGCGGCTAACACCATCACCATCTCACGTAATCTGTTACATGGCATGACGGAAATACTTGTCAGTGGTGTTGTGACCGCATCATCCCTTAATCGTTGTGAAAGACTTGATTACAGTCCTACCATTGACTCAACCACCATTCTACATCAACATCGCGAAATCGCTACTGCCTCACCACAACTGTTCCAGTTCGAAGCATCTGAATGGACTCTCCTTGCTATGGGATACAATGAGTTGGCCGCTCGGTTTGTCAATGGAAGTGCGAAATCTCTGGTTGATGTTGGTAGTGGTCCTGAAGGGAGAAGCATTAACTACGTTGATTCTGATATCAAAGTTACACTCTTTGATCAAAGGACACCCCACATCAATGTTGATTGGTTCGCCAATGTGGAATACATTCAGGGAGATTATCTTCAGCGTAGAGATTGGCGTGGTTGCACCTTTGATACTGCCATATGCATTTTCTCCTTTGGTGCCGCCACTGCTGGATCTCCAACGGGTATGATTGAATACTTAACCGAACTTCTTGAGATCTTGAAAGACGCCGGTTGTACTCGAATCATCATTCAGCTGAATTGCCCTCTAATGACCAAGCCCACTGGTGTTGTGAGTAAGCTGGAAATCGACGTGATCAATGACGATTATTACTTCATCAAGCAAGGAAGAGTTGAGCCCTACGCTAGCCCACAGGATATATTGGGAGCTATCACGCAAGCTTTACCTCAATCTACCGTTCAGATCAAGACACTGGATGACGAATTGTCCTGGTTCCCGCGCATCATTTCAGAAGGTTTCAGAGTGACCACAGAAGCAATGAGAGACGCTATCACACTTTCCAAGTTGCTACCTCTCTTCCTGATCGAGACTTCAAAAACTCTCTTCCGGCCTGCGAAATACATTGGTCTAGTTGATGAAGTGATCACCGCAACTTGGACTGTTACTGACCCATTCGTTGACGTCTCTGTCTACCTGGAAGACACCTCTGTTGGATTCTTCAATACGATAGATAATGAAATCGTTGGAGTTGAAGTTAAAGCCGTGTTCGATGGACGAGGAACGTATCGAGGCACTTTCTCGACTGACAAAGCTGGAGTGGTCACGTTTGAGCAGACAGAGAAAGATGGCACATCTACCATACTTGGATCTTTCCTATGTGTGACCGGCCCAAACGCTGTTACAATCACCTGGCCTGCAAACGAAGTCGTTGGAGATAACCCAAACGTCGCCTCTCTCACCAATAACACTGGGTACGAACTGATAGTGGCGTATGAATATGACGGGACATGGATTGGAGTGAACGCTTACAAGGCTAATGTTTACGAGGACGCCGCTGGAGATGACAAGATGGAGTACTATCACGTGGTTGGCGAGGAGAAACTGGCTTGGGCATTAGTAGATCATCATTATGGTTCTCCTGGCGCTCGTGTAGTGATACCTTTCGTTTGGCCTGACGTTACTGCCTTGCCTGGTGATGTATTAGTGGCTCCGCCTTACGCCGGTGACTGGTTGGTGAACGTTGATGGGAATTTAACGGCTGAACTACACGTCGATGAGCCTGATGAGATACCAGCACTCTGGACTTTAATGACACGCTCAGTGGCTAACAATGGCAGTTCACTTTCATACATTAGCCAAGCTGGTATCTACACGTATGGAGCGACTTAAGAGGAAAGATAAGTACAAAAATACTAATACTAAAGAAAATACACAAGAACTGACTGTTGACGAATCTGC-TGTATCTTCCAATAATCCTACCGGAAAAACTACAGACAATGG---CGGCGTCGGTAAAAATCGGGGATCGTTACCAGCTATTTCGGCATCGGATAGTGACAGTAGTGAAGAAGAAGCAATTGTTGAGGTACAGAGAATCAAGAAGTCAAAAGCTCAGAAGAAGAGCACTAAATTGGCTACAACAACTCAA----AATGACTCTAACGAGAGTAATATCGTAACTCAACCTGGCATGGGAATGTCTGCAAA-------TGTGAGTACCATCAATGTGTTGCCACCTACAGTAACTATGCCTTTGCAGACTACTCAATCATCTCCTGGCCCTGCAGTTGATCAATCTGGTGAGACGAAGTTGGGAAGATCGTCTAACGTTAGTGGAAAAGAGGCTGCTATGCAAGCTCCGGCTG------TCGACCGCTCTG---AGATTACTGATAACCCTAGGTACGATCCTACCACGTCTACAGGC--ACTACATC--CTGCCCACTT------TGCTTCATGACCTTA------AGTTCTGTTCCTGATCTG-CTACTTCACATTTCTATGCGTCATGCACCAATTGACAGCTTTTCCACGACTG-------CACCACAGATTCAGGATGCTGAGAGACAGTTCATTACAATT--TGGAGTGCACATAACGCTGCAGCTTTGTCCTCGCTTTCCACTGGTCTGACGACTAGTTCAAGTTTCTTGTCTAAGGTGCCTC-CGCGTT----TATTCGTATTCGATGATGGAATATGCTCATCTTTTAGGTTTATGACGGCTGTTGAAG------CTCGCTATCTGCCTGAGGTACGTGGCTACGCCTGGTATGATGAGATCTATGACATCATTCTACCTTTTCCAGCTTCAGCTGTGGTTCGTATCGTACTTGACACGGATTGGGCTATGGTTAGTGATGAAACGTTACC------------TATTAAACTAACCACTCTTTTACCTACTCTTTCAAAT-GTAGGCTTGTTG--CGTCAAGTTCTCACTGTTCTTTCTGACAACAGTA------AATACAATCCTGTTTGGGCTCGCGCCAACGTAATC-------GTGATG----------------GGTGTGAA-------ATTTA------TACTTGCCAATCTTGTCATCAACAGATCTAGTTCTTGGGCTCAAGACTCTACTCCCTCGGT-TTCTGGCAGACTACTACGCACAGTCCCTGGTA-------AACCAGA---ATATTGGCCATTGAT------GTATCCACGA--AGGACGCTTAACGCCAATGT-CAGCAAGA----TTTCACGTT----TCGTTGAGCAAACACAGGCTGAACGCACTGGCAGAGTTGATCGAGCAATGCTTTATCAAGGAGAGAAAGTCATCTATACTGACGTTGCTGAGACCT-GCGATACGTTGACCGTGCGTTTGCGTGACATGTGGACTGGGAA---GATCTTCAAAATGCATTACACACATTCTGACATCGCTCTGGCTCTATCTGAGTGCGCTCGTGTGGTCTCCTTTTCAGCTGTGATGGCGTTATCCCCACGCACAATACTTCCTTGTCGTGCGACGACTGATGA-AAGAAAG------CTGGCACAAGT------TTTGAACATCGCTCGCCTCGGTGATCTCAGACTACGAATTGAGC--CTATTATCCAATCCGCT--GCTGACACTTTAAGATCAGT-TACCATGCTGGAGATCAACCCCAAG-----ATTTTGACTGCTGTCTTGAACAGAATATGTGAAAA-TCAAACTC--------AATCAG-TGACTGTGACTGGGACAATTCTTCGTCTGCTGAGCTCTGCTACCACAGATTCTTCTGCCTTCTGGACCTGCATC-GCAAGTTGGTTGTACAATGGGATAGTTACCACCACT--CTTCGTCAACAAGATTACCCTAACCCCACTGCCTCCATCACGGATTACACTGCAC-TCTGGTCTGCCCTGATTGTTAGTCTTGT--TTCTCCACTCACCAATGACCCAAATGCTCCTGTCAAG-ATCTTCATGACTATG-GCGAATCTTTTCAACGGATATGAACGAATTCCGATGAACAATGCCAGCATGAC---ACAAGGAACACCT---CCCTGGGCATTCAACAATCCTAAC----AAATGGCCGGCCT-----GCTTCATCCAACCTCGCAACATCAACCAGAACATTGCGCCATTCATGAGAGCCTGGGCT---GACTTGATCCACCGCTATTGGCCACAACCTGGTGTCGTCAATTATGGATCACCTCACCACCTTGGTGCTACTGAACTGCTAGTTGAGGATGGACAGATCGTCACCCCGTTACCAGTTCAACCTCAACAGTTTGAGTACGCTGCACTTGATCGTGACA--ATGAGA---------------TGTCTACCTGGATCAACCAAG--TTTGCAATTTCTTCATCCGCTGCATCAACGGAACGGATCTTCGTACCGCTTCTAACCAAGCTACTCAGCAAGCTT-TGATTTC----TGCCATCTCACAATTGAAGACCTCCCCATC----CCTCA-CATATGGATATA----------TGTC-CAG-GTATTTACCATATGAGTTGGCGATGATTTCACCCACACTGGCGTTACC---TCCATTCCAAATACCATTCCAGCGTTTGAATGTGAAC-GACATCGTTTACCAAATTGGAGTCCGTCGTCA------TGTGGTGAGGGATCAGGTTGAACCTGCACTTGACACAAGTTCCACATTGGAGACCATTGGCCAACTGATTGAGATCGATGCTCAGGCCCTGCTCGTTTCGCTCCTTTCTGGTACCATGAATGCTAAGGTCCTGCCATCAG-TCCACTACGCAGAGAAAATCACTCCTCTTTACATGGATGACGACTTTTTCGCCCCTCATCAAAG--AGCCGTCGTCGTCAGTGAAGCTTACTCCCT--AGTACGCACCATCATC--TCACAGATTTCAGACACGCGTGGAC-CGCA-ACTCAATCCTCTGGCTTGGATCCCGGCTCCAAACGCATC------------------ATCTCCTGTCTCAGCC--------GAAGTAGCCAGACTCGTCAATGACATG--ATCAAGGAAGCTTTTGACATGCCTGGTGAACTACTTGAAG---------GATTGATCGGATATGGTGACCCTA-------GATACACTCAAGTCGAGATTGTTGCACAGAGGTGTCGCGCGGCTCCACTTCGGTTCGA---ACCACTAATTCCTC----------------------------CGTCTGTTCTGGCTCAAGAG--------------CTTCA-----ACTTGTT----------GAGAACGTGATCACTGCTGA--------ACCTAATCTGTTTGGATT-----GGCTACTGG------AGACTTATATCTC-----------------GAGCGCATTGACACTTCAGCCG--GGTTCTCTGGTCTCAACGTTATCGGCTGGGAGCAATGGGATGCTAACACTCCAGGAGTCATTGTCGCCGGTAGCTCTCTACTCATCTGCAGCGGATTCAACGGAGTAGACCCAATGATCATGGACGCTGATGGGGTGGAACGGCCGATTACCGGTAGATGGGTTGTTACACTGGAAGCTTGGCGTAGCAGCGTG---GTCACCG-----TCCAGAAGTTGCTG---------TTACCAA----GGATCAGAGCAGGAAA-GTTGGCTGTAAGGATACTGGTTGGTATTTTTCCATACACCATTAACTACTATGAACCCGCTGT-TGGTATTGACGAGTGGAAGCTGTTGTCCGACTGGGCGTCCATGTGTGAACCTACAGGAATACC-----GGCCATACCTTTCACTGCTCCAGTTCCATCTGATGTGTCCGTTG---TCACTGCTGCGTGCG-------------TGAGGTATCTGAGGTGCTCCAC---CTTCAACG---AAGGCTCATTGATGGCTACTAACGCAGGA-TCACCTCGCACCGTGTTT-GGACAATCAGTAGAGTTTGA-----------------CATCGGCAGATGGATGC--AGCTATGTGATTTGAACACTGGAGTCGACGAGATACAGCTACCCAACATGATCGAATTCT-----------ATCAAATCTTCAGACGCTA----CAACATCACTCAAACGGAACTGACTCAAGTTGTGA----------CATTGACTGGGACTTTGACTCATCCTGTACTCAACTAAGTGGCTCGGCGGAACAGGAATGCCTATCATTAACCTGCCAATTGAACCTACTGACCAGAGTATTACCGAATTTAAGACGCAAGCGCAGACCGTGTTTTCAGGATGCATGGAGAATACTGATGTCACATTTGTTGACTACCTCAAGAGGGACGTTAAAATATTCATCGTTGACAACCGTTTTCTGCTGCCGCAGATCGCGAAGATGATTGATTCGTCGGATCTTGATGAGATTGCCAGCCAAGTGCTAAACTTACCATTACTTAGCGAAGCGTGCTTCATTCTACTTCCTCCCCTTTCTGTGATGGCTAAGAGGCTTCTTTCCTCCAGTGATTCCTACCCTGACATCTTCCTCACTAGGGTTCCAACTCGCGTGCTTAAAGCTCAATCTGACAACTCAAGATCCACTGCTCTGCTGAAATTCATGCCCAAGGTTGTTACGTCATCCACGACTGCCTCTGACATGCTGACGATGTCTGTACAGAATGCTGACGTTTACACATTGACCCCCGATGTCATCGGAATGCCACTTCGTCGCTATGCAGAGAAATCTCATTATCCCTCAGCTTTTGATTTTGGAAGTGCACATCCATCAAACTGGCGTCGCTCAGTCATCAAGGCTTCAAACTCTCTCCTGATACCAATGGTGCCGGTCATGTCCACTGCGAAGACCTTATATCTGGACGCCGATTTCTCAACTTCTGACGATAGAACTGGCATCTTTTGGCGTCTTTCTGCCTCTGCGCGTATTCGAGCTCGACAACGTGGTGTGATTGTACTCCCCTCAATGATCAAAACATTCTACGAGAAAGAACGTGGTCTGAAAAGCGCACCAGTTCAACTTCGCAGAGAACACAAAATGGCTGCCAGACTCCTGAGGATTCCTTTTGGACGAGTGCCCTCCGAAACTTCCTTTCGTCGAGACATGGTTCAATGTTGTGATCTGCTCGTTTCCACCTCTGTCCTGAACAAGCTTTTGAGTCCAACCGAGGCTGGTAAATCACCTCCCTTTGACAAATACGTGTTTCATGGTGTACCAGTTGAGTTCATTAACAGAGTCTGCCCTGACATCGGTACACAAGCTCTCGGCCGAGACACCAATGGATATCTGCAAGAATGGTTGATTATGTTATTCCTGATGTCTGACTATATCACCTCCACCACCAGCCGCCGGCGCCTGACTCTTGTCACCAACTTTGACCCAATGCGAAAGTGGTACGACATCACCTTGCTGAAAATCACCAATACCTACTATCAATGTCAAGAGATGATGACGCCTCCAGCCATCTCTTCTTTTGGTGTGTGCAGTCAGAAAGGCACTTTCAAGTCCACTCTCAGCAGCTGGTTGTCTCAAGTTATCGTGCGCGGCGTCAATCTCTTTCCTGAAGGATCGATTGTGGACTCTGACGATCTTGGCAGCAAACTGGATCCAACATTCGAGAGTGAGTGGGAGACTAACGTCATCGAAAAAATTGGCATGCCTGTCATCATTCGTGGGCTCACGGAAGAAGGTGCTTTCAAGATAACCACTGACACCATGTTTGACACGTATGCACTGTTCAGACAACTATACGATCGGATGATTGTTCCAGTTGCTCGGCATTTCTTTGACTACTCAGTCGCATCTGGTAGGAAGATGATCTTTGCGCATTGCGACAGTGAGTTCCTTGACAACTCTTTCCCTTCTCCGTTCTATCGCACTCACATCACGATCGACAACTACGGCAACATCCTGAACCGTCCAAACCGAGTTGGTGGCGTTCTAAGCCAGTACGTACTTGCTGAGTGCTACCGTCTCATGGCCACGTCCTGCAAATCCAGACCGATTGCTAAGCTGTTGAAGGCTAAGTTGGTGCCCTGGTGGGAGTTCGACAGTCATGTGAAGCGGATGGGAGGCAAACCTGTTCACTACTCACTTGGAGTCAAGATTCAACCTGAGTTGATGAGAGACGCTGGATATTGTGGTCATCTGATTGATCATGCGCGCGTCGAAGTACTTCAAGCGATGTGGGTTCCTGAAGCAGTGGATGAGAGTTTCTTCCATAACCCTCCAAGCATGCCATTGACCATCCATCTGGCGGATTCCAAGTACAACAGGTATGAGCCCATCGGTGAACACAATTTGAACATCCCTGTTCTGATCGACACCTCCACCTCTTACCTTTCTGAGACATATCTTCCAGCTGGAGTCGTGTTCACACCAACAAAAAGATTCACAGTGGAGGGGTGTGACTTTAACTGCTGGAGGGGAAATCCAATCACTTTTAAGGGTACTCTGAGTTGGTGGTCTACAGCTGGTGAGTGAGT----------------------------------------------------GATGGGTAACTATCAGACAAGTAACAACCAATTTTGGGTAACTGGCGACGGCAATGATTTCAGTGCTGAAGGCGGACTCGATTCTACGAACGCGGCATCACTCGACTTTAAAGCTGGAAAAACGAATCCTGGTGGTCACATGTATGTGATATCCGGTGACAATACGTCAGATGTCGTGAAATGGGACAGTCTAACGCCCTTGTATGGGATAGACGGACAGATGGTTGTTGTGCTGACTGCAGTAGCTATGTCTACTTTTGAGAAGATGGTGAATTTGATTGAAATGTATAGACCATTACTCGAGGCATCACAGCAGATGGCTTGTTACCGTGATTGGAAGAAGGATATTGTCCTGCTTGATGGTTATGTTGGTAGTACTCCTCAATCTGCTGTCACTAACTTTGTCACTGGAGCTAGTGTGATCAATCTGAGAGAACTGAGAAGCCTGGGGAAGATGTATCAAAATATACTCGGTGTCATAGCTAACTATGATCGTGACATTCAAGTTGCCCTGTCCCTGATCCCTCATTCAACTCCAATCGGTAGTCTGAGCGCTGACATGCATTCCATTCTGAGGATGTTTTCCCTCTCCCTCAAGCCAACCAATGTGTGCTACCTCTACCCTGAAGCGGCTCTGCAAGTGATTCGAGCTATTTCACCGACTGTCAGGAATGTTGACACTCAACAAGGTGGATCAATAGTTGAGACTCTCAATCTCTTTGAACCTGTTTTCAATGGCACTGGACCCAATCAACCTCCACTGACTGATCAGAGCGAAGTTCGCGCAATCGCAAGGTCTGATGCATCTCTGGCTCAACTCTCTCTCATCTCCAGCACAGAACCCATTGAAGCAAGAGCCCTCAAAAGCGGTACACCAACGAAAACGTACGACATTCGCCTCGTCGACCCCCTCACCACGCCCTGGGTATCTAAAGCGTATGCATTAGCTGAGAAGACCGCAAGAATCCAATTTACTGACAGTGGCCGCAAAACCTGGTATACTGCTGTTGGCAAAGGAACTCTGGCATTGCATCTGGATGACATCACCAGTATGTCTATTACAATGGATCTGGGTGGGGAGAGCTACTACTACAAGACGCTCGCGAACAACGCAGCTGAAACTGTTGATCCTGAATCTGCCACTGTTGCTTTCATCTTGTTCTCAGTCACGAGGCCCCTGGAGGAGATAACCACTGCGTCGGAGCTGCAGACTGGAAAAATCGTTGCTTTTGAGAAACTCATGGTCGCGAACTCCAGTGTGCAGGGCGCAAAAATCATTGCAAACACTTCCCTGAAGTATAACTTTGATCACAATTCTATCAGCGGCGACAAATCTGAATTGAACCACTACCTGCTGTGTCAACTGCTCTTCAACAATCTCTCTGCATCCACCACCTACACTCAACAAGACGCATGGGCTGGGAAGACGACAATGCAATCTCTGGATTCAGATAAGGTGACAGTCAAAGGGGTTGAGGTTGACAGAGTTATTCCTGCTGGAGCGTTCGGTAACTACACAACTGCTGAGCAGAAGTCCTCACTTCCCAATGACCTGCACAGCGTCATGGCAACTCATCTTGAGAGGGCTGCGAAAGCAATGACAGCAATTGATGATGAAGATCAAGAGGGTGGATCGACAGTCGCCAATGCAATCTTTGGAGCACTGATTTCAAAGGAATCACCTGTCGCCGGACCAATCCCCTGGAAGAACATCAAGTTTGACGAGTTGAGAGTTTTGTCTGACAAGGCCGCCTCAAGTTTCAAAAGGGACCCATCACAAGCTCTGATTTCACATGACCCGGTCCTTGGAGACAGTGCAGTGATGACATCGCTACTTGGTGGTATTGGGAACGCAGTCAAGACAAAGGGACTATCTGCCGCATGCAAGGATACGAAGAGTGCATTGACTGCTGCCCAGTCAGGTAGATCTGTGAGACAGACAATTCTGGACAAGATAGAGAAACTGTTTCCACCAGGCCCACGCCCTGCGAAGAAGATGATTGAGGAAGGACCATCCAAAAAGGAAGCT------------------------------------ATGGCTGAATCAATTACTTTTGGAGGACCATCTCGCAAGCTGGACTTGGTTGCATCTGGGAGCAAGCCGATCACAGTCACTGTGACAGTTGGAGATCTGGGCTGCAGTATCTACGGAACCGTTCCTCGTGGTACTGACGAATTTGTTACCTCTGATCGCTATCTTGCGATGTGCCGTCACCTGTTGGTTTTTAAGCCTACACTGAACAATGGGACATTGACTCATTACACCGCTTTCTCTGCTATACGTAGTATGATTTCCCCTCTTGGATTTGGAGTGATGCGCAATGTTGATGTTGTTGAGAAGCAGTGCGCCATCATTGAAGCTCTTGAAAGACGTGGGATGTTGAATGAAGTCAAGGATGCGGCTGCTGAATTACCTCTTCAATTGGACGTCACTGACACCTCCACACATGTTGACCCTGCAATCATTGACTCACTCCCCCCACTGATTCAAAATGAAGTTGCTGCTGGCCTCACACCTCTTGAGTTGCCTGCCATCACCATGGTTCAAACTGCTCCCCTGATCACCCCTGCTCTTGGAATGGAGAATGATGATTTCAATCTCTCTCGCTACTTCTTTGCCTCTGGTTTCATTGATCAAGCCTCCAGAATTGGCGGTACTGTGAATGATGAATACGTCAAAGGATTCATGCAGGCCCTTCCCCGTTTCAACGACGATGGCTCCATTCGTGTAGATTGTGATGTTCTGACTTGCTTGTGCTCCCGGGATGAAGATTTGTCTGTTTTGACGCCTCTGTCTGTCAACACCACTGCTGTTTCTGACATGTTTGAGCTGTCCCATGATCACCAGCCAATGGCCTACCTGCGCACTGTGTATGTGGAAGACTACATTGCCTCACATCTTGAGTCCCTGAAAAACAGAGAGACTGCCACTCCTCTCGTCCTGAAGCTGAGCGCTGTCAACAGTGTCACTCCGAAAGCCCTGATCGCTCTGGTCGAATCCAAAGCTACTGACTCCATCTTCAATCAGGCTGACAAACGCTGGATGATTGGTCTTGATCCCATGTTCTCTGAGTGCTGGCCTGGGGCAATCGCTTTGCTTTCAATGCTTTTTGATCACAAGGTTGACTACTGGTCTGTTAGATGTCGTTTCATCCTTCGCAGTGCTCTAATTGGCATGAGTGATGATGACGCACGCCCTAGGGTTCAGATGATGCGGATGCACTATTCCCTGACCACACCAACCACCTGGTATTCAACGCGTGGCGTCTACTCCGCTGAAGGCCGTTCCAAAATTCACTATGCCAGCGGAGACCGAATGAGATTGGGACTGCGTGTTGGTGAGGTGCGAGATCGTCAAGTCACGATGTTGGAGGACCTTTCCACCATTCACTCCATGGATGTAGCCAACATGAAGGACCAGGTCATTCAGAAAGACGTGCAGCTG-------AAGGCGCTGACCGAGGCCATGTCCCAGAAGGATTCTCTCATTGACAGTCTGCGAGCGGATGTTG-----------CTGGATTAACTGAGCGTGCAGTCTTAGTTCAAGCTGAGCATCTCACTACGATTGCTGACATGGAAGTGAGGAGAGTCCAGTCTGAG---GATAAGGCCAGGATTGGCATTGACGCAGCGAATCG-TCGAGCCGGAGAAGCCATTGAGAGTGCCCATCTTTTGACTGAGGAGTTCTCCAAATGTCTCAGCTCTGA----------------CTTC--CTGATGGTGAAACCACTTTCTGAGCGCAACCAATG-TCCTGTGCCGCTGCTGGAGTCTGTTTGGCCTGCATTGTGTCAACGTTACATTCAAAACATGCAACTGGTTGATGAAATCTGGACCAACAAGCTTGCTGATGCAACTGACACCATCGCCACTGAAATGGCTGAGGAGACAATGAGGATCATT-GCCGAAAGAGATTGCCAAGCTATGGTCATGCCAGTGGTCGAA-----GCACCAAAACC----------TCAAAGGAAACCTTGCATC--TACGAGCCTTCTGACGACGACCTTGAACGCACGAGCGTGTCAAGCACCAGCAGCGAGAAGAAGAAACGAGTCATCTGGAGTCGTTCTGCCACTAGAGTTCCCCGCACTGATGTAGACTTTTCTGCAATCACTGCCGCAAGACGTGATGAACATTTCGAACTGGGGATGCCTAGAGAAGGAAGATATCCTGTCCACAGTGGGATTCCTGGCAGTGTGCGCGCAACCATGACTCGGGGCCTGGCAATCGACAGCATGAGTGAGTTTCCAAAAATCATCGACTTTGGTGGCTCAGATGACTGGGATGTGGGCGTGAATAATGTGCTACGTGGCTATGGCGAACCATAGGACGGCGACAACTACTGACTTTTCTGATTTTATAGAATCAACTTTACACGGGAATATTATCTTCTATGACGACCAACATAACACTTCAAGCGAGTGGATCCCTGGTACCAGTAAGTTTGTTAGGGTCGGTTCACTTCGAATATGTGTTGAATGCGGGCATCGGGTTGGTCTGTCTCATAACGCTAAGCCTACTATGGTCACTCATCAATGCGATGGCGAAACGTTGTGGGATCATTCTGCACCCGGAGATTGGACATGGAGTGAATGGAGCTATTTCGTCACTAGCTGCGCGAATGCCCTTTCTGCAAACGCAGACGCTTACCTCAGAATCCTCACTGACAAATGGACAGAAGACAACAGTCGCGGTTCAAACGACAGACCAGACAGACGCGGAATCATTGAAGCTAAGCGACGCCTTAGAGACGATATGCGTGGCATAATGAAGAAGAAAGCCTCTGGAGACCTTGGCTTGACTGGTTGGCTGATCCTGGACCCTGACGAGTTGAAATCTTTCCCTGACTATTCAACGGAGATGACACAGCTGCAGGAGGACATGGAGGAGCTGAACCCAGTGGAGCAGAAGACTGGAAATGGTGGAAAAGTGCACGTGGCGGCCGCAAATCAGTTCCCACACAAGATCATTCTGCGTCCTGCGTATGGCACCGTTCCCATCGTGATGTACCTGGATACACGTGAAGATCACAACGCTTACCTTTGTCTTTCATTGAAAACAAAAGCGCACATGGTAAACATGATACGAAGGATGTGCTATTCAGGCATGCCAGCCAACATCATCAAAATGACGCAAGGAATGGCGCTCTCTGGA----ATGGAGGAGATGACTTTTCGTTCAGGTCAC----AGACTTTTCGGTCACATGCACTCTGGTCACACAATCCCTGTTAAAGGAACTTCATCATTGACATTGACATCTGGTAAATGCTCACATACGTGTCAGAATTTGCTCAAATGGTCATCGGCGTGAATGGCTAGAGCAATTTTCTCGGGTATTTCTGCCTTTTTCGCGAACGCACCTTACGTTCAAGATGGCGACACAATTAAGCATGCATTCCTTTCTGGCGACTCACTCTTTTTCCAAGGGACCAACACACTGTACCCCACACTTTCCACAAGTTATCAAGGAGATACTGACCTCCCAACCCCATTTACTATTATGTATCAGACTGCTATGGTCCGGTCTGCGTTATTTCAGGTACCACTCTTCGGCGGGCTTTGGAACGCAAGAAGCTATCGGGATTTAGTGTTCACTTCTCAGGCTATGCTAAATGTCAAGACTAACACCTCTGTCACCTGCCCTCCTCCTGTCATACCGCGACCTGCGTATGTCTACAACGTGATGAATAATCAAAGATTCGCGCAGAGTGCTACAGCTAGGAACAAAGTCTATGTCGATTTTTCAATCACCACATTGTTCCAAATGGATATCAATGGCTTCGCTCTTCCTCTCTTGTTCAATCCTGATGACAATGGCATAGATGTGACCCTTGCATTGACTAGTCTTGTGGGACAATCTTGGAGTACTATCGTCGGTGCACGATATGAAAGCGCTGGAAATGCGGCAATGGATATAGACAACCCAATACATCGCACGAACAGAGCACTCATGCTCCTATACCTGGGTAGCGCATGCGGATACTTCAATCCAACGATGACATGGAATGGCTTCTATTTTCGTCAAGCTGGGAAACCAGGATCCTGGGGCGCTGATTTGGACCCAATTTTAGTTCGCGGTGACTCTGCTCTCATCAATCGAGCCACATTCGTTCGTTTGAATCGTTGGGTTGTCTTCAAGGACTTTCTCTGGCAGATGTCTCGTGGAACATTGCATGCTCTGGTCCTCGGAGGAATGATCTGCGCTGTTGAGCAACCTTTGAGAGGTCTGAGCGTGATTTCAGTTTTGGCAAATACTGTTTGCGCACCTTGGACTGGTGTTAATGGACGCGCGGGGGATGAGGTAACTACCATTGGCCTGAAGTACGTTGCGATCGAGAATCTGATTCGGTCTGGTAGTTACACCGTTGCTGAAGGTGTGGTCGCTGATGCCCAAATTGCCGCTTGGGGGGTCCGCAACACAGACCATATGGATAGAGTTCGTGCTGCTGATGACGCTAACGTATTAGCCGGAGTCAACATCAGACGCGCCAAGCCCTGGGATAATGGTGGTGGATTCCAAAGATTGGCTGCTGTGAGAGCGTTAGTGAACC--------------------TAACATGTCGAACTTTGATCTTGGACGTCAGGCTAATAAGCCAAAAACTGAATATCACTTGAATGCATTACCTTACTTGAAATGTGGAATAAAAAACAGCGAATCTGTTGGTTCTGTAATCATCAACTTTCCTGCTCGTTTCGACACCGCAAAGAGCGTTAGCCCCTTATCTGCAATGACTAATGATGGCTTCCTCAAGTTCAAGGACCCTTCTGACTCCCTTGCCTCTCGTGACCGTCCTGCGTTCAATGACTATGTGCGTGCACTTCAACCATCGCCTGAGCATCCTCACCATTTCCAAGCACTTGACCCTGCCTTCACTGATGAAATCTTGAAAACTTGTGATCCTACTTTCAACTGGACATCCATCAAAAGTGGTGACAAATACTATCTTCCTGCCATCAGTCAAGCTCTAGTGTATCGTGCCTCTGGCTTTCGTTTCAACTCTGAGAAACACCTGGAACAAACTGGTTCATTATTACCCATAGCTCTCGGTATCAGCAAAGCAACATGCGCCCTCCCTGTCCTTGTGGACTCTGGTACGGTGGTCTGTCCTGAAGAGAATGTTTCTGCCTTGTTTTCAAAAGACAAACTCTCCTCCCTGGACATCCAGTTTGGATACCCAAAACCAAAGAATGGCAATGACTCCACTGCGTACACAAAATCCATCAATGGGTACCAGATTGGTGCGTATGGTTTGAAGCTCCCTGGAGGTCATTTCCTCAAGCTGATTCACATCCTCAACTGCATGTGCCTGAAAGCAGACCTGGATCTTCTGTCTCAAGTGCCCTCCCTGGCAGATTCCCTCAATCGCGGAATGAGATGCGGCTATGCCCTGCTTCAATATGTTTCCCAGTTTGCCACTGTGGACAGAGAATTGCTCCTGATGTCTTTCCTCCTGAAAGAGGCTAACGATCCCACCTTCCATGAAGTTGCTGCAATGTGGAAATCCGTTCGTGATGGTACCGCTCAAATGGACGACGTGCGTTTTGACCTGCAACCTTTTGGCATCATGGCTTCAACTGCATCGCTCAGGGATGGGGTTCGCATCATGGCCATGTTTTGTTAGATGCATAGATTTACCCAAGAAGACCATGTTATTATTAACTCAAGACTTGATGCCATTGAAGAGGACAACAAGCGGAACTTCGCTTCATTGAAACAATCAATCCACAACAACTACGGATTGCTTCGCAGCCTGCTTGGAGGTCAAGGACGCTTGAACGGGAAAATTGGAGATCTGGAGAAGGACGTCAATCTGATACATCTGAGAGTGGTTTCCCTGGAACATGCGCTTGATGATCTTCGCGCTGATTTTGACGCTTTTACTCCAACTGTTGGTCCTGAGATTGACGACAAACTGGCTCCGCTCCAGAAACAACTTAAGGTGCTGAATGACCAGCTCACAATCATGAACTCTGAGGTTGCTGTGTTGGGGAAAGGGATATTCGGAGACTATCAACTGACTGACCTGCTTGGACACACTGTTGGTGGAGTTGCGGCTGTGACGACAAATTCACTCACAAG--CGCCTTCCGCTTGA---------GCGACCGACTGCCTGCGACTACTGTTGGAGATTTCAGTCTATCCACTGGAGTAGGATACACCTTTGTTGGGACGGCACCAAGGCCAATCCTTCAAGTTGAAGATTTCATGCGGGGCACCTGCAGGATGAATCTCACTGACACTGCGCTGATGTATGGTGGTAGCCACATTCCACTCCTGCAACAGTCACTGCTTCAACTGGAGACAACAGTTCCTCCTGGCCCGACAGACTGGAAGAAGCT----GCCTCAAATGGTGAAAGGCGTGCTCTGGATGAGTCTGGTGGATTATGAAGGCGCCAATGTAGTTCCTGTGGTGGTGATGAGGAAGGTTAATGCTACGGTGACGACTGTCATTCTCCCAGACATGGTTGGCAAGCAAAAGCTGAATTTCCTCGTTTCCCTGGACGACAAGATCAACGTTCATGAATCCTGGAATGGAGTGATCATTCATGGTGGAGACTTCGTGATCATCATCTAG
>K31538
[truncated: 282,755 more chars]
