# Supplementary material for: Analyses and Insights into Genetic Reassortment and Natural Selection as Key Drivers of Piscine orthoreovirus Evolution
Source: Viruses. 2024 Apr 2;16(4):556. doi: 10.3390/v16040556 (PMC11053957; doi:10.3390/v16040556)
Supplement: Supplementary file 1 [file viruses-16-00556-s001.zip › Supplementary table S1 and S2.xlsx]

## Sheet: Table S1
Table S1. Metadata and accession numbers of Piscine orthoreovirus (PRV) complete genome sequences used in this study.
No.	Genotype	Strain	Host	Collection year	Collection country	Virulence	Observation	Accesion number
								L1	L2	L3	M1	M2	M3	S1	S2	S3	S4
1	PRV-1	NOR-1988	S. salar	1988	Norway	Healthy	Wild	MK675862	MK675863	MK675864	MK675865	MK675866	MK675866	MK675868	MK675869	MK675870	MK675871
2	PRV-1	USMP_Coho_1993	O. kisutch	1993	USA	Healthy	Wild	MW388761	MW388760	MW388759	MW388762	MW388763	MW388764	MW388765	MW388766	MW388767	MW388768
3	PRV-1	NOR-1996-V4105	S. salar	1996	Norway	Healthy	Wild	MW279851	MW279852	MW279853	MW279854	MW279855	MW279855	MW279857	MW279858	MW279859	MW279860
4	PRV-1	NOR-1997	S. salar	1997	Norway	Healthy	Wild	MK675822	MK675823	MK675824	MK675825	MK675826	MK675826	MK675828	MK675829	MK675830	MK675831
5	PRV-1	NOR-2005/TT	S. salar	2005	Norway	Disease	Farmed	MK675832	MK675833	MK675834	MK675835	MK675836	MK675837	MK675838	MK675839	MK675840	MK675841
6	PRV-1	K31554	S. salar	2005	Canada	Healthy	Farmed	MW354787	MW354799	MW354811	MW354823	MW354835	MW354847	MW354859	MW354871	MW354883	MW354895
7	PRV-1	050607.	S. salar	2007	Norway	Disease	Farmed	KR337473	KR337474	KR337475	KR337476	KR337477	KR337478	KR337479	KR337480	KR337481	KR337482
8	PRV-1	CGA280-05	S. salar	2011	Chile	Disease	Farmed	KC795565	KC795566	KC795567	KC795568	KC795569	KC795569	KC795571	KC795572	KC795573	KC795574
9	PRV-1	K31538	Chinook	2011	Canada	Healthy	Wild	MW354786	MW354798	MW354810	MW354822	MW354834	MW354846	MW354858	MW354870	MW354882	MW354894
10	PRV-1	VT06062012-358	S. salar	2012	Norway	Disease	Farmed	KC715679	KC715680	KC715681	KC715682	KC715683	KC715684	KC473453	KC715685	KC715686	KC715687
11	PRV-1	P.2-3_G460	Chinook	2013	Canada	Unknown	Farmed	MH093907	MH093920	MH093933	MH093946	MH093959	MH093972	MH093985	MH093998	MH094011	MH094024
12	PRV-1	BCJ19943_13	O. kisutch	2013	Canada	Unknown	-	KT429730	KT429731	KT429732	KT429733	KT429734	KT429735	KT429736	KT429737	KT429738	KT429739
13	PRV-1	NOR-2015/SSK	S. salar	2015	Norway	Disease	Farmed	MK675852	MK675853	MK675854	MK675855	MK675856	MK675856	MK675858	MK675859	MK675860	MK675861
14	PRV-1	NOR-2015/MS	S. salar	2015	Norway	Disease	Farmed	MK675842	MK675843	MK675844	MK675845	MK675846	MK675847	MK675848	MK675849	MK675850	MK675851
15	PRV-1	FO/41/16	S. salar	2016	Norway	Disease	Wild	MK675882	MK675883	MK675884	MK675885	MK675886	MK675887	MK675888	MK675889	MK675890	MK675891
16	PRV-1	FO/1978/15	S. salar	2016	Denmark	Healthy	Farmed - smolt	MK675872	MK675873	MK675874	MK675875	MK675876	MK675876	MK675878	MK675879	MK675880	MK675881
17	PRV-1	r17_631	S. salar	2017	Canada	Healthy	Farmed	MW354795	MW354807	MW354819	MW354831	MW354843	MW354855	MW354867	MW354879	MW354891	MW354903
18	PRV-1	R2BC17	S. salar	2017	Canada	Unknown	Escaped farmed	MT580965	MT580966	MT580967	MT580968	MT580969	MT580970	MT580971	MT580972	MT580973	MT580974
19	PRV-1	NOR-2018/NL-V4105	S. salar	2018	Norway	Disease	Farmed	MW260145	MW260146	MW260147	MW260148	MW260149	MW260149	MW260151	MW260152	MW260153	MW260154
20	PRV-1	NOR-2018/SF-V4105	S. salar	2018	Norway	Disease	Farmed	MW260135	MW260136	MW260137	MW260138	MW260139	MW260139	MW260141	MW260142	MW260143	MW260144
21	PRV-1	mDa115	S. salar	2018	Norway	Disease	Farmed	MW354788	MW354800	MW354812	MW354824	MW354836	MW354848	MW354860	MW354872	MW354884	MW354896
22	PRV-1	CAN-16-005ND-V4105	S. salar	2018	Canada	Healthy	-	MW279871	MW279872	MW279873	MW279874	MW279875	MW279875	MW279877	MW279878	MW279879	MW279880
23	PRV-3	DK/95-8109	O. mykiss	1995	Denmark	Unknown	Farmed	MW012884	MW012883	MW012882	MW012881	MW012880	MW012879	MW012878	MW012877	MW012876	MW012875
24	PRV-3	DK/PRV315	O. mykiss	2018	Denmark	Disease	Farmed	MW012864	MW012863	MW012862	MW012861	MW012860	MW012859	MW012858	MW012857	MW012856	MW012855
25	PRV-3	DK/PRV317	O. mykiss	2017	Denmark	Disease	Farmed	MW012874	MW012873	MW012872	MW012871	MW012870	MW012869	MW012868	MW012867	MW012866	MW012865
26	PRV-3	ADLPRV3	O. kisutch	2017	Chile	Disease	Farmed	MH229776	MH229777	MH229778	MH229779	MH229780	MH229780	MH229785	MH229783	MH229784	MH229782
27	PRV-3	NOR/060214	O. mykiss	2014	Norway	Disease	Farmed	MG253807	MG253808	MG253809	MG253810	MG253811	MG253811	MG253816	MG253813	MG253814	MG253815
28	PRV-2	PRV-2_Japan	O. kisutch	2012	Japan	Disease	Farmed	LC145610	LC145608	LC145609	LC145612	LC145613	LC145613	LC145616	LC145614	LC145615	LC145617

## Sheet: Table S2
Table S2. Summary of recombination events detected by the RDP5 software in the L1 segment. Using a Bonferroni-corrected p cutoff value of ⩽ 0.05, recombination sites identified by four or more of the seven algorithms in the RDP were considered "significant recombination events" (*), and recombination events identified by three or fewer programs were considered "tentative recombination events".
Event	Found in	Recombinant	Major Parent (% similarity)	Minor Parent (% similarity)	No. of methods	p-value range	Position of breaking points (~)
1	1	NOR-2015/MS segment L1	NOR-2018/SF-V4105 segment L1 (97.3%)	NOR-1997 segment L1 (99.3%)	5	6,055E-15 - 1,739E-02	Undeterminated - 853
2	1	NOR-2015/MS segment L1	NOR-2018/SF-V4105 segment L1 (99.4%)	NOR-1997 segment L1 (99.8%)	5	4,087E-06 - 1,087E-02	2940 - 3347
