# Supplementary material for: Analyses and Insights into Genetic Reassortment and Natural Selection as Key Drivers of Piscine orthoreovirus Evolution
Source: Viruses. 2024 Apr 2;16(4):556. doi: 10.3390/v16040556 (PMC11053957; doi:10.3390/v16040556)
Supplement: Supplementary file 1 [file viruses-16-00556-s001.zip › Tanglegram Script for R studio.txt]

library(ape)
library(phytools)
library(dendextend)
library(viridis)
library(dplyr)
library(phylogram)

path_cd = setwd("C:/Users/laura/OneDrive/Desktop/Tanglegram")
path_cd = getwd
path_cd()
dir(path_cd())

tree1 <- read.tree('TREE S1 MEGA.newick')
tree1 <- midpoint.root(tree1)
tree1 <- compute.brlen(tree1)
tree1<- as.dendrogram(tree1)

tree2 <- read.tree('TREE S3 MEGA.newick')
tree2 <- midpoint.root(tree2)
tree2 <- compute.brlen(tree2)
tree2<- as.dendrogram(tree2)
tree2

tanglegram(tree1, tree2, highlight_distinct_edges  = FALSE, common_subtrees_color_lines = FALSE,
           lab.cex = 0.9, edge.lwd = 5,
           margin_inner = 10, type = "r", center = TRUE,
           dLeaf = 0, xlim = c(1, 0), columns_width = c(4, 1, 4),
           k_branches = 3)


#Algunas comprobaciones del árbol
tree1 %>% labels
tree1 %>% plot
tree1 %>% get_nodes_attr("height") # node's height
tree1 %>% hang.dendrogram %>% get_nodes_attr("height")
tree1 %>% get_nodes_attr("midpoint")
tree1 %>% set("nodes_pch", 19) %>% set("nodes_cex", 2) %>% 
  plot(main = "(2) Show (larger)\n nodes") #2

#Grafico básico
dendextend::tanglegram(dndlist, fast = TRUE, margin_inner = 0.1, lab.cex = 3, 
                       lwd = 3, edge.lwd = 0.5, type = "r")


dndlist %>% tanglegram()
tanglegram(tree1, tree2)
tanglegram(tree1, tree2, sort = TRUE)
tanglegram(tree1, tree2, remove_nodePar = TRUE)
tanglegram(tree1, tree2, k_labels = 6, k_branches = 4)

?tanglegram #

#Graficos un poco más avanzados
tanglegram(tree1, tree2, sort = TRUE, 
           common_subtrees_color_lines = FALSE, 
           highlight_distinct_edges  = FALSE, 
           highlight_branches_lwd = FALSE)

tanglegram(tree1, tree2, highlight_distinct_edges  = FALSE, common_subtrees_color_lines = FALSE,
           lab.cex = 0.9, edge.lwd = 5,
           margin_inner = 10, type = "r", center = TRUE,
           dLeaf = 0, xlim = c(1, 0), columns_width = c(4, 1, 4),
           k_branches = 4)


tanglegram(rank_branches(tree1), rank_branches(tree2),
           lab.cex = 0.9, edge.lwd = 5,
           margin_inner = 10 ,type = "t", center = TRUE,
           dLeaf = 0, xlim = c(1, 0), columns_width = c(10, 1, 10),
           k_branches = 3)

#COSITAS BÁSICAS PARA MODIFICAR LOS GRAFICOS
#lab.cex == tamaño del texto central 
#dLeaf == que tan a la izquierda o la derecha esta el texto central
#edge.lwd == grososr de la rama
#margin_inner == Espacio entre arboles
